# Supplementary material for: Structural insights into the antibacterial function of the Pseudomonas putida effector Tke5
Source: EMBO J. 2026 Jan 12;45(4):1229–44. doi: 10.1038/s44318-025-00689-6 (PMC12909789; doi:10.1038/s44318-025-00689-6)
Supplement: Supplementary file 4 — Movie EV1 [file 44318_2025_689_MOESM4_ESM.zip]

Archive with 2 entries (2 files):
- Movie EV1.txt
- EMBOJ-2025-121682R1-Movie.mp4
