# Supplementary material for: Structural insights into the antibacterial function of the Pseudomonas putida effector Tke5
Source: EMBO J. 2026 Jan 12;45(4):1229–44. doi: 10.1038/s44318-025-00689-6 (PMC12909789; doi:10.1038/s44318-025-00689-6)
Supplement: Supplementary file 4 — Movie EV1 [file 44318_2025_689_MOESM4_ESM.zip › Movie EV1.txt]

Movie EV1 | Movie showing the 2.8 Å cryo-EM map of Tap3-Tke5 spinning along the y-axis of reference.
