# Supplementary material for: Structural insights into the antibacterial function of the Pseudomonas putida effector Tke5
Source: EMBO J. 2026 Jan 12;45(4):1229–44. doi: 10.1038/s44318-025-00689-6 (PMC12909789; doi:10.1038/s44318-025-00689-6)
Supplement: Supplementary file 5 — Source data Fig. 1 [file 44318_2025_689_MOESM5_ESM.zip]

Archive with 12 entries (10 files):
- Figure 1/
- __MACOSX/._Figure 1
- Figure 1/.DS_Store
- __MACOSX/Figure 1/._.DS_Store
- Figure 1/1b/
- __MACOSX/Figure 1/._1b
- Figure 1/1b/.DS_Store
- __MACOSX/Figure 1/1b/._.DS_Store
- Figure 1/1b/uncropped SDS-PAGE image.tif
- __MACOSX/Figure 1/1b/._uncropped SDS-PAGE image.tif
- Figure 1/1b/README.txt
- __MACOSX/Figure 1/1b/._README.txt
