# Supplementary material for: Structural insights into the antibacterial function of the Pseudomonas putida effector Tke5
Source: EMBO J. 2026 Jan 12;45(4):1229–44. doi: 10.1038/s44318-025-00689-6 (PMC12909789; doi:10.1038/s44318-025-00689-6)
Supplement: Supplementary file 5 — Source data Fig. 1 [file 44318_2025_689_MOESM5_ESM.zip › Figure 1/1b/README.txt]

Uncropped and unedited SDS-PAGE image. The cropped area shown in Figure 1b is highlighted.

Representative sodium dodecyl sulphate-polyacrylamide gel electrophoresis (SDS-PAGE) of Tap3-Tke5 heterologous expression and its purification. Lane 1, non-induced fraction; Lane 2, induced fraction; Lane 3, insoluble fraction; Lane 4, soluble fraction; lane 5, flowthrough from 5 ml His-Trap column; lane 6, elution from 5 ml His-Trap column; lane 7, first small peak in the HiLoad Superdex 200 26/600 pg; lane 8, molecular weight standard (Precision Plus ProteinTM Standards, BIO-RAD); lanes 9 and 10, central peak in the HiLoad Superdex 200 26/600 pg that corresponds to Tap3-Tke5 complex; lane 11, third small peak in the HiLoad Superdex 200 26/600 pg. The identity of the Tke5 (around 110 kDa) and Tap3 band (around 35 kDa) was confirmed by mass spectrometry (Appendix Data 1). 
