# Supplementary material for: Structural insights into the antibacterial function of the Pseudomonas putida effector Tke5
Source: EMBO J. 2026 Jan 12;45(4):1229–44. doi: 10.1038/s44318-025-00689-6 (PMC12909789; doi:10.1038/s44318-025-00689-6)
Supplement: Supplementary file 6 — Source data Fig. 5 [file 44318_2025_689_MOESM6_ESM.zip]

Archive with 16 entries (13 files):
- Figure 5/
- __MACOSX/._Figure 5
- Figure 5/.DS_Store
- __MACOSX/Figure 5/._.DS_Store
- Figure 5/5c/
- __MACOSX/Figure 5/._5c
- Figure 5/5d/
- __MACOSX/Figure 5/._5d
- Figure 5/5c/.DS_Store
- __MACOSX/Figure 5/5c/._.DS_Store
- Figure 5/5c/Tke5 toxicity.xlsx
- __MACOSX/Figure 5/5c/._Tke5 toxicity.xlsx
- Figure 5/5d/.DS_Store
- __MACOSX/Figure 5/5d/._.DS_Store
- Figure 5/5d/Tki5 immunity.xlsx
- __MACOSX/Figure 5/5d/._Tki5 immunity.xlsx
