# Supplementary material for: Structural insights into the antibacterial function of the Pseudomonas putida effector Tke5
Source: EMBO J. 2026 Jan 12;45(4):1229–44. doi: 10.1038/s44318-025-00689-6 (PMC12909789; doi:10.1038/s44318-025-00689-6)
Supplement: Supplementary file 6 — Source data Fig. 5 [file 44318_2025_689_MOESM6_ESM.zip › Figure 5/5c/Tke5 toxicity.xlsx]

## Sheet: Data Description
Toxicity assays of PelB-containing Tke5 and truncation constructs in P. putida. Full-length Tke5 (PelB·MIX-a-b1-996), the α+β domain (PelB×a-b239-996), and the α-helical region alone (PelB·a239-863) show comparable toxicity. The MIX domain (PelB·MIX1-238) and β-rich region (PelB·b864-996) are non-toxic, with bacterial growth comparable to that of bacteria transformed with the empty vector (EV). P…
columns		bacteria and plasmid		protein acronym
b-d	P. putida pS238D.M (EV)
e-g	P. putida pS238D.M·PelB·tke5			PelB·MIX-a-b1-996
h-j	P. putida pS238D.M·PelB·tke5_α			PelB·a239-863
k-m	P. putida pS238D.M·PelB·tke5_β			PelB·b864-996
n-p	P. putida pS238D.M·PelB·tke5_α+β			PelB×a-b239-996
q-s	P. putida pS238D.M·PelB·tke5_MIX			PelB·MIX1-238

## Sheet: Data
time (h)	P. putida pS238D.M			P. putida pS238D.M·PelB·tke5			P. putida pS238D.M·PelB·tke5_α			P. putida pS238D.M·PelB·tke5_β			P. putida pS238D.M·PelB·tke5_α+β			P. putida pS238D.M·PelB·tke5_MIX
0.25	0.0383333	0.02	0.03	0.0336667	0.0336667	0.0253333	0.026	0.03	0.029	0.017	0.0143333	0.01	0.032	0.031	0.035	0.029	0.026	0.0243333
1	0.0501667	0.0295	0.0403333	0.0393333	0.0393333	0.0296667	0.034	0.0356667	0.0353333	0.0198333	0.0165	0.00533333	0.0383333	0.0366667	0.0436667	0.0393333	0.0346667	0.034
1.75	0.0893333	0.0923333	0.0846667	0.048	0.048	0.0363333	0.0436667	0.045	0.0456667	0.037	0.0266667	0.0176667	0.046	0.0446667	0.054	0.0856667	0.0666667	0.0883333
2.5	0.137333	0.143333	0.123333	0.0646667	0.0646667	0.0463333	0.0643333	0.0676667	0.0703333	0.0801667	0.0585	0.0556667	0.061	0.0606667	0.071	0.198	0.168833	0.187667
3.25	0.231	0.225	0.186667	0.0876667	0.0906667	0.0676667	0.0916667	0.0943333	0.103	0.231	0.206	0.204	0.074	0.074	0.0843333	0.333333	0.296	0.309333
4	0.378333	0.343667	0.298667	0.097	0.100667	0.0713333	0.110333	0.110667	0.127	0.352167	0.3535	0.322	0.0756667	0.0763333	0.0883333	0.432333	0.389833	0.391333
4.75	0.474333	0.456667	0.407	0.103	0.110333	0.0736667	0.124333	0.123333	0.146	0.469	0.475667	0.421667	0.078	0.079	0.093	0.525	0.482667	0.462333
5.5	0.554333	0.546667	0.487	0.108	0.116667	0.079	0.134	0.132	0.159667	0.5605	0.5735	0.498	0.08	0.0826667	0.0973333	0.594833	0.553667	0.5105
6.25	0.622667	0.618667	0.553	0.111667	0.120667	0.0853333	0.140333	0.137667	0.168	0.618	0.640333	0.549333	0.0816667	0.086	0.101	0.661667	0.619333	0.570333
7	0.648	0.674333	0.609	0.114	0.124	0.0916667	0.144667	0.141333	0.173667	0.669833	0.6915	0.594667	0.0836667	0.0886667	0.104	0.678167	0.636	0.579167
7.75	0.657	0.692333	0.632333	0.116333	0.126333	0.0956667	0.148	0.144	0.176	0.695333	0.728	0.627	0.0853333	0.0903333	0.106	0.692	0.652667	0.577667
8.5	0.680333	0.691667	0.636	0.117667	0.127333	0.0966667	0.150333	0.145667	0.178	0.7165	0.755167	0.644667	0.087	0.092	0.107667	0.6945	0.674333	0.5705
9.25	0.705333	0.686667	0.636333	0.118667	0.128	0.097	0.151	0.146667	0.178	0.739667	0.775333	0.655	0.0883333	0.0933333	0.108	0.692	0.702	0.562667
10	0.719667	0.680667	0.642	0.119	0.127333	0.0973333	0.151	0.147	0.177	0.7495	0.786833	0.673333	0.089	0.0943333	0.108333	0.6935	0.734333	0.558167
10.75	0.719333	0.673	0.657	0.119667	0.126333	0.098	0.150333	0.147	0.176333	0.755333	0.795667	0.713	0.089	0.095	0.108	0.697667	0.747667	0.549
11.5	0.719	0.666333	0.667667	0.119667	0.126	0.0976667	0.149	0.145667	0.175	0.7515	0.788167	0.744667	0.089	0.0956667	0.107667	0.699167	0.755	0.545833
