# Supplementary material for: Structural insights into the antibacterial function of the Pseudomonas putida effector Tke5
Source: EMBO J. 2026 Jan 12;45(4):1229–44. doi: 10.1038/s44318-025-00689-6 (PMC12909789; doi:10.1038/s44318-025-00689-6)
Supplement: Supplementary file 6 — Source data Fig. 5 [file 44318_2025_689_MOESM6_ESM.zip › Figure 5/5d/Tki5 immunity.xlsx]

## Sheet: Data Description
Neutralisation of Tke5 toxicity by its cognate immunity protein Tki5. Co-expression of Tki5 rescues cell growth inhibited by PelB·MIX-a-b1-996, PelB·a239-863, MIX-a-b1-996 and MIX-a1-863, confirming the specificity of Tki5 for the α-helical toxic domain. Expression of constructs MIX-a-b1-996 or MIX-a1-863 that lack the PelB leader sequence are also toxic, although to a less extend than PelB-conta…
	columns		bacteria and plasmid					protein acronym
	b-g	P. putida pS238D.M pSEVA624C (EVs)
	h-m	P. putida pS238D.M·PelB·tke5 pSEVA624C						PelB·MIX-a-b1-996
	n-s	P. putida pS238D.M·PelB·tke5 pSEVA624C_tki5						PelB·a239-863 + Tki5
	t-y	P. putida pS238D.M·PelB·tke5_α (239-863) pSEVA624C						PelB·a239-863
	z-ae	P. putida pS238D.M·PelB·tke5_α (239-863) pSEVA624C_tki5						PelB·a239-863 + Tki5

## Sheet: Data
Time (h)	P. putida pS238D.M pSEVA624C						P. putida pS238D.M·PelB·tke5 pSEVA624C						P. putida pS238D.M·PelB·tke5 pSEVA624C_tki5						P. putida pS238D.M·PelB·tke5_α (239-863) pSEVA624C						P. putida pS238D.M·PelB·tke5_α (239-863) pSEVA624C_tki5
0.25	0.043	0.0416667	0.0433333	0.04	0.0366667	0.0396667	0.0293333	0.0283333	0.0286667	0.0276667	0.026	0.0276667	0.0366667	0.0383333	0.0333333	0.036	0.0403333	0.0403333	0.027	0.0283333	0.0323333	0.0333333	0.0303333	0.0293333	0.0493333	0.0403333	0.04	0.042	0.0433333	0.0393333
1	0.0706667	0.069	0.0706667	0.0676667	0.0626667	0.065	0.036	0.035	0.0383333	0.0376667	0.0326667	0.0343333	0.0653333	0.0676667	0.061	0.063	0.0693333	0.069	0.0326667	0.035	0.04	0.0416667	0.0393333	0.038	0.078	0.0683333	0.0703333	0.0723333	0.0726667	0.068
1.75	0.104	0.102	0.103	0.1	0.093	0.0956667	0.0483333	0.047	0.0566667	0.056	0.045	0.046	0.101667	0.104333	0.094	0.0963333	0.105	0.104	0.0433333	0.0473333	0.0553333	0.0566667	0.0566667	0.0546667	0.116333	0.105667	0.109667	0.112	0.110333	0.103333
2.5	0.144333	0.142667	0.144667	0.141667	0.129	0.131667	0.0683333	0.0666667	0.104667	0.101	0.061	0.0643333	0.149	0.161333	0.139333	0.142	0.151	0.149667	0.0576667	0.0643333	0.0816667	0.0793333	0.0973333	0.0796667	0.165667	0.155333	0.168	0.177	0.161	0.151333
3.25	0.210667	0.207667	0.218	0.215667	0.188667	0.192333	0.0833333	0.0856667	0.138667	0.136667	0.0756667	0.0786667	0.214333	0.219667	0.204333	0.217333	0.212333	0.213333	0.071	0.0753333	0.093	0.0943333	0.112333	0.108333	0.215	0.205333	0.230667	0.237667	0.218333	0.210333
4	0.331333	0.326667	0.356333	0.353333	0.307333	0.306	0.094	0.0973333	0.161	0.156333	0.0816667	0.085	0.314	0.323333	0.321333	0.327667	0.305333	0.304667	0.087	0.091	0.114667	0.115333	0.147333	0.141333	0.271667	0.262667	0.313333	0.322667	0.294667	0.278667
4.75	0.44	0.435667	0.475	0.472333	0.430333	0.427	0.100333	0.101333	0.169667	0.163	0.084	0.086	0.407667	0.417333	0.429667	0.429333	0.398	0.399333	0.102667	0.111333	0.140333	0.138333	0.182333	0.173	0.340667	0.329667	0.391333	0.403	0.375	0.356667
5.5	0.510333	0.502333	0.563	0.560667	0.513333	0.515	0.103333	0.102333	0.171	0.164	0.084	0.086	0.475667	0.485667	0.507	0.511667	0.463	0.463333	0.117	0.130667	0.157	0.155333	0.206667	0.195333	0.408	0.395667	0.46	0.472	0.446333	0.431333
6.25	0.549333	0.543	0.619667	0.607667	0.563667	0.574667	0.105667	0.103	0.171	0.164	0.084	0.085	0.527	0.540333	0.574333	0.571333	0.508667	0.505	0.125667	0.142667	0.169	0.166	0.221	0.208	0.465333	0.450667	0.516	0.531	0.508667	0.497667
7	0.568	0.563333	0.648667	0.634	0.592	0.602333	0.106	0.103	0.171333	0.164	0.0836667	0.086	0.557	0.569667	0.625667	0.615333	0.533667	0.527333	0.13	0.150333	0.173	0.169667	0.226	0.211	0.509667	0.492	0.562667	0.578333	0.558667	0.552333
7.75	0.575667	0.583	0.669333	0.644667	0.607333	0.623333	0.105667	0.102667	0.168667	0.164	0.083	0.0853333	0.573	0.590333	0.649333	0.637	0.555333	0.545333	0.131667	0.153333	0.173667	0.170667	0.224333	0.21	0.541333	0.524	0.598667	0.612333	0.598333	0.591667
8.5	0.586333	0.606667	0.687667	0.649	0.619333	0.639	0.106	0.102	0.167667	0.162667	0.0823333	0.085	0.587667	0.608	0.663333	0.653	0.572	0.557333	0.132667	0.155	0.179333	0.170333	0.222	0.207667	0.566	0.546667	0.623667	0.639	0.630667	0.619667
9.25	0.595333	0.647333	0.698333	0.653333	0.629333	0.653333	0.105	0.101333	0.167333	0.160667	0.082	0.084	0.599333	0.626	0.672667	0.666	0.589	0.564667	0.131667	0.156	0.188667	0.168667	0.221333	0.203	0.584333	0.565667	0.641667	0.659	0.655333	0.639
10	0.604	0.681667	0.705667	0.655667	0.638	0.665333	0.104667	0.100333	0.165333	0.159	0.0816667	0.0833333	0.606667	0.629333	0.675	0.673	0.599	0.575	0.130333	0.156	0.189333	0.165	0.220333	0.198333	0.598667	0.580333	0.652	0.672	0.673	0.651667
10.75	0.601667	0.692	0.701	0.649	0.637333	0.668333	0.104	0.0993333	0.163	0.156667	0.081	0.0823333	0.604667	0.623333	0.667333	0.667667	0.595	0.576333	0.128667	0.154	0.181333	0.159	0.216667	0.195	0.599667	0.581667	0.649	0.671	0.676	0.652333
11.5	0.5935	0.686167	0.692167	0.6395	0.6305	0.664833	0.103	0.098	0.160667	0.154	0.08	0.0813333	0.598167	0.612833	0.654833	0.6575	0.587833	0.573167	0.126333	0.151667	0.172	0.153667	0.209	0.192667	0.5945	0.574833	0.637833	0.659833	0.671833	0.6465
