# Supplementary material for: Structural insights into the antibacterial function of the Pseudomonas putida effector Tke5
Source: EMBO J. 2026 Jan 12;45(4):1229–44. doi: 10.1038/s44318-025-00689-6 (PMC12909789; doi:10.1038/s44318-025-00689-6)
Supplement: Supplementary file 7 — Source data Fig. 6 [file 44318_2025_689_MOESM7_ESM.zip]

Archive with 16 entries (13 files):
- Figure 6/
- __MACOSX/._Figure 6
- Figure 6/6a/
- __MACOSX/Figure 6/._6a
- Figure 6/.DS_Store
- __MACOSX/Figure 6/._.DS_Store
- Figure 6/6b/
- __MACOSX/Figure 6/._6b
- Figure 6/6a/cryo-EM+AF_unmasked_Tke5-pre-pore.pdb
- __MACOSX/Figure 6/6a/._cryo-EM+AF_unmasked_Tke5-pre-pore.pdb
- Figure 6/6a/README.txt
- __MACOSX/Figure 6/6a/._README.txt
- Figure 6/6b/6b.tif
- __MACOSX/Figure 6/6b/._6b.tif
- Figure 6/6b/README.txt
- __MACOSX/Figure 6/6b/._README.txt
