# Supplementary material for: Structural insights into the antibacterial function of the Pseudomonas putida effector Tke5
Source: EMBO J. 2026 Jan 12;45(4):1229–44. doi: 10.1038/s44318-025-00689-6 (PMC12909789; doi:10.1038/s44318-025-00689-6)
Supplement: Supplementary file 7 — Source data Fig. 6 [file 44318_2025_689_MOESM7_ESM.zip › Figure 6/6a/cryo-EM+AF_unmasked_Tke5-pre-pore.pdb]

REMARK      1/2 of bilayer thickness:   15.4
SEQRES   1 B  996  MET THR ASN ALA SER VAL SER SER ALA THR SER GLY PRO                
SEQRES   2 B  996  ALA CYS SER ALA ARG VAL PRO ILE LEU PRO VAL ARG TYR                
SEQRES   3 B  996  ALA ILE VAL PRO ARG THR ALA ASP ALA PRO ALA CYS ARG                
SEQRES   4 B  996  TYR ALA ASP ALA GLY PHE ASN LEU GLU GLN GLY PHE PRO                
SEQRES   5 B  996  THR LEU GLN HIS SER ALA TYR THR LEU ARG ALA LEU ARG                
SEQRES   6 B  996  PRO GLY TYR VAL TYR VAL PHE MET LYS GLY PRO ARG GLY                
SEQRES   7 B  996  GLU LYS LEU VAL ILE HIS GLU TYR VAL GLY ALA GLY LEU                
SEQRES   8 B  996  TYR LYS GLU LEU ARG TYR GLN GLY LEU GLU ASP TYR HIS                
SEQRES   9 B  996  ARG ARG GLU ARG TYR LEU SER GLY GLN SER THR GLY TRP                
SEQRES  10 B  996  VAL TRP ALA ASP THR CYS GLN ASP THR ALA GLU GLU VAL                
SEQRES  11 B  996  TRP ILE GLY TYR SER PRO HIS LEU TRP THR ASN ALA ILE                
SEQRES  12 B  996  THR ALA ARG ILE THR GLY SER ALA ALA LEU ARG LYS ARG                
SEQRES  13 B  996  HIS MET ARG GLN LEU ASP MET ALA GLU LEU VAL SER GLY                
SEQRES  14 B  996  ASN GLN ALA PRO SER THR GLN PRO HIS VAL LEU PRO VAL                
SEQRES  15 B  996  SER ALA LEU GLN THR TRP VAL GLU ASP PHE LYS PRO THR                
SEQRES  16 B  996  GLU ARG ARG MET PRO LEU THR TRP SER SER ASP PRO VAL                
SEQRES  17 B  996  THR GLU THR LEU PRO ILE GLY ASN LEU HIS ALA ILE ALA                
SEQRES  18 B  996  ARG HIS TYR PRO TRP THR GLN PRO LYS VAL PRO VAL VAL                
SEQRES  19 B  996  VAL ALA LEU ALA ASP ALA GLU GLY MET ALA LEU ASP LEU                
SEQRES  20 B  996  SER LEU SER VAL SER ALA TYR GLN HIS GLN LEU ARG ASP                
SEQRES  21 B  996  LEU MET PRO ALA GLU GLN LEU GLU HIS THR LYS PRO ALA                
SEQRES  22 B  996  GLN PRO PRO GLU GLN GLU ARG VAL PRO ALA CYS TYR ARG                
SEQRES  23 B  996  LEU ASP ALA GLU GLN LEU SER PRO GLN SER ARG ASP PHE                
SEQRES  24 B  996  HIS HIS ARG ASN LEU VAL ALA MET LEU LEU ASN LYS THR                
SEQRES  25 B  996  LEU GLU SER LEU TYR PRO ALA ASP ALA PRO SER PRO GLU                
SEQRES  26 B  996  LEU ALA ALA PHE ARG LEU GLY THR SER ARG ARG GLY PRO                
SEQRES  27 B  996  ALA LEU SER PRO ALA GLU SER HIS PHE GLN ALA LEU THR                
SEQRES  28 B  996  HIS GLU ASP TYR SER PRO ASN GLY ALA ARG LEU ALA GLN                
SEQRES  29 B  996  ARG LEU ASP VAL ASP LYS TYR ARG ARG PHE LEU ALA GLU                
SEQRES  30 B  996  ARG ASP ALA LEU GLU ARG ARG ILE ALA ALA LEU ARG ASN                
SEQRES  31 B  996  LEU ALA LEU GLN ALA SER ASN ASP HIS ASP ALA TRP LEU                
SEQRES  32 B  996  ALA THR ALA GLU PRO GLN HIS ILE ASP ASN PRO TYR SER                
SEQRES  33 B  996  LEU ALA ALA ALA LEU ALA CYS TYR ASP ARG ASP GLU ARG                
SEQRES  34 B  996  THR SER ALA ARG GLY LEU GLU ILE SER LEU ALA LEU LEU                
SEQRES  35 B  996  ILE HIS PRO MET GLY GLN PRO THR PRO GLY THR GLU ASP                
SEQRES  36 B  996  HIS ASP ARG ARG PHE LYS ARG LEU GLU GLN TRP LEU ASP                
SEQRES  37 B  996  GLN HIS ASP SER PRO LEU TYR THR ALA LEU ALA PRO PHE                
SEQRES  38 B  996  ASN PRO PHE LYS ASP LYS ALA ASP SER ILE GLY THR LEU                
SEQRES  39 B  996  PHE GLY ALA SER ASP ASN VAL ILE GLU GLY LEU ALA GLY                
SEQRES  40 B  996  ARG PHE PRO ALA MET ALA ASP ILE THR ASP LEU THR ALA                
SEQRES  41 B  996  GLN SER VAL ASN THR VAL VAL LEU LYS ARG LEU ARG GLY                
SEQRES  42 B  996  GLN THR ARG TRP ASP ALA SER HIS GLY LEU ARG ARG GLN                
SEQRES  43 B  996  VAL GLN LEU ALA ALA ARG GLU ALA ASN ALA GLU LYS ALA                
SEQRES  44 B  996  LEU GLY LEU LEU ALA ALA ARG TYR ARG ILE THR GLU GLN                
SEQRES  45 B  996  ALA ILE THR GLU ASN PRO PHE SER GLN GLU VAL GLN ARG                
SEQRES  46 B  996  TYR LEU LYS SER GLY MET ALA GLN VAL GLU GLU MET LYS                
SEQRES  47 B  996  ALA LEU ARG ILE SER GLY SER ARG THR VAL SER ILE GLU                
SEQRES  48 B  996  LEU THR THR THR ALA ARG ALA LYS PRO ASN PHE LEU GLY                
SEQRES  49 B  996  LEU LEU THR SER GLY GLY GLY GLY GLY LEU ASN ALA GLY                
SEQRES  50 B  996  MET LEU TRP PHE ASN ILE LEU SER LEU LYS THR ALA TYR                
SEQRES  51 B  996  ASN SER LEU GLN LYS SER ASP ALA PRO GLU TYR THR LEU                
SEQRES  52 B  996  GLY PHE ALA SER SER VAL PHE GLY VAL ILE GLY ALA ALA                
SEQRES  53 B  996  ALA ALA THR LEU VAL SER VAL ARG ALA THR GLN LYS ALA                
SEQRES  54 B  996  MET MET LEU LYS TRP ILE SER THR ALA PRO GLY MET ALA                
SEQRES  55 B  996  PHE GLY ASN GLY ILE ILE ASN PHE LEU THR SER ASN LEU                
SEQRES  56 B  996  PHE ALA ARG ALA SER GLY TYR PRO ALA ILE ILE MET GLY                
SEQRES  57 B  996  PHE SER SER ASP ILE PHE LYS ALA ILE ARG GLN TRP GLN                
SEQRES  58 B  996  ASN GLY ASN LEU ILE SER GLY LEU TYR THR ALA ALA ALA                
SEQRES  59 B  996  SER ALA THR THR ALA LEU GLY SER ILE LEU VAL LEU GLU                
SEQRES  60 B  996  GLY SER LEU ALA ILE ALA GLY THR THR VAL LEU ILE PRO                
SEQRES  61 B  996  PHE ALA GLY TRP THR ALA ALA GLY ILE ALA LEU ILE GLY                
SEQRES  62 B  996  ALA THR LEU ILE GLY GLY GLY LEU PHE LEU TYR SER LYS                
SEQRES  63 B  996  ALA HIS SER ARG LEU HIS SER PRO LEU GLU LEU TRP ALA                
SEQRES  64 B  996  SER ARG SER ILE PHE GLY THR ARG GLU ASN ASP GLY GLU                
SEQRES  65 B  996  ILE ARG ASP ASN ILE LYS LEU ASP PHE ASP LYS LYS LEU                
SEQRES  66 B  996  PRO PRO PHE ARG HIS ILE HIS GLU GLU ILE LYS SER TRP                
SEQRES  67 B  996  GLN ILE GLU PHE PHE SER PRO LYS ALA LEU LEU ALA PRO                
SEQRES  68 B  996  TYR SER GLU GLN LEU GLY LEU GLY ALA LEU THR THR HIS                
SEQRES  69 B  996  LEU ASP ILE ASN ASN LYS TRP PRO THR PRO ASP TRP ALA                
SEQRES  70 B  996  THR ILE ILE HIS THR GLN VAL THR LYS GLN ASN ALA THR                
SEQRES  71 B  996  LEU GLU LEU THR ILE LEU LEU PRO GLU PHE VAL VAL GLY                
SEQRES  72 B  996  GLN SER GLU TRP SER GLY SER LEU VAL SER GLN ASN LEU                
SEQRES  73 B  996  ASP ARG GLN THR THR PRO LEU GLN ILE ASN PRO ASP CYS                
SEQRES  74 B  996  HIS ILE THR GLN ALA GLY LEU LEU LEU HIS TYR LYS THR                
SEQRES  75 B  996  ASP ALA ARG GLN ILE ARG SER ALA THR LEU THR ILE ASN                
SEQRES  76 B  996  TYR TYR ALA ASN GLN GLY LEU ASP ASP ASP THR PRO SER                
SEQRES  77 B  996  THR THR THR ILE HIS LEU GLU ARG                                    
HELIX    1   1 LEU B  100  ASP B  102  1                                   3          
HELIX    2   2 ASN B  141  GLY B  149  1                                   9          
HELIX    3   3 ALA B  151  HIS B  157  1                                   7          
HELIX    4   4 MET B  163  LEU B  166  1                                   4          
HELIX    5   5 VAL B  182  ALA B  184  1                                   3          
HELIX    6   6 LEU B  185  TRP B  188  1                                   4          
HELIX    7   7 GLU B  190  PHE B  192  1                                   3          
HELIX    8   8 GLY B  215  ALA B  219  1                                   5          
HELIX    9   9 ILE B  220  HIS B  223  1                                   4          
HELIX   10  10 PRO B  225  THR B  227  1                                   3          
HELIX   11  11 ALA B  240  ARG B  259  1                                  20          
HELIX   12  12 GLU B  268  THR B  270  1                                   3          
HELIX   13  13 ALA B  283  ARG B  286  1                                   4          
HELIX   14  14 PRO B  294  LEU B  316  1                                  23          
HELIX   15  15 PRO B  324  SER B  334  1                                  11          
HELIX   16  16 PRO B  342  LEU B  350  1                                   9          
HELIX   17  17 PRO B  357  ARG B  361  1                                   5          
HELIX   18  18 LEU B  362  ARG B  365  1                                   4          
HELIX   19  19 VAL B  368  TRP B  402  1                                  35          
HELIX   20  20 LEU B  403  ALA B  406  1                                   4          
HELIX   21  21 PRO B  408  HIS B  410  1                                   3          
HELIX   22  22 LEU B  417  ALA B  420  1                                   4          
HELIX   23  23 LEU B  421  CYS B  423  1                                   3          
HELIX   24  24 ARG B  429  ILE B  443  1                                  15          
HELIX   25  25 HIS B  444  GLY B  447  1                                   4          
HELIX   26  26 ARG B  458  GLN B  465  1                                   8          
HELIX   27  27 TRP B  466  ASP B  468  1                                   3          
HELIX   28  28 PRO B  473  LEU B  478  1                                   6          
HELIX   29  29 ASN B  482  ILE B  491  1                                  10          
HELIX   30  30 LEU B  494  GLY B  496  1                                   3          
HELIX   31  31 ASP B  499  ARG B  508  1                                  10          
HELIX   32  32 THR B  516  ARG B  530  1                                  15          
HELIX   33  33 LEU B  543  GLU B  553  1                                  11          
HELIX   34  34 GLU B  557  ARG B  566  1                                  10          
HELIX   35  35 GLU B  571  GLU B  576  1                                   6          
HELIX   36  36 PRO B  578  SER B  603  1                                  26          
HELIX   37  37 ILE B  610  LEU B  612  1                                   3          
HELIX   38  38 PHE B  622  SER B  628  1                                   7          
HELIX   39  39 ALA B  636  GLN B  654  1                                  19          
HELIX   40  40 PRO B  659  TYR B  661  1                                   3          
HELIX   41  41 LEU B  663  ALA B  676  1                                  14          
HELIX   42  42 ALA B  677  LEU B  680  1                                   4          
HELIX   43  43 ARG B  684  MET B  691  1                                   8          
HELIX   44  44 LEU B  692  THR B  697  1                                   6          
HELIX   45  45 MET B  701  THR B  712  1                                  12          
HELIX   46  46 TYR B  722  ALA B  724  1                                   3          
HELIX   47  47 ILE B  725  GLN B  741  1                                  17          
HELIX   48  48 SER B  747  GLY B  768  1                                  22          
HELIX   49  49 SER B  769  ALA B  773  1                                   5          
HELIX   50  50 THR B  775  ILE B  792  1                                  18          
HELIX   51  51 PRO B  814  ARG B  821  1                                   8          
HELIX   52  52 ILE B  851  ILE B  860  1                                  10          
HELIX   53  53 GLU B  861  PHE B  863  1                                   3          
HELIX   54  54 ALA B  870  GLN B  875  1                                   6          
HELIX   55  55 ALA B  897  ILE B  899  1                                   3          
SHEET    1   1 1 ARG B  18  PRO B  30  0                                              
SHEET    2   2 1 SER B  57  ALA B  63  0                                              
SHEET    3   3 1 GLY B  67  GLY B  75  0                                              
SHEET    4   4 1 GLY B  78  TYR B  86  0                                              
SHEET    5   5 1 TYR B  92  GLU B  94  0                                              
SHEET    6   6 1 VAL B 118  ASP B 121  0                                              
SHEET    7   7 1 GLU B 129  SER B 135  0                                              
SHEET    8   8 1 ARG B 159  LEU B 161  0                                              
SHEET    9   9 1 VAL B 233  LEU B 237  0                                              
SHEET   10  10 1 HIS B 884  ILE B 887  0                                              
SHEET   11  11 1 ALA B 909  PRO B 918  0                                              
SHEET   12  12 1 GLU B 926  ASN B 935  0                                              
SHEET   13  13 1 THR B 940  PRO B 942  0                                              
SHEET   14  14 1 ASP B 948  ILE B 951  0                                              
SHEET   15  15 1 GLY B 955  ALA B 964  0                                              
SHEET   16  16 1 ILE B 967  TYR B 977  0                                              
SHEET   17  17 1 SER B 988  GLU B 995  0                                              
ATOM      1  N   MET B   1      60.191 -50.487 117.880  1.00 19.73           N  
ATOM      2  CA  MET B   1      59.950 -50.149 116.479  1.00 19.73           C  
ATOM      3  C   MET B   1      58.667 -49.338 116.328  1.00 19.73           C  
ATOM      4  CB  MET B   1      59.872 -51.416 115.626  1.00 19.73           C  
ATOM      5  O   MET B   1      58.322 -48.915 115.224  1.00 19.73           O  
ATOM      6  CG  MET B   1      61.210 -51.858 115.059  1.00 19.73           C  
ATOM      7  SD  MET B   1      61.032 -53.083 113.706  1.00 19.73           S  
ATOM      8  CE  MET B   1      62.778 -53.444 113.367  1.00 19.73           C  
ATOM      9  N   THR B   2      57.680 -49.321 117.250  1.00 18.98           N  
ATOM     10  CA  THR B   2      56.263 -49.655 117.346  1.00 18.98           C  
ATOM     11  C   THR B   2      55.400 -48.409 117.166  1.00 18.98           C  
ATOM     12  CB  THR B   2      55.935 -50.320 118.695  1.00 18.98           C  
ATOM     13  O   THR B   2      55.906 -47.285 117.220  1.00 18.98           O  
ATOM     14  CG2 THR B   2      56.096 -51.834 118.615  1.00 18.98           C  
ATOM     15  OG1 THR B   2      56.819 -49.809 119.700  1.00 18.98           O  
ATOM     16  N   ASN B   3      54.209 -48.387 117.849  1.00 19.09           N  
ATOM     17  CA  ASN B   3      52.869 -48.164 117.317  1.00 19.09           C  
ATOM     18  C   ASN B   3      52.557 -46.676 117.187  1.00 19.09           C  
ATOM     19  CB  ASN B   3      51.823 -48.851 118.197  1.00 19.09           C  
ATOM     20  O   ASN B   3      52.505 -45.959 118.188  1.00 19.09           O  
ATOM     21  CG  ASN B   3      51.222 -50.078 117.539  1.00 19.09           C  
ATOM     22  ND2 ASN B   3      50.492 -50.871 118.314  1.00 19.09           N  
ATOM     23  OD1 ASN B   3      51.413 -50.313 116.342  1.00 19.09           O  
ATOM     24  N   ALA B   4      53.014 -45.985 116.076  1.00 19.89           N  
ATOM     25  CA  ALA B   4      53.261 -44.602 115.676  1.00 19.89           C  
ATOM     26  C   ALA B   4      51.955 -43.819 115.578  1.00 19.89           C  
ATOM     27  CB  ALA B   4      54.005 -44.560 114.343  1.00 19.89           C  
ATOM     28  O   ALA B   4      50.998 -44.269 114.943  1.00 19.89           O  
ATOM     29  N   SER B   5      51.523 -43.185 116.687  1.00 20.34           N  
ATOM     30  CA  SER B   5      50.246 -42.602 117.087  1.00 20.34           C  
ATOM     31  C   SER B   5      49.776 -41.558 116.080  1.00 20.34           C  
ATOM     32  CB  SER B   5      50.358 -41.969 118.475  1.00 20.34           C  
ATOM     33  O   SER B   5      50.523 -40.642 115.731  1.00 20.34           O  
ATOM     34  OG  SER B   5      51.375 -40.982 118.497  1.00 20.34           O  
ATOM     35  N   VAL B   6      49.041 -42.032 115.060  1.00 22.32           N  
ATOM     36  CA  VAL B   6      48.707 -41.606 113.705  1.00 22.32           C  
ATOM     37  C   VAL B   6      47.890 -40.317 113.753  1.00 22.32           C  
ATOM     38  CB  VAL B   6      47.930 -42.702 112.941  1.00 22.32           C  
ATOM     39  O   VAL B   6      46.881 -40.242 114.460  1.00 22.32           O  
ATOM     40  CG1 VAL B   6      47.810 -42.346 111.460  1.00 22.32           C  
ATOM     41  CG2 VAL B   6      48.611 -44.058 113.115  1.00 22.32           C  
ATOM     42  N   SER B   7      48.516 -39.094 113.747  1.00 21.69           N  
ATOM     43  CA  SER B   7      48.160 -37.690 113.916  1.00 21.69           C  
ATOM     44  C   SER B   7      46.980 -37.307 113.030  1.00 21.69           C  
ATOM     45  CB  SER B   7      49.358 -36.792 113.601  1.00 21.69           C  
ATOM     46  O   SER B   7      46.992 -37.565 111.825  1.00 21.69           O  
ATOM     47  OG  SER B   7      49.120 -36.031 112.429  1.00 21.69           O  
ATOM     48  N   SER B   8      45.691 -37.594 113.488  1.00 20.84           N  
ATOM     49  CA  SER B   8      44.435 -37.686 112.751  1.00 20.84           C  
ATOM     50  C   SER B   8      44.065 -36.349 112.120  1.00 20.84           C  
ATOM     51  CB  SER B   8      43.307 -38.155 113.671  1.00 20.84           C  
ATOM     52  O   SER B   8      43.506 -35.474 112.787  1.00 20.84           O  
ATOM     53  OG  SER B   8      43.116 -37.240 114.738  1.00 20.84           O  
ATOM     54  N   ALA B   9      45.001 -35.564 111.638  1.00 23.47           N  
ATOM     55  CA  ALA B   9      44.664 -34.239 111.125  1.00 23.47           C  
ATOM     56  C   ALA B   9      43.481 -34.307 110.163  1.00 23.47           C  
ATOM     57  CB  ALA B   9      45.872 -33.613 110.436  1.00 23.47           C  
ATOM     58  O   ALA B   9      43.565 -34.946 109.112  1.00 23.47           O  
ATOM     59  N   THR B  10      42.359 -34.718 110.637  1.00 24.10           N  
ATOM     60  CA  THR B  10      41.266 -35.052 109.729  1.00 24.10           C  
ATOM     61  C   THR B  10      41.023 -33.919 108.736  1.00 24.10           C  
ATOM     62  CB  THR B  10      39.967 -35.347 110.502  1.00 24.10           C  
ATOM     63  O   THR B  10      40.660 -32.808 109.130  1.00 24.10           O  
ATOM     64  CG2 THR B  10      39.392 -36.705 110.114  1.00 24.10           C  
ATOM     65  OG1 THR B  10      40.244 -35.343 111.909  1.00 24.10           O  
ATOM     66  N   SER B  11      41.959 -33.575 107.908  1.00 26.33           N  
ATOM     67  CA  SER B  11      41.827 -32.646 106.791  1.00 26.33           C  
ATOM     68  C   SER B  11      40.457 -32.765 106.132  1.00 26.33           C  
ATOM     69  CB  SER B  11      42.924 -32.894 105.755  1.00 26.33           C  
ATOM     70  O   SER B  11      39.902 -33.861 106.035  1.00 26.33           O  
ATOM     71  OG  SER B  11      42.816 -34.198 105.212  1.00 26.33           O  
ATOM     72  N   GLY B  12      39.549 -31.890 106.524  1.00 31.37           N  
ATOM     73  CA  GLY B  12      38.287 -31.915 105.801  1.00 31.37           C  
ATOM     74  C   GLY B  12      38.423 -32.439 104.383  1.00 31.37           C  
ATOM     75  O   GLY B  12      39.536 -32.608 103.883  1.00 31.37           O  
ATOM     76  N   PRO B  13      37.563 -33.345 104.082  1.00 31.88           N  
ATOM     77  CA  PRO B  13      37.741 -33.945 102.758  1.00 31.88           C  
ATOM     78  C   PRO B  13      38.431 -33.007 101.771  1.00 31.88           C  
ATOM     79  CB  PRO B  13      36.308 -34.249 102.313  1.00 31.88           C  
ATOM     80  O   PRO B  13      38.318 -31.785 101.894  1.00 31.88           O  
ATOM     81  CG  PRO B  13      35.445 -33.691 103.398  1.00 31.88           C  
ATOM     82  CD  PRO B  13      36.331 -33.076 104.444  1.00 31.88           C  
ATOM     83  N   ALA B  14      39.615 -33.346 101.232  1.00 33.97           N  
ATOM     84  CA  ALA B  14      40.293 -32.738 100.090  1.00 33.97           C  
ATOM     85  C   ALA B  14      39.333 -31.873  99.278  1.00 33.97           C  
ATOM     86  CB  ALA B  14      40.914 -33.815  99.204  1.00 33.97           C  
ATOM     87  O   ALA B  14      38.128 -31.856  99.542  1.00 33.97           O  
ATOM     88  N   CYS B  15      39.819 -31.660  97.891  1.00 39.88           N  
ATOM     89  CA  CYS B  15      39.406 -30.992  96.662  1.00 39.88           C  
ATOM     90  C   CYS B  15      37.957 -31.323  96.322  1.00 39.88           C  
ATOM     91  CB  CYS B  15      40.316 -31.393  95.502  1.00 39.88           C  
ATOM     92  O   CYS B  15      37.579 -32.493  96.270  1.00 39.88           O  
ATOM     93  SG  CYS B  15      41.840 -30.430  95.405  1.00 39.88           S  
ATOM     94  N   SER B  16      36.989 -30.687  96.984  1.00 51.30           N  
ATOM     95  CA  SER B  16      35.665 -30.709  96.372  1.00 51.30           C  
ATOM     96  C   SER B  16      35.759 -30.825  94.853  1.00 51.30           C  
ATOM     97  CB  SER B  16      34.880 -29.451  96.747  1.00 51.30           C  
ATOM     98  O   SER B  16      36.420 -30.012  94.204  1.00 51.30           O  
ATOM     99  OG  SER B  16      35.301 -28.345  95.967  1.00 51.30           O  
ATOM    100  N   ALA B  17      35.783 -32.045  94.427  1.00 69.51           N  
ATOM    101  CA  ALA B  17      35.875 -32.294  92.991  1.00 69.51           C  
ATOM    102  C   ALA B  17      34.750 -31.589  92.240  1.00 69.51           C  
ATOM    103  CB  ALA B  17      35.843 -33.794  92.709  1.00 69.51           C  
ATOM    104  O   ALA B  17      33.570 -31.819  92.517  1.00 69.51           O  
ATOM    105  N   ARG B  18      35.006 -30.403  91.669  1.00 91.88           N  
ATOM    106  CA  ARG B  18      34.086 -29.649  90.822  1.00 91.88           C  
ATOM    107  C   ARG B  18      33.852 -30.365  89.497  1.00 91.88           C  
ATOM    108  CB  ARG B  18      34.623 -28.239  90.569  1.00 91.88           C  
ATOM    109  O   ARG B  18      34.777 -30.947  88.928  1.00 91.88           O  
ATOM    110  CG  ARG B  18      34.794 -27.408  91.831  1.00 91.88           C  
ATOM    111  CD  ARG B  18      35.223 -25.982  91.515  1.00 91.88           C  
ATOM    112  NE  ARG B  18      35.354 -25.176  92.725  1.00 91.88           N  
ATOM    113  NH1 ARG B  18      36.068 -23.272  91.630  1.00 91.88           N  
ATOM    114  NH2 ARG B  18      35.835 -23.270  93.910  1.00 91.88           N  
ATOM    115  CZ  ARG B  18      35.752 -23.909  92.753  1.00 91.88           C  
ATOM    116  N   VAL B  19      32.634 -30.443  89.162  1.00 95.96           N  
ATOM    117  CA  VAL B  19      32.260 -31.065  87.895  1.00 95.96           C  
ATOM    118  C   VAL B  19      31.730 -30.001  86.935  1.00 95.96           C  
ATOM    119  CB  VAL B  19      31.204 -32.175  88.098  1.00 95.96           C  
ATOM    120  O   VAL B  19      30.978 -29.112  87.338  1.00 95.96           O  
ATOM    121  CG1 VAL B  19      30.633 -32.626  86.754  1.00 95.96           C  
ATOM    122  CG2 VAL B  19      31.811 -33.358  88.848  1.00 95.96           C  
ATOM    123  N   PRO B  20      32.171 -30.026  85.637  1.00 97.19           N  
ATOM    124  CA  PRO B  20      31.679 -29.057  84.657  1.00 97.19           C  
ATOM    125  C   PRO B  20      30.237 -29.326  84.232  1.00 97.19           C  
ATOM    126  CB  PRO B  20      32.638 -29.231  83.477  1.00 97.19           C  
ATOM    127  O   PRO B  20      29.862 -30.480  84.003  1.00 97.19           O  
ATOM    128  CG  PRO B  20      33.155 -30.627  83.609  1.00 97.19           C  
ATOM    129  CD  PRO B  20      33.152 -31.001  85.062  1.00 97.19           C  
ATOM    130  N   ILE B  21      29.459 -28.252  84.153  1.00 98.64           N  
ATOM    131  CA  ILE B  21      28.071 -28.331  83.712  1.00 98.64           C  
ATOM    132  C   ILE B  21      27.843 -27.365  82.551  1.00 98.64           C  
ATOM    133  CB  ILE B  21      27.092 -28.022  84.868  1.00 98.64           C  
ATOM    134  O   ILE B  21      28.174 -26.181  82.646  1.00 98.64           O  
ATOM    135  CG1 ILE B  21      27.300 -29.009  86.022  1.00 98.64           C  
ATOM    136  CG2 ILE B  21      25.643 -28.055  84.371  1.00 98.64           C  
ATOM    137  CD1 ILE B  21      26.451 -28.711  87.251  1.00 98.64           C  
ATOM    138  N   LEU B  22      27.300 -27.858  81.448  1.00 98.56           N  
ATOM    139  CA  LEU B  22      26.890 -27.016  80.329  1.00 98.56           C  
ATOM    140  C   LEU B  22      25.373 -26.859  80.294  1.00 98.56           C  
ATOM    141  CB  LEU B  22      27.386 -27.603  79.006  1.00 98.56           C  
ATOM    142  O   LEU B  22      24.666 -27.741  79.803  1.00 98.56           O  
ATOM    143  CG  LEU B  22      27.099 -26.781  77.749  1.00 98.56           C  
ATOM    144  CD1 LEU B  22      27.970 -25.529  77.725  1.00 98.56           C  
ATOM    145  CD2 LEU B  22      27.326 -27.621  76.497  1.00 98.56           C  
ATOM    146  N   PRO B  23      24.917 -25.703  80.804  1.00 98.75           N  
ATOM    147  CA  PRO B  23      23.468 -25.496  80.763  1.00 98.75           C  
ATOM    148  C   PRO B  23      22.961 -25.145  79.366  1.00 98.75           C  
ATOM    149  CB  PRO B  23      23.251 -24.330  81.731  1.00 98.75           C  
ATOM    150  O   PRO B  23      23.575 -24.333  78.669  1.00 98.75           O  
ATOM    151  CG  PRO B  23      24.620 -23.788  81.989  1.00 98.75           C  
ATOM    152  CD  PRO B  23      25.628 -24.790  81.505  1.00 98.75           C  
ATOM    153  N   VAL B  24      21.883 -25.777  78.905  1.00 98.82           N  
ATOM    154  CA  VAL B  24      21.130 -25.430  77.704  1.00 98.82           C  
ATOM    155  C   VAL B  24      19.704 -25.037  78.083  1.00 98.82           C  
ATOM    156  CB  VAL B  24      21.110 -26.595  76.689  1.00 98.82           C  
ATOM    157  O   VAL B  24      19.344 -25.040  79.262  1.00 98.82           O  
ATOM    158  CG1 VAL B  24      22.525 -26.920  76.213  1.00 98.82           C  
ATOM    159  CG2 VAL B  24      20.453 -27.828  77.306  1.00 98.82           C  
ATOM    160  N   ARG B  25      18.903 -24.586  77.133  1.00 98.74           N  
ATOM    161  CA  ARG B  25      17.562 -24.141  77.493  1.00 98.74           C  
ATOM    162  C   ARG B  25      16.515 -24.748  76.565  1.00 98.74           C  
ATOM    163  CB  ARG B  25      17.472 -22.614  77.455  1.00 98.74           C  
ATOM    164  O   ARG B  25      16.813 -25.075  75.414  1.00 98.74           O  
ATOM    165  CG  ARG B  25      17.566 -22.026  76.055  1.00 98.74           C  
ATOM    166  CD  ARG B  25      17.419 -20.512  76.068  1.00 98.74           C  
ATOM    167  NE  ARG B  25      17.555 -19.945  74.728  1.00 98.74           N  
ATOM    168  NH1 ARG B  25      15.286 -19.667  74.392  1.00 98.74           N  
ATOM    169  NH2 ARG B  25      16.775 -19.056  72.761  1.00 98.74           N  
ATOM    170  CZ  ARG B  25      16.539 -19.557  73.964  1.00 98.74           C  
ATOM    171  N   TYR B  26      15.322 -24.938  77.108  1.00 98.75           N  
ATOM    172  CA  TYR B  26      14.192 -25.222  76.231  1.00 98.75           C  
ATOM    173  C   TYR B  26      13.851 -24.009  75.373  1.00 98.75           C  
ATOM    174  CB  TYR B  26      12.969 -25.644  77.049  1.00 98.75           C  
ATOM    175  O   TYR B  26      13.830 -22.878  75.867  1.00 98.75           O  
ATOM    176  CG  TYR B  26      13.116 -26.994  77.707  1.00 98.75           C  
ATOM    177  CD1 TYR B  26      13.035 -28.168  76.960  1.00 98.75           C  
ATOM    178  CD2 TYR B  26      13.333 -27.100  79.076  1.00 98.75           C  
ATOM    179  CE1 TYR B  26      13.168 -29.414  77.563  1.00 98.75           C  
ATOM    180  CE2 TYR B  26      13.467 -28.341  79.689  1.00 98.75           C  
ATOM    181  OH  TYR B  26      13.515 -30.722  79.527  1.00 98.75           O  
ATOM    182  CZ  TYR B  26      13.383 -29.491  78.925  1.00 98.75           C  
ATOM    183  N   ALA B  27      13.652 -24.247  74.055  1.00 98.64           N  
ATOM    184  CA  ALA B  27      13.324 -23.198  73.094  1.00 98.64           C  
ATOM    185  C   ALA B  27      12.358 -23.713  72.029  1.00 98.64           C  
ATOM    186  CB  ALA B  27      14.593 -22.660  72.438  1.00 98.64           C  
ATOM    187  O   ALA B  27      11.790 -24.800  72.172  1.00 98.64           O  
ATOM    188  N   ILE B  28      12.040 -22.852  71.095  1.00 98.45           N  
ATOM    189  CA  ILE B  28      11.168 -23.277  70.005  1.00 98.45           C  
ATOM    190  C   ILE B  28      11.834 -22.974  68.665  1.00 98.45           C  
ATOM    191  CB  ILE B  28       9.787 -22.590  70.086  1.00 98.45           C  
ATOM    192  O   ILE B  28      12.629 -22.039  68.557  1.00 98.45           O  
ATOM    193  CG1 ILE B  28       9.950 -21.066  70.134  1.00 98.45           C  
ATOM    194  CG2 ILE B  28       9.002 -23.095  71.300  1.00 98.45           C  
ATOM    195  CD1 ILE B  28       9.961 -20.402  68.765  1.00 98.45           C  
ATOM    196  N   VAL B  29      11.574 -23.757  67.686  1.00 97.97           N  
ATOM    197  CA  VAL B  29      11.968 -23.574  66.294  1.00 97.97           C  
ATOM    198  C   VAL B  29      10.761 -23.788  65.382  1.00 97.97           C  
ATOM    199  CB  VAL B  29      13.111 -24.536  65.896  1.00 97.97           C  
ATOM    200  O   VAL B  29       9.747 -24.348  65.806  1.00 97.97           O  
ATOM    201  CG1 VAL B  29      14.390 -24.198  66.657  1.00 97.97           C  
ATOM    202  CG2 VAL B  29      12.702 -25.985  66.149  1.00 97.97           C  
ATOM    203  N   PRO B  30      10.794 -23.273  64.178  1.00 97.31           N  
ATOM    204  CA  PRO B  30       9.661 -23.487  63.274  1.00 97.31           C  
ATOM    205  C   PRO B  30       9.360 -24.966  63.045  1.00 97.31           C  
ATOM    206  CB  PRO B  30      10.115 -22.815  61.975  1.00 97.31           C  
ATOM    207  O   PRO B  30      10.281 -25.787  62.994  1.00 97.31           O  
ATOM    208  CG  PRO B  30      11.195 -21.870  62.392  1.00 97.31           C  
ATOM    209  CD  PRO B  30      11.887 -22.438  63.598  1.00 97.31           C  
ATOM    210  N   ARG B  31       8.123 -25.293  63.030  1.00 95.27           N  
ATOM    211  CA  ARG B  31       7.660 -26.668  62.874  1.00 95.27           C  
ATOM    212  C   ARG B  31       6.829 -26.826  61.605  1.00 95.27           C  
ATOM    213  CB  ARG B  31       6.843 -27.103  64.093  1.00 95.27           C  
ATOM    214  O   ARG B  31       5.860 -26.092  61.397  1.00 95.27           O  
ATOM    215  CG  ARG B  31       6.256 -28.501  63.974  1.00 95.27           C  
ATOM    216  CD  ARG B  31       5.335 -28.827  65.140  1.00 95.27           C  
ATOM    217  NE  ARG B  31       4.654 -30.103  64.949  1.00 95.27           N  
ATOM    218  NH1 ARG B  31       2.582 -29.170  64.531  1.00 95.27           N  
ATOM    219  NH2 ARG B  31       2.844 -31.449  64.510  1.00 95.27           N  
ATOM    220  CZ  ARG B  31       3.362 -30.238  64.664  1.00 95.27           C  
ATOM    221  N   THR B  32       7.221 -27.724  60.748  1.00 89.78           N  
ATOM    222  CA  THR B  32       6.381 -28.063  59.604  1.00 89.78           C  
ATOM    223  C   THR B  32       5.218 -28.955  60.031  1.00 89.78           C  
ATOM    224  CB  THR B  32       7.196 -28.769  58.504  1.00 89.78           C  
ATOM    225  O   THR B  32       5.220 -29.498  61.138  1.00 89.78           O  
ATOM    226  CG2 THR B  32       8.220 -27.823  57.885  1.00 89.78           C  
ATOM    227  OG1 THR B  32       7.883 -29.892  59.072  1.00 89.78           O  
ATOM    228  N   ALA B  33       4.255 -29.186  59.129  1.00 86.94           N  
ATOM    229  CA  ALA B  33       3.029 -29.909  59.453  1.00 86.94           C  
ATOM    230  C   ALA B  33       3.329 -31.357  59.832  1.00 86.94           C  
ATOM    231  CB  ALA B  33       2.056 -29.861  58.278  1.00 86.94           C  
ATOM    232  O   ALA B  33       2.703 -31.912  60.736  1.00 86.94           O  
ATOM    233  N   ASP B  34       4.367 -31.971  59.310  1.00 88.63           N  
ATOM    234  CA  ASP B  34       4.651 -33.386  59.537  1.00 88.63           C  
ATOM    235  C   ASP B  34       5.705 -33.565  60.628  1.00 88.63           C  
ATOM    236  CB  ASP B  34       5.114 -34.056  58.242  1.00 88.63           C  
ATOM    237  O   ASP B  34       5.979 -34.690  61.053  1.00 88.63           O  
ATOM    238  CG  ASP B  34       4.350 -33.578  57.020  1.00 88.63           C  
ATOM    239  OD1 ASP B  34       3.185 -33.145  57.160  1.00 88.63           O  
ATOM    240  OD2 ASP B  34       4.915 -33.638  55.907  1.00 88.63           O  
ATOM    241  N   ALA B  35       6.105 -32.419  61.145  1.00 91.43           N  
ATOM    242  CA  ALA B  35       7.167 -32.499  62.144  1.00 91.43           C  
ATOM    243  C   ALA B  35       6.590 -32.673  63.546  1.00 91.43           C  
ATOM    244  CB  ALA B  35       8.047 -31.253  62.086  1.00 91.43           C  
ATOM    245  O   ALA B  35       5.484 -32.211  63.831  1.00 91.43           O  
ATOM    246  N   PRO B  36       7.352 -33.422  64.397  1.00 94.23           N  
ATOM    247  CA  PRO B  36       6.867 -33.623  65.764  1.00 94.23           C  
ATOM    248  C   PRO B  36       6.795 -32.323  66.562  1.00 94.23           C  
ATOM    249  CB  PRO B  36       7.896 -34.579  66.368  1.00 94.23           C  
ATOM    250  O   PRO B  36       7.557 -31.388  66.296  1.00 94.23           O  
ATOM    251  CG  PRO B  36       8.948 -34.721  65.316  1.00 94.23           C  
ATOM    252  CD  PRO B  36       8.509 -33.961  64.096  1.00 94.23           C  
ATOM    253  N   ALA B  37       5.928 -32.276  67.553  1.00 96.39           N  
ATOM    254  CA  ALA B  37       5.754 -31.103  68.407  1.00 96.39           C  
ATOM    255  C   ALA B  37       6.985 -30.872  69.277  1.00 96.39           C  
ATOM    256  CB  ALA B  37       4.511 -31.261  69.279  1.00 96.39           C  
ATOM    257  O   ALA B  37       7.278 -29.737  69.659  1.00 96.39           O  
ATOM    258  N   CYS B  38       7.655 -31.927  69.621  1.00 97.67           N  
ATOM    259  CA  CYS B  38       8.915 -31.888  70.355  1.00 97.67           C  
ATOM    260  C   CYS B  38      10.019 -32.601  69.583  1.00 97.67           C  
ATOM    261  CB  CYS B  38       8.751 -32.528  71.734  1.00 97.67           C  
ATOM    262  O   CYS B  38       9.981 -33.821  69.422  1.00 97.67           O  
ATOM    263  SG  CYS B  38       9.618 -31.648  73.051  1.00 97.67           S  
ATOM    264  N   ARG B  39      10.989 -31.981  69.185  1.00 96.92           N  
ATOM    265  CA  ARG B  39      12.029 -32.524  68.316  1.00 96.92           C  
ATOM    266  C   ARG B  39      12.847 -33.587  69.040  1.00 96.92           C  
ATOM    267  CB  ARG B  39      12.947 -31.407  67.813  1.00 96.92           C  
ATOM    268  O   ARG B  39      13.387 -34.498  68.408  1.00 96.92           O  
ATOM    269  CG  ARG B  39      12.259 -30.410  66.895  1.00 96.92           C  
ATOM    270  CD  ARG B  39      13.262 -29.511  66.185  1.00 96.92           C  
ATOM    271  NE  ARG B  39      13.967 -30.223  65.122  1.00 96.92           N  
ATOM    272  NH1 ARG B  39      13.994 -28.436  63.660  1.00 96.92           N  
ATOM    273  NH2 ARG B  39      14.939 -30.435  63.053  1.00 96.92           N  
ATOM    274  CZ  ARG B  39      14.298 -29.695  63.947  1.00 96.92           C  
ATOM    275  N   TYR B  40      12.979 -33.494  70.408  1.00 97.73           N  
ATOM    276  CA  TYR B  40      13.798 -34.417  71.189  1.00 97.73           C  
ATOM    277  C   TYR B  40      12.959 -35.575  71.716  1.00 97.73           C  
ATOM    278  CB  TYR B  40      14.471 -33.685  72.353  1.00 97.73           C  
ATOM    279  O   TYR B  40      13.410 -36.333  72.580  1.00 97.73           O  
ATOM    280  CG  TYR B  40      13.530 -32.806  73.143  1.00 97.73           C  
ATOM    281  CD1 TYR B  40      13.491 -31.431  72.932  1.00 97.73           C  
ATOM    282  CD2 TYR B  40      12.682 -33.351  74.101  1.00 97.73           C  
ATOM    283  CE1 TYR B  40      12.627 -30.617  73.659  1.00 97.73           C  
ATOM    284  CE2 TYR B  40      11.814 -32.546  74.834  1.00 97.73           C  
ATOM    285  OH  TYR B  40      10.938 -30.381  75.327  1.00 97.73           O  
ATOM    286  CZ  TYR B  40      11.795 -31.183  74.605  1.00 97.73           C  
ATOM    287  N   ALA B  41      11.743 -35.659  71.312  1.00 96.12           N  
ATOM    288  CA  ALA B  41      10.810 -36.662  71.821  1.00 96.12           C  
ATOM    289  C   ALA B  41      11.365 -38.072  71.637  1.00 96.12           C  
ATOM    290  CB  ALA B  41       9.457 -36.531  71.125  1.00 96.12           C  
ATOM    291  O   ALA B  41      11.165 -38.941  72.489  1.00 96.12           O  
ATOM    292  N   ASP B  42      12.201 -38.363  70.616  1.00 94.06           N  
ATOM    293  CA  ASP B  42      12.689 -39.701  70.301  1.00 94.06           C  
ATOM    294  C   ASP B  42      14.130 -39.887  70.774  1.00 94.06           C  
ATOM    295  CB  ASP B  42      12.592 -39.969  68.797  1.00 94.06           C  
ATOM    296  O   ASP B  42      14.789 -40.862  70.407  1.00 94.06           O  
ATOM    297  CG  ASP B  42      11.641 -39.020  68.087  1.00 94.06           C  
ATOM    298  OD1 ASP B  42      10.664 -38.554  68.713  1.00 94.06           O  
ATOM    299  OD2 ASP B  42      11.869 -38.739  66.891  1.00 94.06           O  
ATOM    300  N   ALA B  43      14.616 -38.962  71.558  1.00 95.09           N  
ATOM    301  CA  ALA B  43      16.025 -38.951  71.941  1.00 95.09           C  
ATOM    302  C   ALA B  43      16.303 -39.971  73.041  1.00 95.09           C  
ATOM    303  CB  ALA B  43      16.443 -37.554  72.396  1.00 95.09           C  
ATOM    304  O   ALA B  43      17.414 -40.496  73.143  1.00 95.09           O  
ATOM    305  N   GLY B  44      15.325 -40.478  73.843  1.00 94.88           N  
ATOM    306  CA  GLY B  44      15.479 -41.415  74.944  1.00 94.88           C  
ATOM    307  C   GLY B  44      15.908 -40.751  76.239  1.00 94.88           C  
ATOM    308  O   GLY B  44      16.325 -41.428  77.181  1.00 94.88           O  
ATOM    309  N   PHE B  45      15.936 -39.398  76.218  1.00 96.72           N  
ATOM    310  CA  PHE B  45      16.306 -38.667  77.423  1.00 96.72           C  
ATOM    311  C   PHE B  45      15.067 -38.168  78.156  1.00 96.72           C  
ATOM    312  CB  PHE B  45      17.222 -37.488  77.078  1.00 96.72           C  
ATOM    313  O   PHE B  45      13.999 -38.029  77.558  1.00 96.72           O  
ATOM    314  CG  PHE B  45      18.478 -37.887  76.353  1.00 96.72           C  
ATOM    315  CD1 PHE B  45      19.339 -38.833  76.893  1.00 96.72           C  
ATOM    316  CD2 PHE B  45      18.798 -37.315  75.128  1.00 96.72           C  
ATOM    317  CE1 PHE B  45      20.503 -39.205  76.224  1.00 96.72           C  
ATOM    318  CE2 PHE B  45      19.960 -37.682  74.452  1.00 96.72           C  
ATOM    319  CZ  PHE B  45      20.810 -38.626  75.003  1.00 96.72           C  
ATOM    320  N   ASN B  46      15.196 -38.063  79.451  1.00 97.38           N  
ATOM    321  CA  ASN B  46      14.089 -37.600  80.279  1.00 97.38           C  
ATOM    322  C   ASN B  46      13.936 -36.084  80.217  1.00 97.38           C  
ATOM    323  CB  ASN B  46      14.276 -38.057  81.728  1.00 97.38           C  
ATOM    324  O   ASN B  46      14.170 -35.391  81.209  1.00 97.38           O  
ATOM    325  CG  ASN B  46      13.005 -37.940  82.546  1.00 97.38           C  
ATOM    326  ND2 ASN B  46      13.060 -38.388  83.794  1.00 97.38           N  
ATOM    327  OD1 ASN B  46      11.982 -37.449  82.060  1.00 97.38           O  
ATOM    328  N   LEU B  47      13.547 -35.576  78.994  1.00 98.23           N  
ATOM    329  CA  LEU B  47      13.354 -34.150  78.759  1.00 98.23           C  
ATOM    330  C   LEU B  47      11.880 -33.775  78.878  1.00 98.23           C  
ATOM    331  CB  LEU B  47      13.882 -33.758  77.377  1.00 98.23           C  
ATOM    332  O   LEU B  47      11.003 -34.626  78.707  1.00 98.23           O  
ATOM    333  CG  LEU B  47      15.372 -33.998  77.128  1.00 98.23           C  
ATOM    334  CD1 LEU B  47      15.702 -33.798  75.653  1.00 98.23           C  
ATOM    335  CD2 LEU B  47      16.215 -33.073  78.001  1.00 98.23           C  
ATOM    336  N   GLU B  48      11.529 -32.606  79.201  1.00 98.10           N  
ATOM    337  CA  GLU B  48      10.167 -32.136  79.432  1.00 98.10           C  
ATOM    338  C   GLU B  48       9.359 -32.128  78.138  1.00 98.10           C  
ATOM    339  CB  GLU B  48      10.180 -30.736  80.053  1.00 98.10           C  
ATOM    340  O   GLU B  48       9.806 -31.589  77.124  1.00 98.10           O  
ATOM    341  CG  GLU B  48       8.796 -30.197  80.381  1.00 98.10           C  
ATOM    342  CD  GLU B  48       8.111 -30.951  81.512  1.00 98.10           C  
ATOM    343  OE1 GLU B  48       6.876 -30.816  81.669  1.00 98.10           O  
ATOM    344  OE2 GLU B  48       8.816 -31.677  82.247  1.00 98.10           O  
ATOM    345  N   GLN B  49       8.246 -32.773  78.113  1.00 97.40           N  
ATOM    346  CA  GLN B  49       7.358 -32.814  76.956  1.00 97.40           C  
ATOM    347  C   GLN B  49       5.953 -32.352  77.324  1.00 97.40           C  
ATOM    348  CB  GLN B  49       7.310 -34.224  76.366  1.00 97.40           C  
ATOM    349  O   GLN B  49       5.039 -32.404  76.497  1.00 97.40           O  
ATOM    350  CG  GLN B  49       8.641 -34.700  75.800  1.00 97.40           C  
ATOM    351  CD  GLN B  49       8.543 -36.058  75.130  1.00 97.40           C  
ATOM    352  NE2 GLN B  49       9.652 -36.790  75.107  1.00 97.40           N  
ATOM    353  OE1 GLN B  49       7.479 -36.447  74.640  1.00 97.40           O  
ATOM    354  N   GLY B  50       5.780 -31.938  78.544  1.00 96.42           N  
ATOM    355  CA  GLY B  50       4.465 -31.559  79.034  1.00 96.42           C  
ATOM    356  C   GLY B  50       4.093 -30.128  78.699  1.00 96.42           C  
ATOM    357  O   GLY B  50       3.208 -29.546  79.332  1.00 96.42           O  
ATOM    358  N   PHE B  51       4.749 -29.481  77.685  1.00 98.05           N  
ATOM    359  CA  PHE B  51       4.417 -28.131  77.246  1.00 98.05           C  
ATOM    360  C   PHE B  51       3.139 -28.129  76.416  1.00 98.05           C  
ATOM    361  CB  PHE B  51       5.571 -27.530  76.435  1.00 98.05           C  
ATOM    362  O   PHE B  51       2.746 -29.162  75.869  1.00 98.05           O  
ATOM    363  CG  PHE B  51       6.890 -27.538  77.159  1.00 98.05           C  
ATOM    364  CD1 PHE B  51       7.061 -26.811  78.330  1.00 98.05           C  
ATOM    365  CD2 PHE B  51       7.960 -28.275  76.668  1.00 98.05           C  
ATOM    366  CE1 PHE B  51       8.281 -26.817  79.002  1.00 98.05           C  
ATOM    367  CE2 PHE B  51       9.183 -28.286  77.333  1.00 98.05           C  
ATOM    368  CZ  PHE B  51       9.341 -27.555  78.499  1.00 98.05           C  
ATOM    369  N   PRO B  52       2.463 -26.971  76.354  1.00 97.06           N  
ATOM    370  CA  PRO B  52       1.342 -26.902  75.413  1.00 97.06           C  
ATOM    371  C   PRO B  52       1.764 -27.181  73.973  1.00 97.06           C  
ATOM    372  CB  PRO B  52       0.841 -25.464  75.568  1.00 97.06           C  
ATOM    373  O   PRO B  52       2.858 -26.792  73.560  1.00 97.06           O  
ATOM    374  CG  PRO B  52       1.500 -24.961  76.812  1.00 97.06           C  
ATOM    375  CD  PRO B  52       2.692 -25.827  77.103  1.00 97.06           C  
ATOM    376  N   THR B  53       0.920 -27.915  73.263  1.00 97.45           N  
ATOM    377  CA  THR B  53       1.249 -28.217  71.874  1.00 97.45           C  
ATOM    378  C   THR B  53       1.164 -26.960  71.012  1.00 97.45           C  
ATOM    379  CB  THR B  53       0.314 -29.298  71.301  1.00 97.45           C  
ATOM    380  O   THR B  53       0.176 -26.225  71.074  1.00 97.45           O  
ATOM    381  CG2 THR B  53       0.766 -29.736  69.912  1.00 97.45           C  
ATOM    382  OG1 THR B  53       0.319 -30.436  72.173  1.00 97.45           O  
ATOM    383  N   LEU B  54       2.223 -26.663  70.220  1.00 98.17           N  
ATOM    384  CA  LEU B  54       2.277 -25.512  69.326  1.00 98.17           C  
ATOM    385  C   LEU B  54       2.122 -25.947  67.872  1.00 98.17           C  
ATOM    386  CB  LEU B  54       3.594 -24.753  69.506  1.00 98.17           C  
ATOM    387  O   LEU B  54       2.835 -26.839  67.406  1.00 98.17           O  
ATOM    388  CG  LEU B  54       3.914 -24.277  70.924  1.00 98.17           C  
ATOM    389  CD1 LEU B  54       5.295 -23.630  70.968  1.00 98.17           C  
ATOM    390  CD2 LEU B  54       2.846 -23.306  71.415  1.00 98.17           C  
ATOM    391  N   GLN B  55       1.289 -25.368  67.174  1.00 97.20           N  
ATOM    392  CA  GLN B  55       0.968 -25.774  65.809  1.00 97.20           C  
ATOM    393  C   GLN B  55       2.086 -25.391  64.844  1.00 97.20           C  
ATOM    394  CB  GLN B  55      -0.353 -25.149  65.359  1.00 97.20           C  
ATOM    395  O   GLN B  55       2.412 -26.152  63.930  1.00 97.20           O  
ATOM    396  CG  GLN B  55      -1.154 -26.025  64.404  1.00 97.20           C  
ATOM    397  CD  GLN B  55      -2.514 -25.438  64.070  1.00 97.20           C  
ATOM    398  NE2 GLN B  55      -3.289 -26.158  63.268  1.00 97.20           N  
ATOM    399  OE1 GLN B  55      -2.863 -24.347  64.531  1.00 97.20           O  
ATOM    400  N   HIS B  56       2.749 -24.252  65.066  1.00 97.15           N  
ATOM    401  CA  HIS B  56       3.697 -23.768  64.069  1.00 97.15           C  
ATOM    402  C   HIS B  56       5.118 -23.750  64.621  1.00 97.15           C  
ATOM    403  CB  HIS B  56       3.302 -22.370  63.587  1.00 97.15           C  
ATOM    404  O   HIS B  56       6.037 -23.255  63.966  1.00 97.15           O  
ATOM    405  CG  HIS B  56       2.077 -22.355  62.729  1.00 97.15           C  
ATOM    406  CD2 HIS B  56       0.955 -21.601  62.795  1.00 97.15           C  
ATOM    407  ND1 HIS B  56       1.913 -23.196  61.650  1.00 97.15           N  
ATOM    408  CE1 HIS B  56       0.741 -22.959  61.088  1.00 97.15           C  
ATOM    409  NE2 HIS B  56       0.139 -21.994  61.763  1.00 97.15           N  
ATOM    410  N   SER B  57       5.230 -24.219  65.874  1.00 97.99           N  
ATOM    411  CA  SER B  57       6.551 -24.298  66.487  1.00 97.99           C  
ATOM    412  C   SER B  57       6.757 -25.640  67.182  1.00 97.99           C  
ATOM    413  CB  SER B  57       6.746 -23.160  67.492  1.00 97.99           C  
ATOM    414  O   SER B  57       5.795 -26.270  67.625  1.00 97.99           O  
ATOM    415  OG  SER B  57       6.603 -21.901  66.857  1.00 97.99           O  
ATOM    416  N   ALA B  58       7.962 -26.107  67.176  1.00 98.37           N  
ATOM    417  CA  ALA B  58       8.330 -27.319  67.904  1.00 98.37           C  
ATOM    418  C   ALA B  58       9.293 -27.002  69.046  1.00 98.37           C  
ATOM    419  CB  ALA B  58       8.954 -28.340  66.956  1.00 98.37           C  
ATOM    420  O   ALA B  58      10.145 -26.121  68.921  1.00 98.37           O  
ATOM    421  N   TYR B  59       9.088 -27.616  70.185  1.00 98.63           N  
ATOM    422  CA  TYR B  59      10.033 -27.469  71.288  1.00 98.63           C  
ATOM    423  C   TYR B  59      11.357 -28.148  70.965  1.00 98.63           C  
ATOM    424  CB  TYR B  59       9.447 -28.049  72.579  1.00 98.63           C  
ATOM    425  O   TYR B  59      11.381 -29.207  70.332  1.00 98.63           O  
ATOM    426  CG  TYR B  59       8.198 -27.347  73.048  1.00 98.63           C  
ATOM    427  CD1 TYR B  59       8.270 -26.119  73.703  1.00 98.63           C  
ATOM    428  CD2 TYR B  59       6.943 -27.909  72.841  1.00 98.63           C  
ATOM    429  CE1 TYR B  59       7.122 -25.469  74.142  1.00 98.63           C  
ATOM    430  CE2 TYR B  59       5.787 -27.267  73.274  1.00 98.63           C  
ATOM    431  OH  TYR B  59       4.745 -25.410  74.354  1.00 98.63           O  
ATOM    432  CZ  TYR B  59       5.886 -26.049  73.922  1.00 98.63           C  
ATOM    433  N   THR B  60      12.442 -27.543  71.257  1.00 98.36           N  
ATOM    434  CA  THR B  60      13.784 -28.071  71.041  1.00 98.36           C  
ATOM    435  C   THR B  60      14.739 -27.583  72.126  1.00 98.36           C  
ATOM    436  CB  THR B  60      14.327 -27.666  69.658  1.00 98.36           C  
ATOM    437  O   THR B  60      14.305 -27.020  73.135  1.00 98.36           O  
ATOM    438  CG2 THR B  60      14.679 -26.183  69.617  1.00 98.36           C  
ATOM    439  OG1 THR B  60      15.503 -28.432  69.368  1.00 98.36           O  
ATOM    440  N   LEU B  61      16.020 -27.886  72.080  1.00 98.67           N  
ATOM    441  CA  LEU B  61      17.056 -27.425  72.999  1.00 98.67           C  
ATOM    442  C   LEU B  61      18.017 -26.470  72.299  1.00 98.67           C  
ATOM    443  CB  LEU B  61      17.829 -28.615  73.575  1.00 98.67           C  
ATOM    444  O   LEU B  61      18.416 -26.710  71.157  1.00 98.67           O  
ATOM    445  CG  LEU B  61      17.001 -29.672  74.306  1.00 98.67           C  
ATOM    446  CD1 LEU B  61      17.850 -30.905  74.592  1.00 98.67           C  
ATOM    447  CD2 LEU B  61      16.425 -29.101  75.599  1.00 98.67           C  
ATOM    448  N   ARG B  62      18.294 -25.343  72.888  1.00 98.51           N  
ATOM    449  CA  ARG B  62      19.253 -24.363  72.389  1.00 98.51           C  
ATOM    450  C   ARG B  62      20.203 -23.912  73.493  1.00 98.51           C  
ATOM    451  CB  ARG B  62      18.525 -23.153  71.797  1.00 98.51           C  
ATOM    452  O   ARG B  62      19.945 -24.151  74.674  1.00 98.51           O  
ATOM    453  CG  ARG B  62      17.724 -23.468  70.545  1.00 98.51           C  
ATOM    454  CD  ARG B  62      17.248 -22.202  69.846  1.00 98.51           C  
ATOM    455  NE  ARG B  62      18.357 -21.472  69.239  1.00 98.51           N  
ATOM    456  NH1 ARG B  62      17.213 -19.474  69.053  1.00 98.51           N  
ATOM    457  NH2 ARG B  62      19.384 -19.629  68.333  1.00 98.51           N  
ATOM    458  CZ  ARG B  62      18.315 -20.193  68.876  1.00 98.51           C  
ATOM    459  N   ALA B  63      21.346 -23.435  73.097  1.00 98.11           N  
ATOM    460  CA  ALA B  63      22.232 -22.815  74.080  1.00 98.11           C  
ATOM    461  C   ALA B  63      21.531 -21.670  74.805  1.00 98.11           C  
ATOM    462  CB  ALA B  63      23.505 -22.312  73.402  1.00 98.11           C  
ATOM    463  O   ALA B  63      20.535 -21.134  74.314  1.00 98.11           O  
ATOM    464  N   LEU B  64      21.988 -21.265  75.936  1.00 98.52           N  
ATOM    465  CA  LEU B  64      21.356 -20.221  76.732  1.00 98.52           C  
ATOM    466  C   LEU B  64      21.421 -18.875  76.016  1.00 98.52           C  
ATOM    467  CB  LEU B  64      22.025 -20.113  78.105  1.00 98.52           C  
ATOM    468  O   LEU B  64      22.317 -18.644  75.201  1.00 98.52           O  
ATOM    469  CG  LEU B  64      21.819 -21.295  79.053  1.00 98.52           C  
ATOM    470  CD1 LEU B  64      22.581 -21.068  80.355  1.00 98.52           C  
ATOM    471  CD2 LEU B  64      20.335 -21.511  79.327  1.00 98.52           C  
ATOM    472  N   ARG B  65      20.450 -18.030  76.279  1.00 97.59           N  
ATOM    473  CA  ARG B  65      20.565 -16.608  75.970  1.00 97.59           C  
ATOM    474  C   ARG B  65      21.466 -15.900  76.977  1.00 97.59           C  
ATOM    475  CB  ARG B  65      19.184 -15.950  75.947  1.00 97.59           C  
ATOM    476  O   ARG B  65      21.651 -16.380  78.097  1.00 97.59           O  
ATOM    477  CG  ARG B  65      18.289 -16.432  74.818  1.00 97.59           C  
ATOM    478  CD  ARG B  65      16.848 -15.979  75.004  1.00 97.59           C  
ATOM    479  NE  ARG B  65      16.774 -14.574  75.398  1.00 97.59           N  
ATOM    480  NH1 ARG B  65      15.269 -14.922  77.116  1.00 97.59           N  
ATOM    481  NH2 ARG B  65      16.031 -12.808  76.664  1.00 97.59           N  
ATOM    482  CZ  ARG B  65      16.024 -14.105  76.393  1.00 97.59           C  
ATOM    483  N   PRO B  66      22.082 -14.802  76.517  1.00 97.04           N  
ATOM    484  CA  PRO B  66      22.859 -14.087  77.530  1.00 97.04           C  
ATOM    485  C   PRO B  66      22.066 -13.830  78.810  1.00 97.04           C  
ATOM    486  CB  PRO B  66      23.218 -12.771  76.837  1.00 97.04           C  
ATOM    487  O   PRO B  66      20.893 -13.451  78.749  1.00 97.04           O  
ATOM    488  CG  PRO B  66      23.002 -13.035  75.382  1.00 97.04           C  
ATOM    489  CD  PRO B  66      22.017 -14.161  75.242  1.00 97.04           C  
ATOM    490  N   GLY B  67      22.655 -14.127  79.962  1.00 98.48           N  
ATOM    491  CA  GLY B  67      22.015 -13.990  81.259  1.00 98.48           C  
ATOM    492  C   GLY B  67      22.872 -14.494  82.405  1.00 98.48           C  
ATOM    493  O   GLY B  67      24.096 -14.347  82.382  1.00 98.48           O  
ATOM    494  N   TYR B  68      22.211 -15.029  83.440  1.00 98.74           N  
ATOM    495  CA  TYR B  68      22.936 -15.452  84.633  1.00 98.74           C  
ATOM    496  C   TYR B  68      22.525 -16.860  85.049  1.00 98.74           C  
ATOM    497  CB  TYR B  68      22.693 -14.473  85.786  1.00 98.74           C  
ATOM    498  O   TYR B  68      21.335 -17.183  85.072  1.00 98.74           O  
ATOM    499  CG  TYR B  68      23.188 -13.075  85.509  1.00 98.74           C  
ATOM    500  CD1 TYR B  68      24.452 -12.667  85.927  1.00 98.74           C  
ATOM    501  CD2 TYR B  68      22.392 -12.157  84.830  1.00 98.74           C  
ATOM    502  CE1 TYR B  68      24.911 -11.378  85.676  1.00 98.74           C  
ATOM    503  CE2 TYR B  68      22.841 -10.866  84.573  1.00 98.74           C  
ATOM    504  OH  TYR B  68      24.550  -9.210  84.749  1.00 98.74           O  
ATOM    505  CZ  TYR B  68      24.100 -10.487  84.999  1.00 98.74           C  
ATOM    506  N   VAL B  69      23.544 -17.740  85.315  1.00 98.90           N  
ATOM    507  CA  VAL B  69      23.314 -19.105  85.777  1.00 98.90           C  
ATOM    508  C   VAL B  69      23.594 -19.196  87.277  1.00 98.90           C  
ATOM    509  CB  VAL B  69      24.186 -20.121  85.008  1.00 98.90           C  
ATOM    510  O   VAL B  69      24.670 -18.808  87.737  1.00 98.90           O  
ATOM    511  CG1 VAL B  69      23.912 -21.544  85.492  1.00 98.90           C  
ATOM    512  CG2 VAL B  69      23.940 -20.006  83.506  1.00 98.90           C  
ATOM    513  N   TYR B  70      22.641 -19.606  88.055  1.00 98.79           N  
ATOM    514  CA  TYR B  70      22.749 -19.761  89.501  1.00 98.79           C  
ATOM    515  C   TYR B  70      22.945 -21.224  89.879  1.00 98.79           C  
ATOM    516  CB  TYR B  70      21.503 -19.204  90.196  1.00 98.79           C  
ATOM    517  O   TYR B  70      22.128 -22.078  89.525  1.00 98.79           O  
ATOM    518  CG  TYR B  70      21.239 -17.749  89.895  1.00 98.79           C  
ATOM    519  CD1 TYR B  70      21.640 -16.750  90.779  1.00 98.79           C  
ATOM    520  CD2 TYR B  70      20.586 -17.370  88.726  1.00 98.79           C  
ATOM    521  CE1 TYR B  70      21.397 -15.408  90.506  1.00 98.79           C  
ATOM    522  CE2 TYR B  70      20.338 -16.031  88.443  1.00 98.79           C  
ATOM    523  OH  TYR B  70      20.504 -13.731  89.063  1.00 98.79           O  
ATOM    524  CZ  TYR B  70      20.747 -15.059  89.338  1.00 98.79           C  
ATOM    525  N   VAL B  71      24.033 -21.567  90.549  1.00 98.83           N  
ATOM    526  CA  VAL B  71      24.276 -22.901  91.085  1.00 98.83           C  
ATOM    527  C   VAL B  71      24.307 -22.848  92.612  1.00 98.83           C  
ATOM    528  CB  VAL B  71      25.595 -23.499  90.547  1.00 98.83           C  
ATOM    529  O   VAL B  71      25.255 -22.322  93.201  1.00 98.83           O  
ATOM    530  CG1 VAL B  71      25.771 -24.938  91.026  1.00 98.83           C  
ATOM    531  CG2 VAL B  71      25.624 -23.432  89.021  1.00 98.83           C  
ATOM    532  N   PHE B  72      23.311 -23.354  93.224  1.00 98.66           N  
ATOM    533  CA  PHE B  72      23.197 -23.365  94.678  1.00 98.66           C  
ATOM    534  C   PHE B  72      23.466 -24.760  95.231  1.00 98.66           C  
ATOM    535  CB  PHE B  72      21.809 -22.885  95.113  1.00 98.66           C  
ATOM    536  O   PHE B  72      22.806 -25.725  94.840  1.00 98.66           O  
ATOM    537  CG  PHE B  72      21.625 -22.839  96.606  1.00 98.66           C  
ATOM    538  CD1 PHE B  72      20.714 -23.681  97.234  1.00 98.66           C  
ATOM    539  CD2 PHE B  72      22.363 -21.956  97.384  1.00 98.66           C  
ATOM    540  CE1 PHE B  72      20.541 -23.642  98.615  1.00 98.66           C  
ATOM    541  CE2 PHE B  72      22.195 -21.910  98.764  1.00 98.66           C  
ATOM    542  CZ  PHE B  72      21.283 -22.753  99.379  1.00 98.66           C  
ATOM    543  N   MET B  73      24.406 -24.931  95.994  1.00 97.91           N  
ATOM    544  CA  MET B  73      24.808 -26.189  96.617  1.00 97.91           C  
ATOM    545  C   MET B  73      24.544 -26.164  98.118  1.00 97.91           C  
ATOM    546  CB  MET B  73      26.288 -26.472  96.351  1.00 97.91           C  
ATOM    547  O   MET B  73      25.053 -25.293  98.826  1.00 97.91           O  
ATOM    548  CG  MET B  73      26.624 -26.643  94.878  1.00 97.91           C  
ATOM    549  SD  MET B  73      28.391 -26.301  94.517  1.00 97.91           S  
ATOM    550  CE  MET B  73      28.342 -24.495  94.357  1.00 97.91           C  
ATOM    551  N   LYS B  74      23.826 -27.127  98.552  1.00 96.83           N  
ATOM    552  CA  LYS B  74      23.393 -27.161  99.947  1.00 96.83           C  
ATOM    553  C   LYS B  74      23.664 -28.527 100.574  1.00 96.83           C  
ATOM    554  CB  LYS B  74      21.905 -26.821 100.055  1.00 96.83           C  
ATOM    555  O   LYS B  74      23.372 -29.562  99.970  1.00 96.83           O  
ATOM    556  CG  LYS B  74      21.345 -26.944 101.464  1.00 96.83           C  
ATOM    557  CD  LYS B  74      19.860 -26.604 101.508  1.00 96.83           C  
ATOM    558  CE  LYS B  74      19.263 -26.873 102.882  1.00 96.83           C  
ATOM    559  NZ  LYS B  74      19.766 -25.906 103.904  1.00 96.83           N  
ATOM    560  N   GLY B  75      24.327 -28.564 101.756  1.00 95.17           N  
ATOM    561  CA  GLY B  75      24.581 -29.752 102.556  1.00 95.17           C  
ATOM    562  C   GLY B  75      24.611 -29.471 104.047  1.00 95.17           C  
ATOM    563  O   GLY B  75      24.467 -28.323 104.471  1.00 95.17           O  
ATOM    564  N   PRO B  76      24.753 -30.490 104.830  1.00 94.23           N  
ATOM    565  CA  PRO B  76      24.735 -30.318 106.284  1.00 94.23           C  
ATOM    566  C   PRO B  76      25.897 -29.467 106.794  1.00 94.23           C  
ATOM    567  CB  PRO B  76      24.836 -31.752 106.810  1.00 94.23           C  
ATOM    568  O   PRO B  76      25.820 -28.903 107.887  1.00 94.23           O  
ATOM    569  CG  PRO B  76      25.131 -32.582 105.603  1.00 94.23           C  
ATOM    570  CD  PRO B  76      24.923 -31.735 104.380  1.00 94.23           C  
ATOM    571  N   ARG B  77      27.000 -29.229 105.996  1.00 92.99           N  
ATOM    572  CA  ARG B  77      28.180 -28.501 106.451  1.00 92.99           C  
ATOM    573  C   ARG B  77      28.183 -27.072 105.915  1.00 92.99           C  
ATOM    574  CB  ARG B  77      29.457 -29.225 106.019  1.00 92.99           C  
ATOM    575  O   ARG B  77      29.024 -26.260 106.304  1.00 92.99           O  
ATOM    576  CG  ARG B  77      29.825 -30.407 106.902  1.00 92.99           C  
ATOM    577  CD  ARG B  77      31.312 -30.434 107.217  1.00 92.99           C  
ATOM    578  NE  ARG B  77      31.674 -31.603 108.015  1.00 92.99           N  
ATOM    579  NH1 ARG B  77      33.820 -30.882 108.479  1.00 92.99           N  
ATOM    580  NH2 ARG B  77      33.077 -32.889 109.300  1.00 92.99           N  
ATOM    581  CZ  ARG B  77      32.857 -31.790 108.596  1.00 92.99           C  
ATOM    582  N   GLY B  78      27.229 -26.826 105.049  1.00 93.93           N  
ATOM    583  CA  GLY B  78      27.178 -25.449 104.585  1.00 93.93           C  
ATOM    584  C   GLY B  78      26.415 -25.285 103.284  1.00 93.93           C  
ATOM    585  O   GLY B  78      25.911 -26.262 102.727  1.00 93.93           O  
ATOM    586  N   GLU B  79      26.254 -23.986 102.832  1.00 96.08           N  
ATOM    587  CA  GLU B  79      25.624 -23.603 101.572  1.00 96.08           C  
ATOM    588  C   GLU B  79      26.522 -22.669 100.767  1.00 96.08           C  
ATOM    589  CB  GLU B  79      24.269 -22.940 101.829  1.00 96.08           C  
ATOM    590  O   GLU B  79      27.279 -21.880 101.340  1.00 96.08           O  
ATOM    591  CG  GLU B  79      23.297 -23.806 102.616  1.00 96.08           C  
ATOM    592  CD  GLU B  79      21.982 -23.108 102.923  1.00 96.08           C  
ATOM    593  OE1 GLU B  79      21.064 -23.757 103.475  1.00 96.08           O  
ATOM    594  OE2 GLU B  79      21.868 -21.901 102.609  1.00 96.08           O  
ATOM    595  N   LYS B  80      26.433 -22.904  99.472  1.00 95.70           N  
ATOM    596  CA  LYS B  80      27.229 -22.044  98.599  1.00 95.70           C  
ATOM    597  C   LYS B  80      26.479 -21.726  97.309  1.00 95.70           C  
ATOM    598  CB  LYS B  80      28.570 -22.705  98.276  1.00 95.70           C  
ATOM    599  O   LYS B  80      25.885 -22.614  96.694  1.00 95.70           O  
ATOM    600  CG  LYS B  80      29.487 -21.852  97.412  1.00 95.70           C  
ATOM    601  CD  LYS B  80      30.843 -22.515  97.210  1.00 95.70           C  
ATOM    602  CE  LYS B  80      31.400 -22.241  95.820  1.00 95.70           C  
ATOM    603  NZ  LYS B  80      32.766 -22.819  95.647  1.00 95.70           N  
ATOM    604  N   LEU B  81      26.469 -20.426  96.922  1.00 97.57           N  
ATOM    605  CA  LEU B  81      25.874 -19.994  95.663  1.00 97.57           C  
ATOM    606  C   LEU B  81      26.940 -19.454  94.714  1.00 97.57           C  
ATOM    607  CB  LEU B  81      24.808 -18.923  95.912  1.00 97.57           C  
ATOM    608  O   LEU B  81      27.729 -18.585  95.091  1.00 97.57           O  
ATOM    609  CG  LEU B  81      24.099 -18.370  94.676  1.00 97.57           C  
ATOM    610  CD1 LEU B  81      23.174 -19.426  94.078  1.00 97.57           C  
ATOM    611  CD2 LEU B  81      23.320 -17.106  95.025  1.00 97.57           C  
ATOM    612  N   VAL B  82      26.958 -20.003  93.573  1.00 97.81           N  
ATOM    613  CA  VAL B  82      27.849 -19.526  92.522  1.00 97.81           C  
ATOM    614  C   VAL B  82      27.028 -18.985  91.353  1.00 97.81           C  
ATOM    615  CB  VAL B  82      28.800 -20.642  92.034  1.00 97.81           C  
ATOM    616  O   VAL B  82      26.127 -19.663  90.853  1.00 97.81           O  
ATOM    617  CG1 VAL B  82      29.722 -20.122  90.932  1.00 97.81           C  
ATOM    618  CG2 VAL B  82      29.615 -21.195  93.200  1.00 97.81           C  
ATOM    619  N   ILE B  83      27.384 -17.740  90.906  1.00 98.58           N  
ATOM    620  CA  ILE B  83      26.681 -17.130  89.783  1.00 98.58           C  
ATOM    621  C   ILE B  83      27.647 -16.926  88.619  1.00 98.58           C  
ATOM    622  CB  ILE B  83      26.033 -15.785  90.184  1.00 98.58           C  
ATOM    623  O   ILE B  83      28.728 -16.360  88.792  1.00 98.58           O  
ATOM    624  CG1 ILE B  83      25.195 -15.954  91.457  1.00 98.58           C  
ATOM    625  CG2 ILE B  83      25.184 -15.231  89.038  1.00 98.58           C  
ATOM    626  CD1 ILE B  83      24.698 -14.644  92.050  1.00 98.58           C  
ATOM    627  N   HIS B  84      27.245 -17.390  87.489  1.00 98.65           N  
ATOM    628  CA  HIS B  84      28.020 -17.147  86.276  1.00 98.65           C  
ATOM    629  C   HIS B  84      27.273 -16.221  85.322  1.00 98.65           C  
ATOM    630  CB  HIS B  84      28.348 -18.466  85.577  1.00 98.65           C  
ATOM    631  O   HIS B  84      26.093 -16.440  85.033  1.00 98.65           O  
ATOM    632  CG  HIS B  84      29.357 -19.297  86.305  1.00 98.65           C  
ATOM    633  CD2 HIS B  84      30.682 -19.478  86.090  1.00 98.65           C  
ATOM    634  ND1 HIS B  84      29.036 -20.067  87.401  1.00 98.65           N  
ATOM    635  CE1 HIS B  84      30.122 -20.687  87.830  1.00 98.65           C  
ATOM    636  NE2 HIS B  84      31.134 -20.348  87.051  1.00 98.65           N  
ATOM    637  N   GLU B  85      27.959 -15.150  84.903  1.00 97.99           N  
ATOM    638  CA  GLU B  85      27.445 -14.322  83.815  1.00 97.99           C  
ATOM    639  C   GLU B  85      27.765 -14.935  82.456  1.00 97.99           C  
ATOM    640  CB  GLU B  85      28.019 -12.905  83.901  1.00 97.99           C  
ATOM    641  O   GLU B  85      28.934 -15.144  82.122  1.00 97.99           O  
ATOM    642  CG  GLU B  85      27.471 -11.953  82.848  1.00 97.99           C  
ATOM    643  CD  GLU B  85      27.942 -10.520  83.031  1.00 97.99           C  
ATOM    644  OE1 GLU B  85      27.463  -9.626  82.295  1.00 97.99           O  
ATOM    645  OE2 GLU B  85      28.796 -10.288  83.915  1.00 97.99           O  
ATOM    646  N   TYR B  86      26.738 -15.294  81.727  1.00 98.11           N  
ATOM    647  CA  TYR B  86      26.897 -15.812  80.373  1.00 98.11           C  
ATOM    648  C   TYR B  86      26.665 -14.715  79.339  1.00 98.11           C  
ATOM    649  CB  TYR B  86      25.931 -16.974  80.126  1.00 98.11           C  
ATOM    650  O   TYR B  86      25.533 -14.272  79.138  1.00 98.11           O  
ATOM    651  CG  TYR B  86      26.057 -17.586  78.751  1.00 98.11           C  
ATOM    652  CD1 TYR B  86      24.992 -17.554  77.852  1.00 98.11           C  
ATOM    653  CD2 TYR B  86      27.238 -18.198  78.349  1.00 98.11           C  
ATOM    654  CE1 TYR B  86      25.103 -18.117  76.586  1.00 98.11           C  
ATOM    655  CE2 TYR B  86      27.361 -18.766  77.085  1.00 98.11           C  
ATOM    656  OH  TYR B  86      26.405 -19.279  74.958  1.00 98.11           O  
ATOM    657  CZ  TYR B  86      26.289 -18.720  76.211  1.00 98.11           C  
ATOM    658  N   VAL B  87      27.675 -14.278  78.658  1.00 95.88           N  
ATOM    659  CA  VAL B  87      27.579 -13.139  77.752  1.00 95.88           C  
ATOM    660  C   VAL B  87      27.314 -13.629  76.330  1.00 95.88           C  
ATOM    661  CB  VAL B  87      28.861 -12.276  77.787  1.00 95.88           C  
ATOM    662  O   VAL B  87      27.114 -12.826  75.417  1.00 95.88           O  
ATOM    663  CG1 VAL B  87      29.000 -11.568  79.135  1.00 95.88           C  
ATOM    664  CG2 VAL B  87      30.090 -13.135  77.502  1.00 95.88           C  
ATOM    665  N   GLY B  88      27.211 -14.970  76.090  1.00 94.94           N  
ATOM    666  CA  GLY B  88      26.974 -15.588  74.795  1.00 94.94           C  
ATOM    667  C   GLY B  88      28.195 -16.296  74.239  1.00 94.94           C  
ATOM    668  O   GLY B  88      29.294 -16.170  74.783  1.00 94.94           O  
ATOM    669  N   ALA B  89      28.068 -17.197  73.373  1.00 94.82           N  
ATOM    670  CA  ALA B  89      29.113 -17.901  72.635  1.00 94.82           C  
ATOM    671  C   ALA B  89      29.909 -18.823  73.553  1.00 94.82           C  
ATOM    672  CB  ALA B  89      30.045 -16.904  71.950  1.00 94.82           C  
ATOM    673  O   ALA B  89      31.130 -18.935  73.426  1.00 94.82           O  
ATOM    674  N   GLY B  90      29.293 -19.245  74.599  1.00 95.81           N  
ATOM    675  CA  GLY B  90      29.910 -20.213  75.491  1.00 95.81           C  
ATOM    676  C   GLY B  90      30.850 -19.580  76.500  1.00 95.81           C  
ATOM    677  O   GLY B  90      31.701 -20.262  77.077  1.00 95.81           O  
ATOM    678  N   LEU B  91      30.728 -18.301  76.719  1.00 96.58           N  
ATOM    679  CA  LEU B  91      31.641 -17.598  77.616  1.00 96.58           C  
ATOM    680  C   LEU B  91      30.979 -17.331  78.964  1.00 96.58           C  
ATOM    681  CB  LEU B  91      32.099 -16.281  76.989  1.00 96.58           C  
ATOM    682  O   LEU B  91      30.152 -16.423  79.085  1.00 96.58           O  
ATOM    683  CG  LEU B  91      32.848 -16.387  75.659  1.00 96.58           C  
ATOM    684  CD1 LEU B  91      33.070 -15.000  75.063  1.00 96.58           C  
ATOM    685  CD2 LEU B  91      34.177 -17.111  75.849  1.00 96.58           C  
ATOM    686  N   TYR B  92      31.449 -18.040  79.986  1.00 97.96           N  
ATOM    687  CA  TYR B  92      30.947 -17.891  81.349  1.00 97.96           C  
ATOM    688  C   TYR B  92      31.969 -17.188  82.234  1.00 97.96           C  
ATOM    689  CB  TYR B  92      30.594 -19.258  81.943  1.00 97.96           C  
ATOM    690  O   TYR B  92      33.140 -17.578  82.271  1.00 97.96           O  
ATOM    691  CG  TYR B  92      29.494 -19.977  81.201  1.00 97.96           C  
ATOM    692  CD1 TYR B  92      28.162 -19.845  81.591  1.00 97.96           C  
ATOM    693  CD2 TYR B  92      29.783 -20.790  80.111  1.00 97.96           C  
ATOM    694  CE1 TYR B  92      27.145 -20.507  80.911  1.00 97.96           C  
ATOM    695  CE2 TYR B  92      28.773 -21.457  79.424  1.00 97.96           C  
ATOM    696  OH  TYR B  92      26.457 -21.967  79.155  1.00 97.96           O  
ATOM    697  CZ  TYR B  92      27.459 -21.309  79.830  1.00 97.96           C  
ATOM    698  N   LYS B  93      31.544 -16.199  82.930  1.00 97.43           N  
ATOM    699  CA  LYS B  93      32.375 -15.518  83.918  1.00 97.43           C  
ATOM    700  C   LYS B  93      31.742 -15.578  85.305  1.00 97.43           C  
ATOM    701  CB  LYS B  93      32.608 -14.062  83.511  1.00 97.43           C  
ATOM    702  O   LYS B  93      30.622 -15.102  85.502  1.00 97.43           O  
ATOM    703  CG  LYS B  93      33.472 -13.897  82.268  1.00 97.43           C  
ATOM    704  CD  LYS B  93      33.857 -12.440  82.045  1.00 97.43           C  
ATOM    705  CE  LYS B  93      35.271 -12.155  82.530  1.00 97.43           C  
ATOM    706  NZ  LYS B  93      35.706 -10.769  82.182  1.00 97.43           N  
ATOM    707  N   GLU B  94      32.526 -16.136  86.206  1.00 97.22           N  
ATOM    708  CA  GLU B  94      32.012 -16.268  87.566  1.00 97.22           C  
ATOM    709  C   GLU B  94      32.043 -14.930  88.298  1.00 97.22           C  
ATOM    710  CB  GLU B  94      32.815 -17.313  88.345  1.00 97.22           C  
ATOM    711  O   GLU B  94      33.045 -14.211  88.249  1.00 97.22           O  
ATOM    712  CG  GLU B  94      32.331 -17.520  89.773  1.00 97.22           C  
ATOM    713  CD  GLU B  94      33.058 -18.643  90.495  1.00 97.22           C  
ATOM    714  OE1 GLU B  94      32.993 -18.705  91.744  1.00 97.22           O  
ATOM    715  OE2 GLU B  94      33.699 -19.468  89.807  1.00 97.22           O  
ATOM    716  N   LEU B  95      30.958 -14.598  88.922  1.00 97.81           N  
ATOM    717  CA  LEU B  95      30.873 -13.347  89.666  1.00 97.81           C  
ATOM    718  C   LEU B  95      31.475 -13.501  91.059  1.00 97.81           C  
ATOM    719  CB  LEU B  95      29.417 -12.887  89.775  1.00 97.81           C  
ATOM    720  O   LEU B  95      31.416 -14.582  91.650  1.00 97.81           O  
ATOM    721  CG  LEU B  95      28.702 -12.581  88.458  1.00 97.81           C  
ATOM    722  CD1 LEU B  95      27.259 -12.166  88.721  1.00 97.81           C  
ATOM    723  CD2 LEU B  95      29.444 -11.496  87.686  1.00 97.81           C  
ATOM    724  N   ARG B  96      31.957 -12.421  91.586  1.00 96.30           N  
ATOM    725  CA  ARG B  96      32.555 -12.405  92.918  1.00 96.30           C  
ATOM    726  C   ARG B  96      31.484 -12.302  93.997  1.00 96.30           C  
ATOM    727  CB  ARG B  96      33.545 -11.246  93.049  1.00 96.30           C  
ATOM    728  O   ARG B  96      31.588 -12.942  95.045  1.00 96.30           O  
ATOM    729  CG  ARG B  96      34.218 -11.163  94.409  1.00 96.30           C  
ATOM    730  CD  ARG B  96      35.438 -10.252  94.380  1.00 96.30           C  
ATOM    731  NE  ARG B  96      36.536 -10.846  93.623  1.00 96.30           N  
ATOM    732  NH1 ARG B  96      38.166  -9.472  94.512  1.00 96.30           N  
ATOM    733  NH2 ARG B  96      38.726 -11.071  92.970  1.00 96.30           N  
ATOM    734  CZ  ARG B  96      37.806 -10.462  93.704  1.00 96.30           C  
ATOM    735  N   TYR B  97      30.419 -11.445  93.650  1.00 96.99           N  
ATOM    736  CA  TYR B  97      29.373 -11.193  94.634  1.00 96.99           C  
ATOM    737  C   TYR B  97      28.063 -11.850  94.217  1.00 96.99           C  
ATOM    738  CB  TYR B  97      29.166  -9.688  94.828  1.00 96.99           C  
ATOM    739  O   TYR B  97      27.891 -12.226  93.055  1.00 96.99           O  
ATOM    740  CG  TYR B  97      30.435  -8.937  95.150  1.00 96.99           C  
ATOM    741  CD1 TYR B  97      30.929  -8.892  96.452  1.00 96.99           C  
ATOM    742  CD2 TYR B  97      31.142  -8.271  94.156  1.00 96.99           C  
ATOM    743  CE1 TYR B  97      32.096  -8.199  96.755  1.00 96.99           C  
ATOM    744  CE2 TYR B  97      32.311  -7.575  94.447  1.00 96.99           C  
ATOM    745  OH  TYR B  97      33.935  -6.859  96.042  1.00 96.99           O  
ATOM    746  CZ  TYR B  97      32.779  -7.546  95.748  1.00 96.99           C  
ATOM    747  N   GLN B  98      27.193 -12.047  95.091  1.00 95.58           N  
ATOM    748  CA  GLN B  98      26.008 -12.863  94.848  1.00 95.58           C  
ATOM    749  C   GLN B  98      24.766 -11.995  94.680  1.00 95.58           C  
ATOM    750  CB  GLN B  98      25.801 -13.861  95.989  1.00 95.58           C  
ATOM    751  O   GLN B  98      23.643 -12.502  94.676  1.00 95.58           O  
ATOM    752  CG  GLN B  98      26.944 -14.854  96.153  1.00 95.58           C  
ATOM    753  CD  GLN B  98      26.696 -15.855  97.266  1.00 95.58           C  
ATOM    754  NE2 GLN B  98      27.494 -16.918  97.296  1.00 95.58           N  
ATOM    755  OE1 GLN B  98      25.796 -15.675  98.092  1.00 95.58           O  
ATOM    756  N   GLY B  99      24.955 -10.688  94.498  1.00 95.62           N  
ATOM    757  CA  GLY B  99      23.785  -9.828  94.400  1.00 95.62           C  
ATOM    758  C   GLY B  99      23.990  -8.647  93.472  1.00 95.62           C  
ATOM    759  O   GLY B  99      25.127  -8.264  93.186  1.00 95.62           O  
ATOM    760  N   LEU B 100      22.869  -8.067  93.015  1.00 97.00           N  
ATOM    761  CA  LEU B 100      22.856  -6.963  92.062  1.00 97.00           C  
ATOM    762  C   LEU B 100      23.442  -5.700  92.682  1.00 97.00           C  
ATOM    763  CB  LEU B 100      21.429  -6.693  91.576  1.00 97.00           C  
ATOM    764  O   LEU B 100      24.150  -4.944  92.012  1.00 97.00           O  
ATOM    765  CG  LEU B 100      21.249  -5.506  90.628  1.00 97.00           C  
ATOM    766  CD1 LEU B 100      22.090  -5.701  89.371  1.00 97.00           C  
ATOM    767  CD2 LEU B 100      19.777  -5.326  90.270  1.00 97.00           C  
ATOM    768  N   GLU B 101      23.292  -5.497  94.023  1.00 96.82           N  
ATOM    769  CA  GLU B 101      23.724  -4.274  94.692  1.00 96.82           C  
ATOM    770  C   GLU B 101      25.245  -4.146  94.683  1.00 96.82           C  
ATOM    771  CB  GLU B 101      23.203  -4.236  96.131  1.00 96.82           C  
ATOM    772  O   GLU B 101      25.782  -3.040  94.754  1.00 96.82           O  
ATOM    773  CG  GLU B 101      21.702  -4.008  96.234  1.00 96.82           C  
ATOM    774  CD  GLU B 101      20.892  -5.293  96.140  1.00 96.82           C  
ATOM    775  OE1 GLU B 101      19.660  -5.250  96.352  1.00 96.82           O  
ATOM    776  OE2 GLU B 101      21.497  -6.351  95.853  1.00 96.82           O  
ATOM    777  N   ASP B 102      25.961  -5.276  94.506  1.00 96.53           N  
ATOM    778  CA  ASP B 102      27.422  -5.273  94.543  1.00 96.53           C  
ATOM    779  C   ASP B 102      28.008  -5.444  93.144  1.00 96.53           C  
ATOM    780  CB  ASP B 102      27.935  -6.379  95.467  1.00 96.53           C  
ATOM    781  O   ASP B 102      29.226  -5.536  92.984  1.00 96.53           O  
ATOM    782  CG  ASP B 102      27.461  -6.222  96.901  1.00 96.53           C  
ATOM    783  OD1 ASP B 102      27.442  -5.084  97.416  1.00 96.53           O  
ATOM    784  OD2 ASP B 102      27.106  -7.248  97.524  1.00 96.53           O  
ATOM    785  N   TYR B 103      27.142  -5.484  92.123  1.00 97.00           N  
ATOM    786  CA  TYR B 103      27.543  -5.788  90.753  1.00 97.00           C  
ATOM    787  C   TYR B 103      28.452  -4.701  90.197  1.00 97.00           C  
ATOM    788  CB  TYR B 103      26.311  -5.948  89.857  1.00 97.00           C  
ATOM    789  O   TYR B 103      29.377  -4.987  89.431  1.00 97.00           O  
ATOM    790  CG  TYR B 103      26.643  -6.306  88.429  1.00 97.00           C  
ATOM    791  CD1 TYR B 103      26.396  -5.411  87.389  1.00 97.00           C  
ATOM    792  CD2 TYR B 103      27.203  -7.541  88.115  1.00 97.00           C  
ATOM    793  CE1 TYR B 103      26.699  -5.739  86.072  1.00 97.00           C  
ATOM    794  CE2 TYR B 103      27.509  -7.878  86.801  1.00 97.00           C  
ATOM    795  OH  TYR B 103      27.555  -7.302  84.485  1.00 97.00           O  
ATOM    796  CZ  TYR B 103      27.254  -6.972  85.788  1.00 97.00           C  
ATOM    797  N   HIS B 104      28.267  -3.421  90.655  1.00 95.54           N  
ATOM    798  CA  HIS B 104      28.973  -2.300  90.044  1.00 95.54           C  
ATOM    799  C   HIS B 104      30.268  -1.993  90.786  1.00 95.54           C  
ATOM    800  CB  HIS B 104      28.078  -1.059  90.011  1.00 95.54           C  
ATOM    801  O   HIS B 104      30.898  -0.961  90.544  1.00 95.54           O  
ATOM    802  CG  HIS B 104      26.917  -1.181  89.078  1.00 95.54           C  
ATOM    803  CD2 HIS B 104      25.590  -1.293  89.319  1.00 95.54           C  
ATOM    804  ND1 HIS B 104      27.063  -1.199  87.707  1.00 95.54           N  
ATOM    805  CE1 HIS B 104      25.872  -1.316  87.145  1.00 95.54           C  
ATOM    806  NE2 HIS B 104      24.960  -1.375  88.101  1.00 95.54           N  
ATOM    807  N   ARG B 105      30.608  -2.896  91.734  1.00 96.28           N  
ATOM    808  CA  ARG B 105      31.924  -2.743  92.344  1.00 96.28           C  
ATOM    809  C   ARG B 105      33.031  -2.939  91.316  1.00 96.28           C  
ATOM    810  CB  ARG B 105      32.099  -3.733  93.498  1.00 96.28           C  
ATOM    811  O   ARG B 105      32.812  -3.548  90.267  1.00 96.28           O  
ATOM    812  CG  ARG B 105      31.181  -3.471  94.680  1.00 96.28           C  
ATOM    813  CD  ARG B 105      31.417  -4.462  95.810  1.00 96.28           C  
ATOM    814  NE  ARG B 105      30.498  -4.242  96.923  1.00 96.28           N  
ATOM    815  NH1 ARG B 105      31.972  -2.959  98.157  1.00 96.28           N  
ATOM    816  NH2 ARG B 105      29.871  -3.396  98.964  1.00 96.28           N  
ATOM    817  CZ  ARG B 105      30.783  -3.533  98.012  1.00 96.28           C  
ATOM    818  N   ARG B 106      34.207  -2.430  91.619  1.00 94.17           N  
ATOM    819  CA  ARG B 106      35.302  -2.453  90.654  1.00 94.17           C  
ATOM    820  C   ARG B 106      35.696  -3.886  90.308  1.00 94.17           C  
ATOM    821  CB  ARG B 106      36.514  -1.692  91.194  1.00 94.17           C  
ATOM    822  O   ARG B 106      35.948  -4.202  89.143  1.00 94.17           O  
ATOM    823  CG  ARG B 106      36.501  -0.207  90.874  1.00 94.17           C  
ATOM    824  CD  ARG B 106      37.909   0.346  90.704  1.00 94.17           C  
ATOM    825  NE  ARG B 106      38.506  -0.077  89.441  1.00 94.17           N  
ATOM    826  NH1 ARG B 106      40.520   0.999  89.793  1.00 94.17           N  
ATOM    827  NH2 ARG B 106      40.175  -0.197  87.867  1.00 94.17           N  
ATOM    828  CZ  ARG B 106      39.733   0.242  89.038  1.00 94.17           C  
ATOM    829  N   GLU B 107      35.587  -4.694  91.320  1.00 94.37           N  
ATOM    830  CA  GLU B 107      35.949  -6.090  91.088  1.00 94.37           C  
ATOM    831  C   GLU B 107      34.720  -6.994  91.148  1.00 94.37           C  
ATOM    832  CB  GLU B 107      36.991  -6.552  92.110  1.00 94.37           C  
ATOM    833  O   GLU B 107      34.541  -7.744  92.109  1.00 94.37           O  
ATOM    834  CG  GLU B 107      37.706  -7.837  91.718  1.00 94.37           C  
ATOM    835  CD  GLU B 107      38.752  -8.275  92.733  1.00 94.37           C  
ATOM    836  OE1 GLU B 107      39.355  -9.357  92.555  1.00 94.37           O  
ATOM    837  OE2 GLU B 107      38.969  -7.529  93.713  1.00 94.37           O  
ATOM    838  N   ARG B 108      33.991  -7.060  89.976  1.00 94.05           N  
ATOM    839  CA  ARG B 108      32.739  -7.808  89.991  1.00 94.05           C  
ATOM    840  C   ARG B 108      32.970  -9.273  89.637  1.00 94.05           C  
ATOM    841  CB  ARG B 108      31.729  -7.187  89.022  1.00 94.05           C  
ATOM    842  O   ARG B 108      32.182 -10.142  90.018  1.00 94.05           O  
ATOM    843  CG  ARG B 108      32.090  -7.370  87.557  1.00 94.05           C  
ATOM    844  CD  ARG B 108      31.066  -6.720  86.639  1.00 94.05           C  
ATOM    845  NE  ARG B 108      31.069  -5.266  86.770  1.00 94.05           N  
ATOM    846  NH1 ARG B 108      29.226  -4.932  85.418  1.00 94.05           N  
ATOM    847  NH2 ARG B 108      30.291  -3.141  86.376  1.00 94.05           N  
ATOM    848  CZ  ARG B 108      30.195  -4.450  86.188  1.00 94.05           C  
ATOM    849  N   TYR B 109      34.092  -9.558  88.971  1.00 96.33           N  
ATOM    850  CA  TYR B 109      34.370 -10.927  88.550  1.00 96.33           C  
ATOM    851  C   TYR B 109      35.421 -11.572  89.445  1.00 96.33           C  
ATOM    852  CB  TYR B 109      34.837 -10.956  87.092  1.00 96.33           C  
ATOM    853  O   TYR B 109      36.326 -10.894  89.936  1.00 96.33           O  
ATOM    854  CG  TYR B 109      33.821 -10.411  86.117  1.00 96.33           C  
ATOM    855  CD1 TYR B 109      32.593 -11.041  85.936  1.00 96.33           C  
ATOM    856  CD2 TYR B 109      34.089  -9.265  85.375  1.00 96.33           C  
ATOM    857  CE1 TYR B 109      31.655 -10.543  85.037  1.00 96.33           C  
ATOM    858  CE2 TYR B 109      33.159  -8.758  84.475  1.00 96.33           C  
ATOM    859  OH  TYR B 109      31.020  -8.906  83.423  1.00 96.33           O  
ATOM    860  CZ  TYR B 109      31.945  -9.403  84.314  1.00 96.33           C  
ATOM    861  N   LEU B 110      35.293 -12.867  89.643  1.00 94.57           N  
ATOM    862  CA  LEU B 110      36.258 -13.616  90.440  1.00 94.57           C  
ATOM    863  C   LEU B 110      37.622 -13.639  89.762  1.00 94.57           C  
ATOM    864  CB  LEU B 110      35.765 -15.047  90.671  1.00 94.57           C  
ATOM    865  O   LEU B 110      38.653 -13.520  90.427  1.00 94.57           O  
ATOM    866  CG  LEU B 110      36.564 -15.886  91.668  1.00 94.57           C  
ATOM    867  CD1 LEU B 110      36.433 -15.309  93.073  1.00 94.57           C  
ATOM    868  CD2 LEU B 110      36.102 -17.340  91.637  1.00 94.57           C  
ATOM    869  N   SER B 111      37.698 -13.785  88.506  1.00 90.47           N  
ATOM    870  CA  SER B 111      38.906 -13.748  87.688  1.00 90.47           C  
ATOM    871  C   SER B 111      38.617 -13.182  86.302  1.00 90.47           C  
ATOM    872  CB  SER B 111      39.511 -15.146  87.561  1.00 90.47           C  
ATOM    873  O   SER B 111      37.456 -13.072  85.901  1.00 90.47           O  
ATOM    874  OG  SER B 111      38.768 -15.936  86.649  1.00 90.47           O  
ATOM    875  N   GLY B 112      39.622 -12.781  85.673  1.00 86.66           N  
ATOM    876  CA  GLY B 112      39.458 -12.240  84.333  1.00 86.66           C  
ATOM    877  C   GLY B 112      39.271 -13.312  83.276  1.00 86.66           C  
ATOM    878  O   GLY B 112      38.863 -13.017  82.150  1.00 86.66           O  
ATOM    879  N   GLN B 113      39.345 -14.524  83.669  1.00 91.38           N  
ATOM    880  CA  GLN B 113      39.270 -15.622  82.710  1.00 91.38           C  
ATOM    881  C   GLN B 113      37.842 -16.148  82.586  1.00 91.38           C  
ATOM    882  CB  GLN B 113      40.213 -16.756  83.117  1.00 91.38           C  
ATOM    883  O   GLN B 113      37.136 -16.283  83.588  1.00 91.38           O  
ATOM    884  CG  GLN B 113      41.318 -17.029  82.103  1.00 91.38           C  
ATOM    885  CD  GLN B 113      42.258 -18.135  82.545  1.00 91.38           C  
ATOM    886  NE2 GLN B 113      43.232 -18.457  81.700  1.00 91.38           N  
ATOM    887  OE1 GLN B 113      42.111 -18.693  83.636  1.00 91.38           O  
ATOM    888  N   SER B 114      37.415 -16.361  81.282  1.00 94.24           N  
ATOM    889  CA  SER B 114      36.124 -16.989  81.023  1.00 94.24           C  
ATOM    890  C   SER B 114      36.271 -18.495  80.827  1.00 94.24           C  
ATOM    891  CB  SER B 114      35.462 -16.370  79.792  1.00 94.24           C  
ATOM    892  O   SER B 114      37.309 -18.966  80.358  1.00 94.24           O  
ATOM    893  OG  SER B 114      35.299 -14.972  79.959  1.00 94.24           O  
ATOM    894  N   THR B 115      35.293 -19.197  81.246  1.00 95.64           N  
ATOM    895  CA  THR B 115      35.259 -20.639  81.030  1.00 95.64           C  
ATOM    896  C   THR B 115      34.133 -21.015  80.071  1.00 95.64           C  
ATOM    897  CB  THR B 115      35.080 -21.398  82.358  1.00 95.64           C  
ATOM    898  O   THR B 115      33.313 -20.172  79.707  1.00 95.64           O  
ATOM    899  CG2 THR B 115      36.201 -21.064  83.338  1.00 95.64           C  
ATOM    900  OG1 THR B 115      33.825 -21.034  82.944  1.00 95.64           O  
ATOM    901  N   GLY B 116      34.130 -22.236  79.542  1.00 95.67           N  
ATOM    902  CA  GLY B 116      33.109 -22.700  78.615  1.00 95.67           C  
ATOM    903  C   GLY B 116      31.949 -23.392  79.305  1.00 95.67           C  
ATOM    904  O   GLY B 116      30.972 -23.772  78.655  1.00 95.67           O  
ATOM    905  N   TRP B 117      31.935 -23.504  80.675  1.00 97.23           N  
ATOM    906  CA  TRP B 117      30.928 -24.220  81.451  1.00 97.23           C  
ATOM    907  C   TRP B 117      30.825 -23.653  82.862  1.00 97.23           C  
ATOM    908  CB  TRP B 117      31.252 -25.715  81.508  1.00 97.23           C  
ATOM    909  O   TRP B 117      31.655 -22.839  83.275  1.00 97.23           O  
ATOM    910  CG  TRP B 117      32.668 -26.015  81.902  1.00 97.23           C  
ATOM    911  CD1 TRP B 117      33.192 -26.004  83.165  1.00 97.23           C  
ATOM    912  CD2 TRP B 117      33.742 -26.366  81.024  1.00 97.23           C  
ATOM    913  CE2 TRP B 117      34.891 -26.556  81.824  1.00 97.23           C  
ATOM    914  CE3 TRP B 117      33.845 -26.540  79.637  1.00 97.23           C  
ATOM    915  NE1 TRP B 117      34.528 -26.328  83.125  1.00 97.23           N  
ATOM    916  CH2 TRP B 117      36.202 -27.074  79.924  1.00 97.23           C  
ATOM    917  CZ2 TRP B 117      36.127 -26.910  81.283  1.00 97.23           C  
ATOM    918  CZ3 TRP B 117      35.077 -26.894  79.100  1.00 97.23           C  
ATOM    919  N   VAL B 118      29.772 -23.927  83.528  1.00 98.43           N  
ATOM    920  CA  VAL B 118      29.682 -23.643  84.956  1.00 98.43           C  
ATOM    921  C   VAL B 118      30.112 -24.870  85.756  1.00 98.43           C  
ATOM    922  CB  VAL B 118      28.253 -23.216  85.361  1.00 98.43           C  
ATOM    923  O   VAL B 118      30.399 -25.923  85.184  1.00 98.43           O  
ATOM    924  CG1 VAL B 118      27.829 -21.959  84.601  1.00 98.43           C  
ATOM    925  CG2 VAL B 118      27.265 -24.355  85.110  1.00 98.43           C  
ATOM    926  N   TRP B 119      30.203 -24.759  87.034  1.00 96.66           N  
ATOM    927  CA  TRP B 119      30.646 -25.904  87.821  1.00 96.66           C  
ATOM    928  C   TRP B 119      29.763 -26.093  89.050  1.00 96.66           C  
ATOM    929  CB  TRP B 119      32.106 -25.734  88.245  1.00 96.66           C  
ATOM    930  O   TRP B 119      29.053 -25.173  89.461  1.00 96.66           O  
ATOM    931  CG  TRP B 119      32.346 -24.554  89.141  1.00 96.66           C  
ATOM    932  CD1 TRP B 119      32.717 -23.295  88.760  1.00 96.66           C  
ATOM    933  CD2 TRP B 119      32.236 -24.527  90.566  1.00 96.66           C  
ATOM    934  CE2 TRP B 119      32.554 -23.217  90.986  1.00 96.66           C  
ATOM    935  CE3 TRP B 119      31.898 -25.485  91.531  1.00 96.66           C  
ATOM    936  NE1 TRP B 119      32.844 -22.485  89.867  1.00 96.66           N  
ATOM    937  CH2 TRP B 119      32.211 -23.797  93.255  1.00 96.66           C  
ATOM    938  CZ2 TRP B 119      32.545 -22.840  92.331  1.00 96.66           C  
ATOM    939  CZ3 TRP B 119      31.889 -25.109  92.870  1.00 96.66           C  
ATOM    940  N   ALA B 120      29.717 -27.336  89.488  1.00 97.66           N  
ATOM    941  CA  ALA B 120      29.081 -27.689  90.754  1.00 97.66           C  
ATOM    942  C   ALA B 120      29.951 -28.652  91.556  1.00 97.66           C  
ATOM    943  CB  ALA B 120      27.705 -28.303  90.505  1.00 97.66           C  
ATOM    944  O   ALA B 120      30.652 -29.491  90.983  1.00 97.66           O  
ATOM    945  N   ASP B 121      29.907 -28.557  92.867  1.00 94.24           N  
ATOM    946  CA  ASP B 121      30.626 -29.464  93.755  1.00 94.24           C  
ATOM    947  C   ASP B 121      29.915 -30.813  93.853  1.00 94.24           C  
ATOM    948  CB  ASP B 121      30.774 -28.847  95.148  1.00 94.24           C  
ATOM    949  O   ASP B 121      28.736 -30.925  93.514  1.00 94.24           O  
ATOM    950  CG  ASP B 121      31.997 -29.354  95.893  1.00 94.24           C  
ATOM    951  OD1 ASP B 121      32.700 -30.247  95.375  1.00 94.24           O  
ATOM    952  OD2 ASP B 121      32.255 -28.857  97.010  1.00 94.24           O  
ATOM    953  N   THR B 122      30.602 -31.826  94.188  1.00 93.72           N  
ATOM    954  CA  THR B 122      29.996 -33.148  94.308  1.00 93.72           C  
ATOM    955  C   THR B 122      30.089 -33.657  95.744  1.00 93.72           C  
ATOM    956  CB  THR B 122      30.667 -34.157  93.357  1.00 93.72           C  
ATOM    957  O   THR B 122      29.554 -34.720  96.066  1.00 93.72           O  
ATOM    958  CG2 THR B 122      30.538 -33.714  91.904  1.00 93.72           C  
ATOM    959  OG1 THR B 122      32.055 -34.268  93.691  1.00 93.72           O  
ATOM    960  N   CYS B 123      30.752 -32.821  96.672  1.00 90.56           N  
ATOM    961  CA  CYS B 123      30.925 -33.244  98.058  1.00 90.56           C  
ATOM    962  C   CYS B 123      29.586 -33.300  98.783  1.00 90.56           C  
ATOM    963  CB  CYS B 123      31.874 -32.296  98.792  1.00 90.56           C  
ATOM    964  O   CYS B 123      28.846 -32.314  98.807  1.00 90.56           O  
ATOM    965  SG  CYS B 123      32.163 -32.747 100.517  1.00 90.56           S  
ATOM    966  N   GLN B 124      29.285 -34.447  99.440  1.00 89.22           N  
ATOM    967  CA  GLN B 124      27.996 -34.681 100.083  1.00 89.22           C  
ATOM    968  C   GLN B 124      27.828 -33.799 101.317  1.00 89.22           C  
ATOM    969  CB  GLN B 124      27.846 -36.153 100.466  1.00 89.22           C  
ATOM    970  O   GLN B 124      26.705 -33.494 101.721  1.00 89.22           O  
ATOM    971  CG  GLN B 124      27.442 -37.054  99.306  1.00 89.22           C  
ATOM    972  CD  GLN B 124      25.986 -36.886  98.912  1.00 89.22           C  
ATOM    973  NE2 GLN B 124      25.716 -36.928  97.613  1.00 89.22           N  
ATOM    974  OE1 GLN B 124      25.113 -36.720  99.769  1.00 89.22           O  
ATOM    975  N   ASP B 125      28.972 -33.338 101.830  1.00 90.37           N  
ATOM    976  CA  ASP B 125      28.935 -32.505 103.029  1.00 90.37           C  
ATOM    977  C   ASP B 125      28.395 -31.110 102.711  1.00 90.37           C  
ATOM    978  CB  ASP B 125      30.327 -32.399 103.653  1.00 90.37           C  
ATOM    979  O   ASP B 125      27.637 -30.539 103.497  1.00 90.37           O  
ATOM    980  CG  ASP B 125      30.783 -33.693 104.304  1.00 90.37           C  
ATOM    981  OD1 ASP B 125      29.950 -34.601 104.510  1.00 90.37           O  
ATOM    982  OD2 ASP B 125      31.989 -33.806 104.617  1.00 90.37           O  
ATOM    983  N   THR B 126      28.720 -30.563 101.522  1.00 91.49           N  
ATOM    984  CA  THR B 126      28.363 -29.187 101.191  1.00 91.49           C  
ATOM    985  C   THR B 126      27.456 -29.143  99.965  1.00 91.49           C  
ATOM    986  CB  THR B 126      29.617 -28.331 100.935  1.00 91.49           C  
ATOM    987  O   THR B 126      26.809 -28.128  99.701  1.00 91.49           O  
ATOM    988  CG2 THR B 126      30.454 -28.190 102.203  1.00 91.49           C  
ATOM    989  OG1 THR B 126      30.414 -28.951  99.918  1.00 91.49           O  
ATOM    990  N   ALA B 127      27.331 -30.324  99.249  1.00 96.09           N  
ATOM    991  CA  ALA B 127      26.552 -30.345  98.013  1.00 96.09           C  
ATOM    992  C   ALA B 127      25.665 -31.585  97.945  1.00 96.09           C  
ATOM    993  CB  ALA B 127      27.478 -30.290  96.799  1.00 96.09           C  
ATOM    994  O   ALA B 127      25.641 -32.284  96.930  1.00 96.09           O  
ATOM    995  N   GLU B 128      25.072 -31.770  99.122  1.00 95.18           N  
ATOM    996  CA  GLU B 128      24.119 -32.874  99.141  1.00 95.18           C  
ATOM    997  C   GLU B 128      22.995 -32.654  98.133  1.00 95.18           C  
ATOM    998  CB  GLU B 128      23.538 -33.059 100.547  1.00 95.18           C  
ATOM    999  O   GLU B 128      22.536 -33.599  97.489  1.00 95.18           O  
ATOM   1000  CG  GLU B 128      22.589 -34.243 100.668  1.00 95.18           C  
ATOM   1001  CD  GLU B 128      22.021 -34.414 102.068  1.00 95.18           C  
ATOM   1002  OE1 GLU B 128      21.409 -35.469 102.350  1.00 95.18           O  
ATOM   1003  OE2 GLU B 128      22.189 -33.486 102.890  1.00 95.18           O  
ATOM   1004  N   GLU B 129      22.593 -31.363  98.029  1.00 97.20           N  
ATOM   1005  CA  GLU B 129      21.652 -30.906  97.010  1.00 97.20           C  
ATOM   1006  C   GLU B 129      22.286 -29.849  96.111  1.00 97.20           C  
ATOM   1007  CB  GLU B 129      20.382 -30.354  97.659  1.00 97.20           C  
ATOM   1008  O   GLU B 129      22.891 -28.891  96.600  1.00 97.20           O  
ATOM   1009  CG  GLU B 129      19.723 -31.314  98.637  1.00 97.20           C  
ATOM   1010  CD  GLU B 129      18.560 -30.694  99.395  1.00 97.20           C  
ATOM   1011  OE1 GLU B 129      18.117 -31.279 100.411  1.00 97.20           O  
ATOM   1012  OE2 GLU B 129      18.086 -29.617  98.970  1.00 97.20           O  
ATOM   1013  N   VAL B 130      22.106 -30.049  94.803  1.00 98.40           N  
ATOM   1014  CA  VAL B 130      22.603 -29.057  93.854  1.00 98.40           C  
ATOM   1015  C   VAL B 130      21.451 -28.547  92.990  1.00 98.40           C  
ATOM   1016  CB  VAL B 130      23.722 -29.639  92.963  1.00 98.40           C  
ATOM   1017  O   VAL B 130      20.761 -29.334  92.338  1.00 98.40           O  
ATOM   1018  CG1 VAL B 130      24.135 -28.632  91.890  1.00 98.40           C  
ATOM   1019  CG2 VAL B 130      24.924 -30.044  93.811  1.00 98.40           C  
ATOM   1020  N   TRP B 131      21.192 -27.286  93.084  1.00 98.66           N  
ATOM   1021  CA  TRP B 131      20.157 -26.627  92.294  1.00 98.66           C  
ATOM   1022  C   TRP B 131      20.773 -25.694  91.258  1.00 98.66           C  
ATOM   1023  CB  TRP B 131      19.203 -25.845  93.201  1.00 98.66           C  
ATOM   1024  O   TRP B 131      21.678 -24.917  91.574  1.00 98.66           O  
ATOM   1025  CG  TRP B 131      18.490 -26.695  94.211  1.00 98.66           C  
ATOM   1026  CD1 TRP B 131      18.960 -27.094  95.430  1.00 98.66           C  
ATOM   1027  CD2 TRP B 131      17.177 -27.250  94.084  1.00 98.66           C  
ATOM   1028  CE2 TRP B 131      16.917 -27.978  95.267  1.00 98.66           C  
ATOM   1029  CE3 TRP B 131      16.196 -27.204  93.085  1.00 98.66           C  
ATOM   1030  NE1 TRP B 131      18.019 -27.866  96.070  1.00 98.66           N  
ATOM   1031  CH2 TRP B 131      14.770 -28.592  94.483  1.00 98.66           C  
ATOM   1032  CZ2 TRP B 131      15.712 -28.655  95.478  1.00 98.66           C  
ATOM   1033  CZ3 TRP B 131      14.999 -27.878  93.296  1.00 98.66           C  
ATOM   1034  N   ILE B 132      20.338 -25.781  90.040  1.00 98.73           N  
ATOM   1035  CA  ILE B 132      20.872 -24.936  88.976  1.00 98.73           C  
ATOM   1036  C   ILE B 132      19.725 -24.231  88.254  1.00 98.73           C  
ATOM   1037  CB  ILE B 132      21.711 -25.758  87.972  1.00 98.73           C  
ATOM   1038  O   ILE B 132      18.688 -24.840  87.979  1.00 98.73           O  
ATOM   1039  CG1 ILE B 132      22.301 -24.841  86.893  1.00 98.73           C  
ATOM   1040  CG2 ILE B 132      20.868 -26.870  87.343  1.00 98.73           C  
ATOM   1041  CD1 ILE B 132      23.385 -25.496  86.049  1.00 98.73           C  
ATOM   1042  N   GLY B 133      19.824 -22.920  88.071  1.00 98.72           N  
ATOM   1043  CA  GLY B 133      18.782 -22.147  87.411  1.00 98.72           C  
ATOM   1044  C   GLY B 133      19.329 -21.060  86.506  1.00 98.72           C  
ATOM   1045  O   GLY B 133      20.515 -20.727  86.574  1.00 98.72           O  
ATOM   1046  N   TYR B 134      18.439 -20.548  85.604  1.00 98.72           N  
ATOM   1047  CA  TYR B 134      18.789 -19.486  84.666  1.00 98.72           C  
ATOM   1048  C   TYR B 134      17.845 -18.299  84.809  1.00 98.72           C  
ATOM   1049  CB  TYR B 134      18.755 -20.010  83.227  1.00 98.72           C  
ATOM   1050  O   TYR B 134      16.639 -18.476  85.003  1.00 98.72           O  
ATOM   1051  CG  TYR B 134      18.792 -18.919  82.183  1.00 98.72           C  
ATOM   1052  CD1 TYR B 134      17.626 -18.488  81.555  1.00 98.72           C  
ATOM   1053  CD2 TYR B 134      19.994 -18.318  81.824  1.00 98.72           C  
ATOM   1054  CE1 TYR B 134      17.656 -17.485  80.593  1.00 98.72           C  
ATOM   1055  CE2 TYR B 134      20.036 -17.314  80.862  1.00 98.72           C  
ATOM   1056  OH  TYR B 134      18.899 -15.910  79.301  1.00 98.72           O  
ATOM   1057  CZ  TYR B 134      18.864 -16.905  80.253  1.00 98.72           C  
ATOM   1058  N   SER B 135      18.435 -17.134  84.772  1.00 98.68           N  
ATOM   1059  CA  SER B 135      17.685 -15.882  84.738  1.00 98.68           C  
ATOM   1060  C   SER B 135      18.338 -14.871  83.803  1.00 98.68           C  
ATOM   1061  CB  SER B 135      17.568 -15.289  86.143  1.00 98.68           C  
ATOM   1062  O   SER B 135      19.566 -14.773  83.747  1.00 98.68           O  
ATOM   1063  OG  SER B 135      16.852 -14.066  86.114  1.00 98.68           O  
ATOM   1064  N   PRO B 136      17.487 -14.167  83.013  1.00 97.61           N  
ATOM   1065  CA  PRO B 136      18.098 -13.166  82.136  1.00 97.61           C  
ATOM   1066  C   PRO B 136      18.709 -11.998  82.908  1.00 97.61           C  
ATOM   1067  CB  PRO B 136      16.927 -12.694  81.270  1.00 97.61           C  
ATOM   1068  O   PRO B 136      19.608 -11.322  82.402  1.00 97.61           O  
ATOM   1069  CG  PRO B 136      15.705 -13.165  81.991  1.00 97.61           C  
ATOM   1070  CD  PRO B 136      16.090 -14.307  82.884  1.00 97.61           C  
ATOM   1071  N   HIS B 137      18.214 -11.760  84.143  1.00 98.07           N  
ATOM   1072  CA  HIS B 137      18.717 -10.650  84.946  1.00 98.07           C  
ATOM   1073  C   HIS B 137      19.416 -11.153  86.205  1.00 98.07           C  
ATOM   1074  CB  HIS B 137      17.578  -9.702  85.322  1.00 98.07           C  
ATOM   1075  O   HIS B 137      19.242 -12.309  86.597  1.00 98.07           O  
ATOM   1076  CG  HIS B 137      16.617 -10.279  86.313  1.00 98.07           C  
ATOM   1077  CD2 HIS B 137      16.482 -10.073  87.644  1.00 98.07           C  
ATOM   1078  ND1 HIS B 137      15.647 -11.193  85.963  1.00 98.07           N  
ATOM   1079  CE1 HIS B 137      14.955 -11.525  87.040  1.00 98.07           C  
ATOM   1080  NE2 HIS B 137      15.441 -10.859  88.074  1.00 98.07           N  
ATOM   1081  N   LEU B 138      20.270 -10.336  86.787  1.00 98.57           N  
ATOM   1082  CA  LEU B 138      20.960 -10.663  88.029  1.00 98.57           C  
ATOM   1083  C   LEU B 138      20.050 -10.433  89.232  1.00 98.57           C  
ATOM   1084  CB  LEU B 138      22.232  -9.824  88.173  1.00 98.57           C  
ATOM   1085  O   LEU B 138      19.472  -9.354  89.382  1.00 98.57           O  
ATOM   1086  CG  LEU B 138      23.094 -10.103  89.405  1.00 98.57           C  
ATOM   1087  CD1 LEU B 138      23.604 -11.541  89.381  1.00 98.57           C  
ATOM   1088  CD2 LEU B 138      24.255  -9.119  89.480  1.00 98.57           C  
ATOM   1089  N   TRP B 139      19.869 -11.427  90.081  1.00 98.64           N  
ATOM   1090  CA  TRP B 139      19.025 -11.306  91.266  1.00 98.64           C  
ATOM   1091  C   TRP B 139      19.644 -10.348  92.278  1.00 98.64           C  
ATOM   1092  CB  TRP B 139      18.803 -12.676  91.911  1.00 98.64           C  
ATOM   1093  O   TRP B 139      20.869 -10.255  92.385  1.00 98.64           O  
ATOM   1094  CG  TRP B 139      18.108 -13.662  91.019  1.00 98.64           C  
ATOM   1095  CD1 TRP B 139      17.438 -13.395  89.859  1.00 98.64           C  
ATOM   1096  CD2 TRP B 139      18.010 -15.076  91.222  1.00 98.64           C  
ATOM   1097  CE2 TRP B 139      17.268 -15.602  90.143  1.00 98.64           C  
ATOM   1098  CE3 TRP B 139      18.481 -15.948  92.213  1.00 98.64           C  
ATOM   1099  NE1 TRP B 139      16.930 -14.557  89.326  1.00 98.64           N  
ATOM   1100  CH2 TRP B 139      17.456 -17.797  91.009  1.00 98.64           C  
ATOM   1101  CZ2 TRP B 139      16.984 -16.965  90.026  1.00 98.64           C  
ATOM   1102  CZ3 TRP B 139      18.197 -17.304  92.094  1.00 98.64           C  
ATOM   1103  N   THR B 140      18.776  -9.593  93.040  1.00 98.47           N  
ATOM   1104  CA  THR B 140      19.227  -8.744  94.135  1.00 98.47           C  
ATOM   1105  C   THR B 140      19.593  -9.583  95.356  1.00 98.47           C  
ATOM   1106  CB  THR B 140      18.152  -7.713  94.523  1.00 98.47           C  
ATOM   1107  O   THR B 140      19.330 -10.787  95.389  1.00 98.47           O  
ATOM   1108  CG2 THR B 140      17.762  -6.849  93.328  1.00 98.47           C  
ATOM   1109  OG1 THR B 140      16.989  -8.400  95.001  1.00 98.47           O  
ATOM   1110  N   ASN B 141      20.289  -8.956  96.379  1.00 96.40           N  
ATOM   1111  CA  ASN B 141      20.619  -9.653  97.618  1.00 96.40           C  
ATOM   1112  C   ASN B 141      19.376 -10.236  98.282  1.00 96.40           C  
ATOM   1113  CB  ASN B 141      21.347  -8.715  98.584  1.00 96.40           C  
ATOM   1114  O   ASN B 141      19.389 -11.382  98.735  1.00 96.40           O  
ATOM   1115  CG  ASN B 141      22.731  -8.333  98.096  1.00 96.40           C  
ATOM   1116  ND2 ASN B 141      23.146  -7.107  98.389  1.00 96.40           N  
ATOM   1117  OD1 ASN B 141      23.421  -9.134  97.460  1.00 96.40           O  
ATOM   1118  N   ALA B 142      18.285  -9.478  98.229  1.00 97.01           N  
ATOM   1119  CA  ALA B 142      17.043  -9.901  98.870  1.00 97.01           C  
ATOM   1120  C   ALA B 142      16.434 -11.100  98.147  1.00 97.01           C  
ATOM   1121  CB  ALA B 142      16.047  -8.747  98.916  1.00 97.01           C  
ATOM   1122  O   ALA B 142      16.031 -12.077  98.783  1.00 97.01           O  
ATOM   1123  N   ILE B 143      16.402 -11.028  96.800  1.00 98.04           N  
ATOM   1124  CA  ILE B 143      15.800 -12.093  96.007  1.00 98.04           C  
ATOM   1125  C   ILE B 143      16.665 -13.349  96.088  1.00 98.04           C  
ATOM   1126  CB  ILE B 143      15.616 -11.664  94.533  1.00 98.04           C  
ATOM   1127  O   ILE B 143      16.146 -14.460  96.224  1.00 98.04           O  
ATOM   1128  CG1 ILE B 143      14.513 -10.607  94.420  1.00 98.04           C  
ATOM   1129  CG2 ILE B 143      15.303 -12.879  93.653  1.00 98.04           C  
ATOM   1130  CD1 ILE B 143      13.132 -11.107  94.822  1.00 98.04           C  
ATOM   1131  N   THR B 144      18.005 -13.230  96.066  1.00 98.05           N  
ATOM   1132  CA  THR B 144      18.919 -14.360  96.193  1.00 98.05           C  
ATOM   1133  C   THR B 144      18.699 -15.086  97.516  1.00 98.05           C  
ATOM   1134  CB  THR B 144      20.387 -13.908  96.089  1.00 98.05           C  
ATOM   1135  O   THR B 144      18.564 -16.311  97.545  1.00 98.05           O  
ATOM   1136  CG2 THR B 144      21.340 -15.071  96.346  1.00 98.05           C  
ATOM   1137  OG1 THR B 144      20.628 -13.388  94.776  1.00 98.05           O  
ATOM   1138  N   ALA B 145      18.560 -14.340  98.588  1.00 95.44           N  
ATOM   1139  CA  ALA B 145      18.363 -14.916  99.916  1.00 95.44           C  
ATOM   1140  C   ALA B 145      16.999 -15.594 100.024  1.00 95.44           C  
ATOM   1141  CB  ALA B 145      18.505 -13.840 100.989  1.00 95.44           C  
ATOM   1142  O   ALA B 145      16.881 -16.679 100.597  1.00 95.44           O  
ATOM   1143  N   ARG B 146      16.048 -14.984  99.399  1.00 96.60           N  
ATOM   1144  CA  ARG B 146      14.687 -15.504  99.467  1.00 96.60           C  
ATOM   1145  C   ARG B 146      14.564 -16.818  98.703  1.00 96.60           C  
ATOM   1146  CB  ARG B 146      13.692 -14.481  98.914  1.00 96.60           C  
ATOM   1147  O   ARG B 146      14.036 -17.800  99.228  1.00 96.60           O  
ATOM   1148  CG  ARG B 146      12.262 -14.697  99.386  1.00 96.60           C  
ATOM   1149  CD  ARG B 146      11.307 -13.687  98.767  1.00 96.60           C  
ATOM   1150  NE  ARG B 146      11.762 -12.314  98.975  1.00 96.60           N  
ATOM   1151  NH1 ARG B 146      10.625 -11.442  97.164  1.00 96.60           N  
ATOM   1152  NH2 ARG B 146      11.900 -10.074  98.490  1.00 96.60           N  
ATOM   1153  CZ  ARG B 146      11.428 -11.280  98.209  1.00 96.60           C  
ATOM   1154  N   ILE B 147      15.052 -16.851  97.468  1.00 97.98           N  
ATOM   1155  CA  ILE B 147      14.912 -18.022  96.610  1.00 97.98           C  
ATOM   1156  C   ILE B 147      15.737 -19.176  97.174  1.00 97.98           C  
ATOM   1157  CB  ILE B 147      15.339 -17.716  95.158  1.00 97.98           C  
ATOM   1158  O   ILE B 147      15.240 -20.298  97.306  1.00 97.98           O  
ATOM   1159  CG1 ILE B 147      14.326 -16.778  94.489  1.00 97.98           C  
ATOM   1160  CG2 ILE B 147      15.498 -19.011  94.357  1.00 97.98           C  
ATOM   1161  CD1 ILE B 147      14.704 -16.368  93.073  1.00 97.98           C  
ATOM   1162  N   THR B 148      17.010 -18.916  97.627  1.00 97.64           N  
ATOM   1163  CA  THR B 148      17.868 -19.983  98.132  1.00 97.64           C  
ATOM   1164  C   THR B 148      17.415 -20.430  99.518  1.00 97.64           C  
ATOM   1165  CB  THR B 148      19.340 -19.535  98.189  1.00 97.64           C  
ATOM   1166  O   THR B 148      17.595 -21.592  99.890  1.00 97.64           O  
ATOM   1167  CG2 THR B 148      19.876 -19.228  96.795  1.00 97.64           C  
ATOM   1168  OG1 THR B 148      19.444 -18.357  98.999  1.00 97.64           O  
ATOM   1169  N   GLY B 149      16.747 -19.611 100.241  1.00 95.58           N  
ATOM   1170  CA  GLY B 149      16.324 -19.906 101.601  1.00 95.58           C  
ATOM   1171  C   GLY B 149      15.057 -20.738 101.665  1.00 95.58           C  
ATOM   1172  O   GLY B 149      14.772 -21.367 102.686  1.00 95.58           O  
ATOM   1173  N   SER B 150      14.283 -20.802 100.536  1.00 96.74           N  
ATOM   1174  CA  SER B 150      13.012 -21.519 100.503  1.00 96.74           C  
ATOM   1175  C   SER B 150      13.070 -22.706  99.548  1.00 96.74           C  
ATOM   1176  CB  SER B 150      11.879 -20.578 100.095  1.00 96.74           C  
ATOM   1177  O   SER B 150      13.293 -22.532  98.348  1.00 96.74           O  
ATOM   1178  OG  SER B 150      10.693 -21.308  99.824  1.00 96.74           O  
ATOM   1179  N   ALA B 151      12.762 -23.888 100.141  1.00 96.54           N  
ATOM   1180  CA  ALA B 151      12.766 -25.089  99.309  1.00 96.54           C  
ATOM   1181  C   ALA B 151      11.749 -24.975  98.177  1.00 96.54           C  
ATOM   1182  CB  ALA B 151      12.476 -26.325 100.159  1.00 96.54           C  
ATOM   1183  O   ALA B 151      12.020 -25.392  97.048  1.00 96.54           O  
ATOM   1184  N   ALA B 152      10.614 -24.300  98.446  1.00 97.09           N  
ATOM   1185  CA  ALA B 152       9.548 -24.147  97.458  1.00 97.09           C  
ATOM   1186  C   ALA B 152       9.986 -23.233  96.318  1.00 97.09           C  
ATOM   1187  CB  ALA B 152       8.284 -23.602  98.118  1.00 97.09           C  
ATOM   1188  O   ALA B 152       9.727 -23.522  95.147  1.00 97.09           O  
ATOM   1189  N   LEU B 153      10.722 -22.184  96.673  1.00 98.03           N  
ATOM   1190  CA  LEU B 153      11.162 -21.238  95.654  1.00 98.03           C  
ATOM   1191  C   LEU B 153      12.301 -21.823  94.825  1.00 98.03           C  
ATOM   1192  CB  LEU B 153      11.609 -19.922  96.299  1.00 98.03           C  
ATOM   1193  O   LEU B 153      12.396 -21.564  93.623  1.00 98.03           O  
ATOM   1194  CG  LEU B 153      10.511 -19.084  96.956  1.00 98.03           C  
ATOM   1195  CD1 LEU B 153      11.107 -17.825  97.576  1.00 98.03           C  
ATOM   1196  CD2 LEU B 153       9.430 -18.728  95.942  1.00 98.03           C  
ATOM   1197  N   ARG B 154      13.144 -22.644  95.428  1.00 98.41           N  
ATOM   1198  CA  ARG B 154      14.186 -23.328  94.670  1.00 98.41           C  
ATOM   1199  C   ARG B 154      13.580 -24.248  93.615  1.00 98.41           C  
ATOM   1200  CB  ARG B 154      15.095 -24.128  95.604  1.00 98.41           C  
ATOM   1201  O   ARG B 154      14.031 -24.269  92.468  1.00 98.41           O  
ATOM   1202  CG  ARG B 154      15.941 -23.266  96.528  1.00 98.41           C  
ATOM   1203  CD  ARG B 154      17.072 -24.061  97.163  1.00 98.41           C  
ATOM   1204  NE  ARG B 154      16.570 -25.204  97.919  1.00 98.41           N  
ATOM   1205  NH1 ARG B 154      16.438 -24.077  99.933  1.00 98.41           N  
ATOM   1206  NH2 ARG B 154      15.828 -26.284  99.806  1.00 98.41           N  
ATOM   1207  CZ  ARG B 154      16.279 -25.186  99.218  1.00 98.41           C  
ATOM   1208  N   LYS B 155      12.523 -24.964  94.048  1.00 97.37           N  
ATOM   1209  CA  LYS B 155      11.851 -25.875  93.126  1.00 97.37           C  
ATOM   1210  C   LYS B 155      11.215 -25.115  91.965  1.00 97.37           C  
ATOM   1211  CB  LYS B 155      10.788 -26.695  93.860  1.00 97.37           C  
ATOM   1212  O   LYS B 155      11.202 -25.598  90.831  1.00 97.37           O  
ATOM   1213  CG  LYS B 155      10.466 -28.026  93.198  1.00 97.37           C  
ATOM   1214  CD  LYS B 155       9.546 -28.874  94.066  1.00 97.37           C  
ATOM   1215  CE  LYS B 155       9.199 -30.194  93.392  1.00 97.37           C  
ATOM   1216  NZ  LYS B 155       9.059 -31.303  94.383  1.00 97.37           N  
ATOM   1217  N   ARG B 156      10.762 -23.898  92.225  1.00 98.01           N  
ATOM   1218  CA  ARG B 156      10.079 -23.066  91.242  1.00 98.01           C  
ATOM   1219  C   ARG B 156      11.062 -22.509  90.217  1.00 98.01           C  
ATOM   1220  CB  ARG B 156       9.333 -21.921  91.930  1.00 98.01           C  
ATOM   1221  O   ARG B 156      10.758 -22.455  89.023  1.00 98.01           O  
ATOM   1222  CG  ARG B 156       8.595 -21.000  90.969  1.00 98.01           C  
ATOM   1223  CD  ARG B 156       7.966 -19.819  91.692  1.00 98.01           C  
ATOM   1224  NE  ARG B 156       6.942 -20.249  92.641  1.00 98.01           N  
ATOM   1225  NH1 ARG B 156       6.637 -18.161  93.580  1.00 98.01           N  
ATOM   1226  NH2 ARG B 156       5.417 -19.951  94.331  1.00 98.01           N  
ATOM   1227  CZ  ARG B 156       6.335 -19.453  93.515  1.00 98.01           C  
ATOM   1228  N   HIS B 157      12.300 -22.085  90.641  1.00 98.44           N  
ATOM   1229  CA  HIS B 157      13.161 -21.278  89.786  1.00 98.44           C  
ATOM   1230  C   HIS B 157      14.386 -22.067  89.335  1.00 98.44           C  
ATOM   1231  CB  HIS B 157      13.596 -20.004  90.512  1.00 98.44           C  
ATOM   1232  O   HIS B 157      15.096 -21.648  88.418  1.00 98.44           O  
ATOM   1233  CG  HIS B 157      12.461 -19.092  90.856  1.00 98.44           C  
ATOM   1234  CD2 HIS B 157      11.955 -18.714  92.053  1.00 98.44           C  
ATOM   1235  ND1 HIS B 157      11.704 -18.455  89.897  1.00 98.44           N  
ATOM   1236  CE1 HIS B 157      10.778 -17.721  90.493  1.00 98.44           C  
ATOM   1237  NE2 HIS B 157      10.908 -17.860  91.801  1.00 98.44           N  
ATOM   1238  N   MET B 158      14.588 -23.279  89.968  1.00 98.54           N  
ATOM   1239  CA  MET B 158      15.803 -24.038  89.685  1.00 98.54           C  
ATOM   1240  C   MET B 158      15.477 -25.498  89.393  1.00 98.54           C  
ATOM   1241  CB  MET B 158      16.780 -23.946  90.858  1.00 98.54           C  
ATOM   1242  O   MET B 158      14.327 -25.921  89.527  1.00 98.54           O  
ATOM   1243  CG  MET B 158      17.249 -22.531  91.156  1.00 98.54           C  
ATOM   1244  SD  MET B 158      18.399 -22.457  92.585  1.00 98.54           S  
ATOM   1245  CE  MET B 158      19.272 -20.909  92.213  1.00 98.54           C  
ATOM   1246  N   ARG B 159      16.413 -26.227  88.851  1.00 98.56           N  
ATOM   1247  CA  ARG B 159      16.326 -27.668  88.642  1.00 98.56           C  
ATOM   1248  C   ARG B 159      17.358 -28.407  89.486  1.00 98.56           C  
ATOM   1249  CB  ARG B 159      16.518 -28.010  87.162  1.00 98.56           C  
ATOM   1250  O   ARG B 159      18.542 -28.064  89.470  1.00 98.56           O  
ATOM   1251  CG  ARG B 159      15.634 -27.203  86.224  1.00 98.56           C  
ATOM   1252  CD  ARG B 159      14.159 -27.526  86.423  1.00 98.56           C  
ATOM   1253  NE  ARG B 159      13.306 -26.685  85.586  1.00 98.56           N  
ATOM   1254  NH1 ARG B 159      12.264 -25.624  87.355  1.00 98.56           N  
ATOM   1255  NH2 ARG B 159      11.700 -25.091  85.199  1.00 98.56           N  
ATOM   1256  CZ  ARG B 159      12.425 -25.802  86.049  1.00 98.56           C  
ATOM   1257  N   GLN B 160      16.974 -29.425  90.174  1.00 98.33           N  
ATOM   1258  CA  GLN B 160      17.852 -30.142  91.092  1.00 98.33           C  
ATOM   1259  C   GLN B 160      18.624 -31.241  90.367  1.00 98.33           C  
ATOM   1260  CB  GLN B 160      17.050 -30.739  92.248  1.00 98.33           C  
ATOM   1261  O   GLN B 160      18.076 -31.923  89.499  1.00 98.33           O  
ATOM   1262  CG  GLN B 160      17.913 -31.316  93.362  1.00 98.33           C  
ATOM   1263  CD  GLN B 160      17.099 -31.779  94.556  1.00 98.33           C  
ATOM   1264  NE2 GLN B 160      17.784 -32.172  95.625  1.00 98.33           N  
ATOM   1265  OE1 GLN B 160      15.864 -31.784  94.518  1.00 98.33           O  
ATOM   1266  N   LEU B 161      19.835 -31.371  90.619  1.00 98.38           N  
ATOM   1267  CA  LEU B 161      20.696 -32.414  90.070  1.00 98.38           C  
ATOM   1268  C   LEU B 161      21.153 -33.375  91.162  1.00 98.38           C  
ATOM   1269  CB  LEU B 161      21.913 -31.794  89.376  1.00 98.38           C  
ATOM   1270  O   LEU B 161      21.448 -32.953  92.282  1.00 98.38           O  
ATOM   1271  CG  LEU B 161      21.621 -30.866  88.197  1.00 98.38           C  
ATOM   1272  CD1 LEU B 161      22.910 -30.217  87.702  1.00 98.38           C  
ATOM   1273  CD2 LEU B 161      20.936 -31.632  87.070  1.00 98.38           C  
ATOM   1274  N   ASP B 162      21.132 -34.602  90.935  1.00 97.13           N  
ATOM   1275  CA  ASP B 162      21.725 -35.618  91.801  1.00 97.13           C  
ATOM   1276  C   ASP B 162      23.166 -35.915  91.393  1.00 97.13           C  
ATOM   1277  CB  ASP B 162      20.894 -36.903  91.767  1.00 97.13           C  
ATOM   1278  O   ASP B 162      23.414 -36.786  90.558  1.00 97.13           O  
ATOM   1279  CG  ASP B 162      21.356 -37.934  92.781  1.00 97.13           C  
ATOM   1280  OD1 ASP B 162      22.323 -37.668  93.526  1.00 97.13           O  
ATOM   1281  OD2 ASP B 162      20.748 -39.025  92.835  1.00 97.13           O  
ATOM   1282  N   MET B 163      24.062 -35.218  92.119  1.00 96.21           N  
ATOM   1283  CA  MET B 163      25.464 -35.275  91.717  1.00 96.21           C  
ATOM   1284  C   MET B 163      26.069 -36.636  92.045  1.00 96.21           C  
ATOM   1285  CB  MET B 163      26.267 -34.169  92.405  1.00 96.21           C  
ATOM   1286  O   MET B 163      26.951 -37.117  91.331  1.00 96.21           O  
ATOM   1287  CG  MET B 163      25.797 -32.765  92.058  1.00 96.21           C  
ATOM   1288  SD  MET B 163      25.683 -32.489  90.248  1.00 96.21           S  
ATOM   1289  CE  MET B 163      27.445 -32.508  89.811  1.00 96.21           C  
ATOM   1290  N   ALA B 164      25.571 -37.291  93.060  1.00 93.34           N  
ATOM   1291  CA  ALA B 164      26.066 -38.615  93.427  1.00 93.34           C  
ATOM   1292  C   ALA B 164      25.849 -39.615  92.295  1.00 93.34           C  
ATOM   1293  CB  ALA B 164      25.385 -39.103  94.703  1.00 93.34           C  
ATOM   1294  O   ALA B 164      26.737 -40.414  91.985  1.00 93.34           O  
ATOM   1295  N   GLU B 165      24.661 -39.444  91.664  1.00 95.80           N  
ATOM   1296  CA  GLU B 165      24.353 -40.320  90.537  1.00 95.80           C  
ATOM   1297  C   GLU B 165      25.183 -39.953  89.310  1.00 95.80           C  
ATOM   1298  CB  GLU B 165      22.861 -40.261  90.201  1.00 95.80           C  
ATOM   1299  O   GLU B 165      25.610 -40.831  88.557  1.00 95.80           O  
ATOM   1300  CG  GLU B 165      22.418 -41.303  89.185  1.00 95.80           C  
ATOM   1301  CD  GLU B 165      22.642 -40.872  87.745  1.00 95.80           C  
ATOM   1302  OE1 GLU B 165      22.948 -41.736  86.891  1.00 95.80           O  
ATOM   1303  OE2 GLU B 165      22.512 -39.658  87.466  1.00 95.80           O  
ATOM   1304  N   LEU B 166      25.542 -38.758  89.090  1.00 95.90           N  
ATOM   1305  CA  LEU B 166      26.225 -38.261  87.901  1.00 95.90           C  
ATOM   1306  C   LEU B 166      27.712 -38.601  87.948  1.00 95.90           C  
ATOM   1307  CB  LEU B 166      26.042 -36.746  87.772  1.00 95.90           C  
ATOM   1308  O   LEU B 166      28.383 -38.611  86.912  1.00 95.90           O  
ATOM   1309  CG  LEU B 166      24.637 -36.262  87.411  1.00 95.90           C  
ATOM   1310  CD1 LEU B 166      24.563 -34.741  87.486  1.00 95.90           C  
ATOM   1311  CD2 LEU B 166      24.241 -36.755  86.024  1.00 95.90           C  
ATOM   1312  N   VAL B 167      28.186 -38.871  89.175  1.00 93.48           N  
ATOM   1313  CA  VAL B 167      29.596 -39.226  89.279  1.00 93.48           C  
ATOM   1314  C   VAL B 167      29.733 -40.725  89.541  1.00 93.48           C  
ATOM   1315  CB  VAL B 167      30.303 -38.422  90.394  1.00 93.48           C  
ATOM   1316  O   VAL B 167      30.816 -41.203  89.888  1.00 93.48           O  
ATOM   1317  CG1 VAL B 167      30.386 -36.943  90.023  1.00 93.48           C  
ATOM   1318  CG2 VAL B 167      29.574 -38.603  91.724  1.00 93.48           C  
ATOM   1319  N   SER B 168      28.656 -41.460  89.362  1.00 91.44           N  
ATOM   1320  CA  SER B 168      28.699 -42.913  89.485  1.00 91.44           C  
ATOM   1321  C   SER B 168      29.489 -43.539  88.341  1.00 91.44           C  
ATOM   1322  CB  SER B 168      27.284 -43.491  89.515  1.00 91.44           C  
ATOM   1323  O   SER B 168      29.631 -42.939  87.274  1.00 91.44           O  
ATOM   1324  OG  SER B 168      26.640 -43.311  88.267  1.00 91.44           O  
ATOM   1325  N   GLY B 169      30.026 -44.722  88.450  1.00 88.69           N  
ATOM   1326  CA  GLY B 169      30.946 -45.353  87.517  1.00 88.69           C  
ATOM   1327  C   GLY B 169      30.242 -46.120  86.413  1.00 88.69           C  
ATOM   1328  O   GLY B 169      30.885 -46.603  85.478  1.00 88.69           O  
ATOM   1329  N   ASN B 170      28.929 -46.112  86.401  1.00 90.95           N  
ATOM   1330  CA  ASN B 170      28.253 -46.816  85.318  1.00 90.95           C  
ATOM   1331  C   ASN B 170      28.343 -46.043  84.005  1.00 90.95           C  
ATOM   1332  CB  ASN B 170      26.789 -47.079  85.679  1.00 90.95           C  
ATOM   1333  O   ASN B 170      28.277 -44.812  83.998  1.00 90.95           O  
ATOM   1334  CG  ASN B 170      25.894 -45.889  85.394  1.00 90.95           C  
ATOM   1335  ND2 ASN B 170      24.652 -45.959  85.858  1.00 90.95           N  
ATOM   1336  OD1 ASN B 170      26.314 -44.918  84.760  1.00 90.95           O  
ATOM   1337  N   GLN B 171      28.631 -46.717  82.938  1.00 91.94           N  
ATOM   1338  CA  GLN B 171      28.916 -46.086  81.654  1.00 91.94           C  
ATOM   1339  C   GLN B 171      27.645 -45.923  80.827  1.00 91.94           C  
ATOM   1340  CB  GLN B 171      29.948 -46.904  80.874  1.00 91.94           C  
ATOM   1341  O   GLN B 171      27.575 -46.385  79.686  1.00 91.94           O  
ATOM   1342  CG  GLN B 171      31.343 -46.874  81.482  1.00 91.94           C  
ATOM   1343  CD  GLN B 171      31.881 -48.261  81.783  1.00 91.94           C  
ATOM   1344  NE2 GLN B 171      33.049 -48.321  82.413  1.00 91.94           N  
ATOM   1345  OE1 GLN B 171      31.251 -49.271  81.453  1.00 91.94           O  
ATOM   1346  N   ALA B 172      26.605 -45.474  81.405  1.00 94.88           N  
ATOM   1347  CA  ALA B 172      25.346 -45.148  80.742  1.00 94.88           C  
ATOM   1348  C   ALA B 172      24.915 -43.717  81.053  1.00 94.88           C  
ATOM   1349  CB  ALA B 172      24.253 -46.130  81.158  1.00 94.88           C  
ATOM   1350  O   ALA B 172      25.261 -43.173  82.104  1.00 94.88           O  
ATOM   1351  N   PRO B 173      24.217 -43.145  80.058  1.00 96.55           N  
ATOM   1352  CA  PRO B 173      23.731 -41.794  80.353  1.00 96.55           C  
ATOM   1353  C   PRO B 173      22.781 -41.758  81.547  1.00 96.55           C  
ATOM   1354  CB  PRO B 173      23.009 -41.391  79.066  1.00 96.55           C  
ATOM   1355  O   PRO B 173      22.104 -42.750  81.835  1.00 96.55           O  
ATOM   1356  CG  PRO B 173      22.778 -42.677  78.338  1.00 96.55           C  
ATOM   1357  CD  PRO B 173      23.736 -43.703  78.871  1.00 96.55           C  
ATOM   1358  N   SER B 174      22.728 -40.633  82.223  1.00 97.29           N  
ATOM   1359  CA  SER B 174      21.856 -40.452  83.381  1.00 97.29           C  
ATOM   1360  C   SER B 174      20.389 -40.425  82.970  1.00 97.29           C  
ATOM   1361  CB  SER B 174      22.211 -39.160  84.121  1.00 97.29           C  
ATOM   1362  O   SER B 174      20.056 -40.002  81.860  1.00 97.29           O  
ATOM   1363  OG  SER B 174      21.252 -38.878  85.126  1.00 97.29           O  
ATOM   1364  N   THR B 175      19.564 -40.980  83.849  1.00 96.81           N  
ATOM   1365  CA  THR B 175      18.130 -40.955  83.586  1.00 96.81           C  
ATOM   1366  C   THR B 175      17.467 -39.790  84.317  1.00 96.81           C  
ATOM   1367  CB  THR B 175      17.462 -42.277  84.007  1.00 96.81           C  
ATOM   1368  O   THR B 175      16.239 -39.683  84.339  1.00 96.81           O  
ATOM   1369  CG2 THR B 175      17.972 -43.443  83.168  1.00 96.81           C  
ATOM   1370  OG1 THR B 175      17.748 -42.533  85.387  1.00 96.81           O  
ATOM   1371  N   GLN B 176      18.267 -38.846  84.891  1.00 98.03           N  
ATOM   1372  CA  GLN B 176      17.713 -37.681  85.576  1.00 98.03           C  
ATOM   1373  C   GLN B 176      17.002 -36.752  84.594  1.00 98.03           C  
ATOM   1374  CB  GLN B 176      18.815 -36.919  86.315  1.00 98.03           C  
ATOM   1375  O   GLN B 176      17.408 -36.636  83.437  1.00 98.03           O  
ATOM   1376  CG  GLN B 176      19.474 -37.720  87.429  1.00 98.03           C  
ATOM   1377  CD  GLN B 176      20.497 -36.912  88.206  1.00 98.03           C  
ATOM   1378  NE2 GLN B 176      21.609 -37.547  88.561  1.00 98.03           N  
ATOM   1379  OE1 GLN B 176      20.289 -35.726  88.486  1.00 98.03           O  
ATOM   1380  N   PRO B 177      15.859 -36.149  85.062  1.00 98.25           N  
ATOM   1381  CA  PRO B 177      15.181 -35.196  84.180  1.00 98.25           C  
ATOM   1382  C   PRO B 177      16.100 -34.071  83.709  1.00 98.25           C  
ATOM   1383  CB  PRO B 177      14.050 -34.648  85.054  1.00 98.25           C  
ATOM   1384  O   PRO B 177      16.940 -33.594  84.475  1.00 98.25           O  
ATOM   1385  CG  PRO B 177      14.303 -35.223  86.410  1.00 98.25           C  
ATOM   1386  CD  PRO B 177      15.444 -36.194  86.311  1.00 98.25           C  
ATOM   1387  N   HIS B 178      16.003 -33.708  82.431  1.00 98.55           N  
ATOM   1388  CA  HIS B 178      16.619 -32.543  81.806  1.00 98.55           C  
ATOM   1389  C   HIS B 178      18.119 -32.746  81.619  1.00 98.55           C  
ATOM   1390  CB  HIS B 178      16.359 -31.287  82.640  1.00 98.55           C  
ATOM   1391  O   HIS B 178      18.848 -31.793  81.337  1.00 98.55           O  
ATOM   1392  CG  HIS B 178      14.950 -31.171  83.125  1.00 98.55           C  
ATOM   1393  CD2 HIS B 178      14.442 -31.134  84.379  1.00 98.55           C  
ATOM   1394  ND1 HIS B 178      13.874 -31.078  82.269  1.00 98.55           N  
ATOM   1395  CE1 HIS B 178      12.761 -30.988  82.978  1.00 98.55           C  
ATOM   1396  NE2 HIS B 178      13.078 -31.020  84.262  1.00 98.55           N  
ATOM   1397  N   VAL B 179      18.675 -33.933  81.865  1.00 98.51           N  
ATOM   1398  CA  VAL B 179      20.109 -34.183  81.770  1.00 98.51           C  
ATOM   1399  C   VAL B 179      20.418 -34.935  80.477  1.00 98.51           C  
ATOM   1400  CB  VAL B 179      20.629 -34.981  82.987  1.00 98.51           C  
ATOM   1401  O   VAL B 179      19.714 -35.882  80.118  1.00 98.51           O  
ATOM   1402  CG1 VAL B 179      22.091 -35.375  82.789  1.00 98.51           C  
ATOM   1403  CG2 VAL B 179      20.461 -34.166  84.268  1.00 98.51           C  
ATOM   1404  N   LEU B 180      21.438 -34.397  79.792  1.00 96.54           N  
ATOM   1405  CA  LEU B 180      21.933 -35.023  78.572  1.00 96.54           C  
ATOM   1406  C   LEU B 180      23.453 -35.146  78.601  1.00 96.54           C  
ATOM   1407  CB  LEU B 180      21.499 -34.220  77.342  1.00 96.54           C  
ATOM   1408  O   LEU B 180      24.123 -34.418  79.338  1.00 96.54           O  
ATOM   1409  CG  LEU B 180      20.022 -33.832  77.273  1.00 96.54           C  
ATOM   1410  CD1 LEU B 180      19.818 -32.418  77.808  1.00 96.54           C  
ATOM   1411  CD2 LEU B 180      19.505 -33.948  75.842  1.00 96.54           C  
ATOM   1412  N   PRO B 181      23.913 -36.101  77.809  1.00 97.55           N  
ATOM   1413  CA  PRO B 181      25.371 -36.165  77.672  1.00 97.55           C  
ATOM   1414  C   PRO B 181      25.904 -35.230  76.590  1.00 97.55           C  
ATOM   1415  CB  PRO B 181      25.626 -37.629  77.305  1.00 97.55           C  
ATOM   1416  O   PRO B 181      25.149 -34.796  75.716  1.00 97.55           O  
ATOM   1417  CG  PRO B 181      24.305 -38.138  76.825  1.00 97.55           C  
ATOM   1418  CD  PRO B 181      23.229 -37.213  77.316  1.00 97.55           C  
ATOM   1419  N   VAL B 182      27.198 -35.026  76.609  1.00 97.28           N  
ATOM   1420  CA  VAL B 182      27.846 -34.152  75.635  1.00 97.28           C  
ATOM   1421  C   VAL B 182      27.744 -34.765  74.241  1.00 97.28           C  
ATOM   1422  CB  VAL B 182      29.326 -33.899  75.998  1.00 97.28           C  
ATOM   1423  O   VAL B 182      27.681 -34.043  73.242  1.00 97.28           O  
ATOM   1424  CG1 VAL B 182      30.061 -33.237  74.834  1.00 97.28           C  
ATOM   1425  CG2 VAL B 182      29.427 -33.040  77.257  1.00 97.28           C  
ATOM   1426  N   SER B 183      27.629 -36.148  74.140  1.00 95.90           N  
ATOM   1427  CA  SER B 183      27.564 -36.841  72.858  1.00 95.90           C  
ATOM   1428  C   SER B 183      26.272 -36.511  72.117  1.00 95.90           C  
ATOM   1429  CB  SER B 183      27.673 -38.354  73.059  1.00 95.90           C  
ATOM   1430  O   SER B 183      26.191 -36.674  70.897  1.00 95.90           O  
ATOM   1431  OG  SER B 183      26.700 -38.810  73.982  1.00 95.90           O  
ATOM   1432  N   ALA B 184      25.270 -36.009  72.840  1.00 97.39           N  
ATOM   1433  CA  ALA B 184      23.965 -35.714  72.253  1.00 97.39           C  
ATOM   1434  C   ALA B 184      23.887 -34.261  71.791  1.00 97.39           C  
ATOM   1435  CB  ALA B 184      22.851 -36.012  73.254  1.00 97.39           C  
ATOM   1436  O   ALA B 184      22.930 -33.867  71.121  1.00 97.39           O  
ATOM   1437  N   LEU B 185      24.898 -33.402  72.038  1.00 97.42           N  
ATOM   1438  CA  LEU B 185      24.860 -31.961  71.812  1.00 97.42           C  
ATOM   1439  C   LEU B 185      24.692 -31.648  70.330  1.00 97.42           C  
ATOM   1440  CB  LEU B 185      26.135 -31.301  72.344  1.00 97.42           C  
ATOM   1441  O   LEU B 185      23.818 -30.865  69.952  1.00 97.42           O  
ATOM   1442  CG  LEU B 185      26.189 -31.051  73.852  1.00 97.42           C  
ATOM   1443  CD1 LEU B 185      27.582 -30.583  74.260  1.00 97.42           C  
ATOM   1444  CD2 LEU B 185      25.135 -30.029  74.263  1.00 97.42           C  
ATOM   1445  N   GLN B 186      25.384 -32.343  69.503  1.00 96.73           N  
ATOM   1446  CA  GLN B 186      25.395 -32.033  68.076  1.00 96.73           C  
ATOM   1447  C   GLN B 186      24.154 -32.589  67.383  1.00 96.73           C  
ATOM   1448  CB  GLN B 186      26.658 -32.588  67.416  1.00 96.73           C  
ATOM   1449  O   GLN B 186      23.861 -32.228  66.242  1.00 96.73           O  
ATOM   1450  CG  GLN B 186      27.924 -31.816  67.766  1.00 96.73           C  
ATOM   1451  CD  GLN B 186      29.145 -32.322  67.021  1.00 96.73           C  
ATOM   1452  NE2 GLN B 186      30.056 -31.414  66.689  1.00 96.73           N  
ATOM   1453  OE1 GLN B 186      29.268 -33.519  66.745  1.00 96.73           O  
ATOM   1454  N   THR B 187      23.433 -33.442  68.118  1.00 96.29           N  
ATOM   1455  CA  THR B 187      22.261 -34.080  67.529  1.00 96.29           C  
ATOM   1456  C   THR B 187      20.986 -33.344  67.928  1.00 96.29           C  
ATOM   1457  CB  THR B 187      22.159 -35.557  67.955  1.00 96.29           C  
ATOM   1458  O   THR B 187      20.119 -33.093  67.088  1.00 96.29           O  
ATOM   1459  CG2 THR B 187      21.080 -36.284  67.158  1.00 96.29           C  
ATOM   1460  OG1 THR B 187      23.418 -36.203  67.731  1.00 96.29           O  
ATOM   1461  N   TRP B 188      20.961 -32.832  69.240  1.00 97.34           N  
ATOM   1462  CA  TRP B 188      19.658 -32.405  69.738  1.00 97.34           C  
ATOM   1463  C   TRP B 188      19.684 -30.935  70.146  1.00 97.34           C  
ATOM   1464  CB  TRP B 188      19.225 -33.269  70.926  1.00 97.34           C  
ATOM   1465  O   TRP B 188      18.634 -30.310  70.306  1.00 97.34           O  
ATOM   1466  CG  TRP B 188      19.064 -34.721  70.595  1.00 97.34           C  
ATOM   1467  CD1 TRP B 188      19.871 -35.752  70.992  1.00 97.34           C  
ATOM   1468  CD2 TRP B 188      18.031 -35.306  69.795  1.00 97.34           C  
ATOM   1469  CE2 TRP B 188      18.276 -36.697  69.748  1.00 97.34           C  
ATOM   1470  CE3 TRP B 188      16.923 -34.788  69.112  1.00 97.34           C  
ATOM   1471  NE1 TRP B 188      19.403 -36.942  70.485  1.00 97.34           N  
ATOM   1472  CH2 TRP B 188      16.371 -37.044  68.385  1.00 97.34           C  
ATOM   1473  CZ2 TRP B 188      17.449 -37.576  69.044  1.00 97.34           C  
ATOM   1474  CZ3 TRP B 188      16.102 -35.665  68.413  1.00 97.34           C  
ATOM   1475  N   VAL B 189      20.839 -30.327  70.328  1.00 98.24           N  
ATOM   1476  CA  VAL B 189      20.934 -28.907  70.654  1.00 98.24           C  
ATOM   1477  C   VAL B 189      21.257 -28.107  69.396  1.00 98.24           C  
ATOM   1478  CB  VAL B 189      22.001 -28.645  71.740  1.00 98.24           C  
ATOM   1479  O   VAL B 189      22.355 -28.220  68.846  1.00 98.24           O  
ATOM   1480  CG1 VAL B 189      22.020 -27.169  72.135  1.00 98.24           C  
ATOM   1481  CG2 VAL B 189      21.746 -29.524  72.964  1.00 98.24           C  
ATOM   1482  N   GLU B 190      20.349 -27.224  68.998  1.00 97.85           N  
ATOM   1483  CA  GLU B 190      20.352 -26.566  67.695  1.00 97.85           C  
ATOM   1484  C   GLU B 190      21.654 -25.802  67.466  1.00 97.85           C  
ATOM   1485  CB  GLU B 190      19.157 -25.618  67.568  1.00 97.85           C  
ATOM   1486  O   GLU B 190      22.263 -25.910  66.400  1.00 97.85           O  
ATOM   1487  CG  GLU B 190      17.807 -26.319  67.628  1.00 97.85           C  
ATOM   1488  CD  GLU B 190      17.623 -27.363  66.536  1.00 97.85           C  
ATOM   1489  OE1 GLU B 190      16.825 -28.308  66.728  1.00 97.85           O  
ATOM   1490  OE2 GLU B 190      18.285 -27.234  65.481  1.00 97.85           O  
ATOM   1491  N   ASP B 191      22.213 -25.170  68.526  1.00 97.79           N  
ATOM   1492  CA  ASP B 191      23.351 -24.263  68.401  1.00 97.79           C  
ATOM   1493  C   ASP B 191      24.654 -25.038  68.228  1.00 97.79           C  
ATOM   1494  CB  ASP B 191      23.442 -23.346  69.622  1.00 97.79           C  
ATOM   1495  O   ASP B 191      25.661 -24.481  67.786  1.00 97.79           O  
ATOM   1496  CG  ASP B 191      22.250 -22.413  69.753  1.00 97.79           C  
ATOM   1497  OD1 ASP B 191      21.890 -21.740  68.763  1.00 97.79           O  
ATOM   1498  OD2 ASP B 191      21.668 -22.349  70.857  1.00 97.79           O  
ATOM   1499  N   PHE B 192      24.597 -26.356  68.554  1.00 97.49           N  
ATOM   1500  CA  PHE B 192      25.811 -27.162  68.518  1.00 97.49           C  
ATOM   1501  C   PHE B 192      25.831 -28.055  67.282  1.00 97.49           C  
ATOM   1502  CB  PHE B 192      25.931 -28.014  69.785  1.00 97.49           C  
ATOM   1503  O   PHE B 192      26.828 -28.726  67.012  1.00 97.49           O  
ATOM   1504  CG  PHE B 192      26.391 -27.245  70.993  1.00 97.49           C  
ATOM   1505  CD1 PHE B 192      27.742 -27.154  71.304  1.00 97.49           C  
ATOM   1506  CD2 PHE B 192      25.471 -26.613  71.818  1.00 97.49           C  
ATOM   1507  CE1 PHE B 192      28.169 -26.443  72.423  1.00 97.49           C  
ATOM   1508  CE2 PHE B 192      25.890 -25.900  72.938  1.00 97.49           C  
ATOM   1509  CZ  PHE B 192      27.240 -25.817  73.239  1.00 97.49           C  
ATOM   1510  N   LYS B 193      24.722 -28.083  66.537  1.00 96.09           N  
ATOM   1511  CA  LYS B 193      24.674 -28.888  65.320  1.00 96.09           C  
ATOM   1512  C   LYS B 193      25.656 -28.365  64.275  1.00 96.09           C  
ATOM   1513  CB  LYS B 193      23.258 -28.907  64.744  1.00 96.09           C  
ATOM   1514  O   LYS B 193      25.901 -27.160  64.193  1.00 96.09           O  
ATOM   1515  CG  LYS B 193      22.252 -29.666  65.598  1.00 96.09           C  
ATOM   1516  CD  LYS B 193      20.874 -29.691  64.948  1.00 96.09           C  
ATOM   1517  CE  LYS B 193      19.858 -30.416  65.821  1.00 96.09           C  
ATOM   1518  NZ  LYS B 193      18.500 -30.422  65.199  1.00 96.09           N  
ATOM   1519  N   PRO B 194      26.127 -29.333  63.515  1.00 93.02           N  
ATOM   1520  CA  PRO B 194      27.006 -28.891  62.431  1.00 93.02           C  
ATOM   1521  C   PRO B 194      26.305 -27.961  61.445  1.00 93.02           C  
ATOM   1522  CB  PRO B 194      27.415 -30.200  61.752  1.00 93.02           C  
ATOM   1523  O   PRO B 194      25.108 -28.113  61.191  1.00 93.02           O  
ATOM   1524  CG  PRO B 194      26.990 -31.273  62.703  1.00 93.02           C  
ATOM   1525  CD  PRO B 194      25.953 -30.706  63.628  1.00 93.02           C  
ATOM   1526  N   THR B 195      27.065 -27.050  60.979  1.00 90.24           N  
ATOM   1527  CA  THR B 195      26.543 -26.000  60.111  1.00 90.24           C  
ATOM   1528  C   THR B 195      25.780 -26.602  58.934  1.00 90.24           C  
ATOM   1529  CB  THR B 195      27.672 -25.094  59.585  1.00 90.24           C  
ATOM   1530  O   THR B 195      24.765 -26.053  58.500  1.00 90.24           O  
ATOM   1531  CG2 THR B 195      27.109 -23.862  58.887  1.00 90.24           C  
ATOM   1532  OG1 THR B 195      28.491 -24.677  60.684  1.00 90.24           O  
ATOM   1533  N   GLU B 196      26.150 -27.795  58.423  1.00 88.91           N  
ATOM   1534  CA  GLU B 196      25.564 -28.437  57.250  1.00 88.91           C  
ATOM   1535  C   GLU B 196      24.164 -28.962  57.552  1.00 88.91           C  
ATOM   1536  CB  GLU B 196      26.460 -29.576  56.757  1.00 88.91           C  
ATOM   1537  O   GLU B 196      23.349 -29.131  56.641  1.00 88.91           O  
ATOM   1538  CG  GLU B 196      27.898 -29.156  56.490  1.00 88.91           C  
ATOM   1539  CD  GLU B 196      28.820 -29.387  57.676  1.00 88.91           C  
ATOM   1540  OE1 GLU B 196      29.913 -28.779  57.721  1.00 88.91           O  
ATOM   1541  OE2 GLU B 196      28.447 -30.183  58.566  1.00 88.91           O  
ATOM   1542  N   ARG B 197      23.970 -29.138  58.759  1.00 89.58           N  
ATOM   1543  CA  ARG B 197      22.685 -29.718  59.134  1.00 89.58           C  
ATOM   1544  C   ARG B 197      21.881 -28.753  59.998  1.00 89.58           C  
ATOM   1545  CB  ARG B 197      22.888 -31.041  59.875  1.00 89.58           C  
ATOM   1546  O   ARG B 197      20.700 -28.988  60.264  1.00 89.58           O  
ATOM   1547  CG  ARG B 197      23.889 -31.973  59.211  1.00 89.58           C  
ATOM   1548  CD  ARG B 197      23.979 -33.311  59.930  1.00 89.58           C  
ATOM   1549  NE  ARG B 197      25.163 -34.063  59.524  1.00 89.58           N  
ATOM   1550  NH1 ARG B 197      25.428 -35.142  61.549  1.00 89.58           N  
ATOM   1551  NH2 ARG B 197      26.888 -35.547  59.829  1.00 89.58           N  
ATOM   1552  CZ  ARG B 197      25.824 -34.915  60.302  1.00 89.58           C  
ATOM   1553  N   ARG B 198      22.396 -27.645  60.399  1.00 92.44           N  
ATOM   1554  CA  ARG B 198      21.772 -26.717  61.337  1.00 92.44           C  
ATOM   1555  C   ARG B 198      20.860 -25.734  60.608  1.00 92.44           C  
ATOM   1556  CB  ARG B 198      22.837 -25.954  62.128  1.00 92.44           C  
ATOM   1557  O   ARG B 198      21.217 -25.218  59.548  1.00 92.44           O  
ATOM   1558  CG  ARG B 198      22.270 -25.030  63.193  1.00 92.44           C  
ATOM   1559  CD  ARG B 198      23.370 -24.355  64.000  1.00 92.44           C  
ATOM   1560  NE  ARG B 198      24.095 -23.370  63.203  1.00 92.44           N  
ATOM   1561  NH1 ARG B 198      22.893 -21.555  63.975  1.00 92.44           N  
ATOM   1562  NH2 ARG B 198      24.572 -21.255  62.446  1.00 92.44           N  
ATOM   1563  CZ  ARG B 198      23.852 -22.061  63.210  1.00 92.44           C  
ATOM   1564  N   MET B 199      19.720 -25.462  61.128  1.00 93.26           N  
ATOM   1565  CA  MET B 199      18.834 -24.446  60.564  1.00 93.26           C  
ATOM   1566  C   MET B 199      19.320 -23.044  60.918  1.00 93.26           C  
ATOM   1567  CB  MET B 199      17.402 -24.644  61.065  1.00 93.26           C  
ATOM   1568  O   MET B 199      20.002 -22.854  61.926  1.00 93.26           O  
ATOM   1569  CG  MET B 199      17.221 -24.337  62.542  1.00 93.26           C  
ATOM   1570  SD  MET B 199      15.519 -24.692  63.130  1.00 93.26           S  
ATOM   1571  CE  MET B 199      15.462 -26.489  62.880  1.00 93.26           C  
ATOM   1572  N   PRO B 200      19.046 -22.082  60.053  1.00 92.59           N  
ATOM   1573  CA  PRO B 200      19.381 -20.711  60.441  1.00 92.59           C  
ATOM   1574  C   PRO B 200      18.617 -20.245  61.678  1.00 92.59           C  
ATOM   1575  CB  PRO B 200      18.985 -19.889  59.212  1.00 92.59           C  
ATOM   1576  O   PRO B 200      17.406 -20.461  61.779  1.00 92.59           O  
ATOM   1577  CG  PRO B 200      18.390 -20.879  58.266  1.00 92.59           C  
ATOM   1578  CD  PRO B 200      18.421 -22.235  58.912  1.00 92.59           C  
ATOM   1579  N   LEU B 201      19.252 -19.615  62.583  1.00 96.03           N  
ATOM   1580  CA  LEU B 201      18.628 -19.181  63.829  1.00 96.03           C  
ATOM   1581  C   LEU B 201      18.735 -17.670  63.992  1.00 96.03           C  
ATOM   1582  CB  LEU B 201      19.276 -19.884  65.025  1.00 96.03           C  
ATOM   1583  O   LEU B 201      18.482 -17.139  65.077  1.00 96.03           O  
ATOM   1584  CG  LEU B 201      19.058 -21.394  65.126  1.00 96.03           C  
ATOM   1585  CD1 LEU B 201      19.995 -21.996  66.169  1.00 96.03           C  
ATOM   1586  CD2 LEU B 201      17.604 -21.702  65.464  1.00 96.03           C  
ATOM   1587  N   THR B 202      19.054 -16.927  63.026  1.00 94.13           N  
ATOM   1588  CA  THR B 202      19.299 -15.491  63.095  1.00 94.13           C  
ATOM   1589  C   THR B 202      18.001 -14.732  63.353  1.00 94.13           C  
ATOM   1590  CB  THR B 202      19.951 -14.974  61.800  1.00 94.13           C  
ATOM   1591  O   THR B 202      18.027 -13.580  63.788  1.00 94.13           O  
ATOM   1592  CG2 THR B 202      21.349 -15.554  61.616  1.00 94.13           C  
ATOM   1593  OG1 THR B 202      19.138 -15.349  60.680  1.00 94.13           O  
ATOM   1594  N   TRP B 203      16.908 -15.382  63.115  1.00 94.84           N  
ATOM   1595  CA  TRP B 203      15.598 -14.761  63.277  1.00 94.84           C  
ATOM   1596  C   TRP B 203      15.214 -14.677  64.751  1.00 94.84           C  
ATOM   1597  CB  TRP B 203      14.532 -15.541  62.503  1.00 94.84           C  
ATOM   1598  O   TRP B 203      14.352 -13.881  65.131  1.00 94.84           O  
ATOM   1599  CG  TRP B 203      14.359 -16.957  62.963  1.00 94.84           C  
ATOM   1600  CD1 TRP B 203      15.003 -18.064  62.484  1.00 94.84           C  
ATOM   1601  CD2 TRP B 203      13.481 -17.419  63.993  1.00 94.84           C  
ATOM   1602  CE2 TRP B 203      13.645 -18.820  64.085  1.00 94.84           C  
ATOM   1603  CE3 TRP B 203      12.571 -16.786  64.850  1.00 94.84           C  
ATOM   1604  NE1 TRP B 203      14.577 -19.187  63.154  1.00 94.84           N  
ATOM   1605  CH2 TRP B 203      12.047 -18.951  65.826  1.00 94.84           C  
ATOM   1606  CZ2 TRP B 203      12.930 -19.597  65.000  1.00 94.84           C  
ATOM   1607  CZ3 TRP B 203      11.861 -17.560  65.759  1.00 94.84           C  
ATOM   1608  N   SER B 204      15.828 -15.443  65.551  1.00 97.57           N  
ATOM   1609  CA  SER B 204      15.367 -15.673  66.917  1.00 97.57           C  
ATOM   1610  C   SER B 204      15.857 -14.577  67.859  1.00 97.57           C  
ATOM   1611  CB  SER B 204      15.840 -17.037  67.420  1.00 97.57           C  
ATOM   1612  O   SER B 204      16.520 -13.633  67.427  1.00 97.57           O  
ATOM   1613  OG  SER B 204      17.245 -17.042  67.612  1.00 97.57           O  
ATOM   1614  N   SER B 205      15.498 -14.624  69.150  1.00 97.08           N  
ATOM   1615  CA  SER B 205      15.884 -13.649  70.167  1.00 97.08           C  
ATOM   1616  C   SER B 205      17.365 -13.767  70.511  1.00 97.08           C  
ATOM   1617  CB  SER B 205      15.041 -13.831  71.429  1.00 97.08           C  
ATOM   1618  O   SER B 205      17.928 -12.882  71.157  1.00 97.08           O  
ATOM   1619  OG  SER B 205      15.305 -15.084  72.035  1.00 97.08           O  
ATOM   1620  N   ASP B 206      17.950 -14.850  70.100  1.00 96.32           N  
ATOM   1621  CA  ASP B 206      19.388 -15.077  70.206  1.00 96.32           C  
ATOM   1622  C   ASP B 206      19.983 -15.469  68.855  1.00 96.32           C  
ATOM   1623  CB  ASP B 206      19.687 -16.158  71.246  1.00 96.32           C  
ATOM   1624  O   ASP B 206      20.322 -16.633  68.637  1.00 96.32           O  
ATOM   1625  CG  ASP B 206      21.169 -16.302  71.542  1.00 96.32           C  
ATOM   1626  OD1 ASP B 206      21.939 -15.352  71.287  1.00 96.32           O  
ATOM   1627  OD2 ASP B 206      21.572 -17.380  72.034  1.00 96.32           O  
ATOM   1628  N   PRO B 207      20.126 -14.433  67.965  1.00 94.78           N  
ATOM   1629  CA  PRO B 207      20.617 -14.731  66.618  1.00 94.78           C  
ATOM   1630  C   PRO B 207      22.022 -15.330  66.621  1.00 94.78           C  
ATOM   1631  CB  PRO B 207      20.607 -13.364  65.929  1.00 94.78           C  
ATOM   1632  O   PRO B 207      22.971 -14.684  67.071  1.00 94.78           O  
ATOM   1633  CG  PRO B 207      20.561 -12.374  67.047  1.00 94.78           C  
ATOM   1634  CD  PRO B 207      20.060 -13.069  68.281  1.00 94.78           C  
ATOM   1635  N   VAL B 208      22.147 -16.540  66.238  1.00 89.92           N  
ATOM   1636  CA  VAL B 208      23.423 -17.247  66.195  1.00 89.92           C  
ATOM   1637  C   VAL B 208      23.813 -17.520  64.744  1.00 89.92           C  
ATOM   1638  CB  VAL B 208      23.365 -18.571  66.989  1.00 89.92           C  
ATOM   1639  O   VAL B 208      23.026 -18.077  63.977  1.00 89.92           O  
ATOM   1640  CG1 VAL B 208      24.668 -19.352  66.833  1.00 89.92           C  
ATOM   1641  CG2 VAL B 208      23.077 -18.297  68.464  1.00 89.92           C  
ATOM   1642  N   THR B 209      24.969 -17.125  64.406  1.00 87.60           N  
ATOM   1643  CA  THR B 209      25.429 -17.323  63.035  1.00 87.60           C  
ATOM   1644  C   THR B 209      26.421 -18.479  62.960  1.00 87.60           C  
ATOM   1645  CB  THR B 209      26.080 -16.046  62.474  1.00 87.60           C  
ATOM   1646  O   THR B 209      26.402 -19.260  62.008  1.00 87.60           O  
ATOM   1647  CG2 THR B 209      25.026 -15.026  62.061  1.00 87.60           C  
ATOM   1648  OG1 THR B 209      26.922 -15.465  63.478  1.00 87.60           O  
ATOM   1649  N   GLU B 210      27.243 -18.630  64.013  1.00 87.58           N  
ATOM   1650  CA  GLU B 210      28.259 -19.677  64.026  1.00 87.58           C  
ATOM   1651  C   GLU B 210      27.914 -20.770  65.034  1.00 87.58           C  
ATOM   1652  CB  GLU B 210      29.636 -19.088  64.339  1.00 87.58           C  
ATOM   1653  O   GLU B 210      27.333 -20.490  66.086  1.00 87.58           O  
ATOM   1654  CG  GLU B 210      30.080 -18.007  63.363  1.00 87.58           C  
ATOM   1655  CD  GLU B 210      31.574 -17.741  63.402  1.00 87.58           C  
ATOM   1656  OE1 GLU B 210      32.070 -16.934  62.582  1.00 87.58           O  
ATOM   1657  OE2 GLU B 210      32.258 -18.344  64.259  1.00 87.58           O  
ATOM   1658  N   THR B 211      28.348 -21.948  64.664  1.00 87.36           N  
ATOM   1659  CA  THR B 211      28.142 -23.070  65.573  1.00 87.36           C  
ATOM   1660  C   THR B 211      29.050 -22.950  66.795  1.00 87.36           C  
ATOM   1661  CB  THR B 211      28.400 -24.415  64.870  1.00 87.36           C  
ATOM   1662  O   THR B 211      30.196 -22.510  66.682  1.00 87.36           O  
ATOM   1663  CG2 THR B 211      27.088 -25.109  64.514  1.00 87.36           C  
ATOM   1664  OG1 THR B 211      29.146 -24.183  63.668  1.00 87.36           O  
ATOM   1665  N   LEU B 212      28.525 -23.308  67.978  1.00 89.39           N  
ATOM   1666  CA  LEU B 212      29.325 -23.270  69.199  1.00 89.39           C  
ATOM   1667  C   LEU B 212      30.346 -24.403  69.216  1.00 89.39           C  
ATOM   1668  CB  LEU B 212      28.422 -23.362  70.433  1.00 89.39           C  
ATOM   1669  O   LEU B 212      30.013 -25.549  68.903  1.00 89.39           O  
ATOM   1670  CG  LEU B 212      27.697 -22.077  70.839  1.00 89.39           C  
ATOM   1671  CD1 LEU B 212      26.663 -22.372  71.921  1.00 89.39           C  
ATOM   1672  CD2 LEU B 212      28.695 -21.028  71.316  1.00 89.39           C  
ATOM   1673  N   PRO B 213      31.570 -24.101  69.517  1.00 90.76           N  
ATOM   1674  CA  PRO B 213      32.616 -25.128  69.506  1.00 90.76           C  
ATOM   1675  C   PRO B 213      32.403 -26.197  70.574  1.00 90.76           C  
ATOM   1676  CB  PRO B 213      33.894 -24.332  69.775  1.00 90.76           C  
ATOM   1677  O   PRO B 213      32.049 -25.876  71.712  1.00 90.76           O  
ATOM   1678  CG  PRO B 213      33.448 -22.908  69.862  1.00 90.76           C  
ATOM   1679  CD  PRO B 213      31.947 -22.877  69.840  1.00 90.76           C  
ATOM   1680  N   ILE B 214      32.596 -27.384  70.181  1.00 94.07           N  
ATOM   1681  CA  ILE B 214      32.396 -28.506  71.093  1.00 94.07           C  
ATOM   1682  C   ILE B 214      33.749 -29.064  71.529  1.00 94.07           C  
ATOM   1683  CB  ILE B 214      31.543 -29.618  70.444  1.00 94.07           C  
ATOM   1684  O   ILE B 214      33.832 -29.820  72.500  1.00 94.07           O  
ATOM   1685  CG1 ILE B 214      30.991 -30.565  71.516  1.00 94.07           C  
ATOM   1686  CG2 ILE B 214      32.359 -30.388  69.401  1.00 94.07           C  
ATOM   1687  CD1 ILE B 214      29.883 -31.483  71.020  1.00 94.07           C  
ATOM   1688  N   GLY B 215      34.857 -28.660  70.848  1.00 93.09           N  
ATOM   1689  CA  GLY B 215      36.190 -29.176  71.121  1.00 93.09           C  
ATOM   1690  C   GLY B 215      36.595 -29.041  72.577  1.00 93.09           C  
ATOM   1691  O   GLY B 215      37.136 -29.980  73.164  1.00 93.09           O  
ATOM   1692  N   ASN B 216      36.356 -27.919  73.171  1.00 92.61           N  
ATOM   1693  CA  ASN B 216      36.725 -27.676  74.561  1.00 92.61           C  
ATOM   1694  C   ASN B 216      35.965 -28.593  75.513  1.00 92.61           C  
ATOM   1695  CB  ASN B 216      36.484 -26.210  74.931  1.00 92.61           C  
ATOM   1696  O   ASN B 216      36.507 -29.025  76.532  1.00 92.61           O  
ATOM   1697  CG  ASN B 216      35.211 -25.656  74.323  1.00 92.61           C  
ATOM   1698  ND2 ASN B 216      34.721 -24.552  74.875  1.00 92.61           N  
ATOM   1699  OD1 ASN B 216      34.672 -26.217  73.365  1.00 92.61           O  
ATOM   1700  N   LEU B 217      34.711 -28.980  75.147  1.00 95.08           N  
ATOM   1701  CA  LEU B 217      33.906 -29.878  75.967  1.00 95.08           C  
ATOM   1702  C   LEU B 217      34.442 -31.304  75.897  1.00 95.08           C  
ATOM   1703  CB  LEU B 217      32.443 -29.849  75.516  1.00 95.08           C  
ATOM   1704  O   LEU B 217      34.496 -32.002  76.914  1.00 95.08           O  
ATOM   1705  CG  LEU B 217      31.674 -28.556  75.798  1.00 95.08           C  
ATOM   1706  CD1 LEU B 217      30.332 -28.571  75.073  1.00 95.08           C  
ATOM   1707  CD2 LEU B 217      31.476 -28.367  77.298  1.00 95.08           C  
ATOM   1708  N   HIS B 218      34.933 -31.685  74.707  1.00 93.83           N  
ATOM   1709  CA  HIS B 218      35.537 -33.004  74.558  1.00 93.83           C  
ATOM   1710  C   HIS B 218      36.868 -33.086  75.299  1.00 93.83           C  
ATOM   1711  CB  HIS B 218      35.739 -33.337  73.078  1.00 93.83           C  
ATOM   1712  O   HIS B 218      37.183 -34.114  75.903  1.00 93.83           O  
ATOM   1713  CG  HIS B 218      34.496 -33.813  72.397  1.00 93.83           C  
ATOM   1714  CD2 HIS B 218      33.873 -33.378  71.278  1.00 93.83           C  
ATOM   1715  ND1 HIS B 218      33.746 -34.868  72.871  1.00 93.83           N  
ATOM   1716  CE1 HIS B 218      32.711 -35.060  72.069  1.00 93.83           C  
ATOM   1717  NE2 HIS B 218      32.764 -34.169  71.094  1.00 93.83           N  
ATOM   1718  N   ALA B 219      37.576 -31.984  75.262  1.00 94.47           N  
ATOM   1719  CA  ALA B 219      38.878 -31.937  75.921  1.00 94.47           C  
ATOM   1720  C   ALA B 219      38.735 -32.115  77.431  1.00 94.47           C  
ATOM   1721  CB  ALA B 219      39.586 -30.622  75.609  1.00 94.47           C  
ATOM   1722  O   ALA B 219      39.431 -32.934  78.033  1.00 94.47           O  
ATOM   1723  N   ILE B 220      37.695 -31.507  78.087  1.00 93.47           N  
ATOM   1724  CA  ILE B 220      37.533 -31.575  79.534  1.00 93.47           C  
ATOM   1725  C   ILE B 220      36.929 -32.923  79.923  1.00 93.47           C  
ATOM   1726  CB  ILE B 220      36.651 -30.421  80.059  1.00 93.47           C  
ATOM   1727  O   ILE B 220      37.199 -33.442  81.008  1.00 93.47           O  
ATOM   1728  CG1 ILE B 220      36.720 -30.350  81.590  1.00 93.47           C  
ATOM   1729  CG2 ILE B 220      35.205 -30.585  79.582  1.00 93.47           C  
ATOM   1730  CD1 ILE B 220      38.101 -30.011  82.132  1.00 93.47           C  
ATOM   1731  N   ALA B 221      36.142 -33.458  78.939  1.00 93.62           N  
ATOM   1732  CA  ALA B 221      35.535 -34.765  79.172  1.00 93.62           C  
ATOM   1733  C   ALA B 221      36.601 -35.836  79.385  1.00 93.62           C  
ATOM   1734  CB  ALA B 221      34.629 -35.148  78.002  1.00 93.62           C  
ATOM   1735  O   ALA B 221      36.406 -36.766  80.172  1.00 93.62           O  
ATOM   1736  N   ARG B 222      37.805 -35.708  78.845  1.00 92.26           N  
ATOM   1737  CA  ARG B 222      38.890 -36.680  78.926  1.00 92.26           C  
ATOM   1738  C   ARG B 222      39.506 -36.700  80.322  1.00 92.26           C  
ATOM   1739  CB  ARG B 222      39.967 -36.373  77.883  1.00 92.26           C  
ATOM   1740  O   ARG B 222      40.195 -37.652  80.689  1.00 92.26           O  
ATOM   1741  CG  ARG B 222      39.573 -36.747  76.463  1.00 92.26           C  
ATOM   1742  CD  ARG B 222      40.727 -36.557  75.488  1.00 92.26           C  
ATOM   1743  NE  ARG B 222      40.271 -36.583  74.101  1.00 92.26           N  
ATOM   1744  NH1 ARG B 222      41.519 -34.754  73.439  1.00 92.26           N  
ATOM   1745  NH2 ARG B 222      40.181 -35.843  71.929  1.00 92.26           N  
ATOM   1746  CZ  ARG B 222      40.658 -35.727  73.159  1.00 92.26           C  
ATOM   1747  N   HIS B 223      39.216 -35.676  81.030  1.00 92.34           N  
ATOM   1748  CA  HIS B 223      39.743 -35.593  82.388  1.00 92.34           C  
ATOM   1749  C   HIS B 223      38.856 -36.351  83.371  1.00 92.34           C  
ATOM   1750  CB  HIS B 223      39.879 -34.132  82.822  1.00 92.34           C  
ATOM   1751  O   HIS B 223      39.210 -36.503  84.542  1.00 92.34           O  
ATOM   1752  CG  HIS B 223      40.947 -33.385  82.088  1.00 92.34           C  
ATOM   1753  CD2 HIS B 223      41.907 -33.815  81.235  1.00 92.34           C  
ATOM   1754  ND1 HIS B 223      41.110 -32.020  82.198  1.00 92.34           N  
ATOM   1755  CE1 HIS B 223      42.127 -31.644  81.441  1.00 92.34           C  
ATOM   1756  NE2 HIS B 223      42.628 -32.713  80.848  1.00 92.34           N  
ATOM   1757  N   TYR B 224      37.674 -36.838  82.888  1.00 93.69           N  
ATOM   1758  CA  TYR B 224      36.737 -37.580  83.722  1.00 93.69           C  
ATOM   1759  C   TYR B 224      36.379 -38.917  83.084  1.00 93.69           C  
ATOM   1760  CB  TYR B 224      35.466 -36.759  83.965  1.00 93.69           C  
ATOM   1761  O   TYR B 224      35.201 -39.209  82.862  1.00 93.69           O  
ATOM   1762  CG  TYR B 224      35.719 -35.436  84.645  1.00 93.69           C  
ATOM   1763  CD1 TYR B 224      35.667 -35.323  86.032  1.00 93.69           C  
ATOM   1764  CD2 TYR B 224      36.008 -34.297  83.902  1.00 93.69           C  
ATOM   1765  CE1 TYR B 224      35.897 -34.105  86.664  1.00 93.69           C  
ATOM   1766  CE2 TYR B 224      36.239 -33.073  84.523  1.00 93.69           C  
ATOM   1767  OH  TYR B 224      36.411 -31.779  86.521  1.00 93.69           O  
ATOM   1768  CZ  TYR B 224      36.182 -32.988  85.902  1.00 93.69           C  
ATOM   1769  N   PRO B 225      37.326 -39.798  82.877  1.00 92.50           N  
ATOM   1770  CA  PRO B 225      37.081 -41.037  82.135  1.00 92.50           C  
ATOM   1771  C   PRO B 225      36.176 -42.009  82.893  1.00 92.50           C  
ATOM   1772  CB  PRO B 225      38.482 -41.623  81.954  1.00 92.50           C  
ATOM   1773  O   PRO B 225      35.368 -42.709  82.281  1.00 92.50           O  
ATOM   1774  CG  PRO B 225      39.343 -40.857  82.907  1.00 92.50           C  
ATOM   1775  CD  PRO B 225      38.638 -39.581  83.266  1.00 92.50           C  
ATOM   1776  N   TRP B 226      36.216 -42.016  84.154  1.00 91.62           N  
ATOM   1777  CA  TRP B 226      35.492 -42.974  84.983  1.00 91.62           C  
ATOM   1778  C   TRP B 226      34.000 -42.663  85.000  1.00 91.62           C  
ATOM   1779  CB  TRP B 226      36.043 -42.973  86.413  1.00 91.62           C  
ATOM   1780  O   TRP B 226      33.176 -43.554  85.222  1.00 91.62           O  
ATOM   1781  CG  TRP B 226      36.703 -44.258  86.813  1.00 91.62           C  
ATOM   1782  CD1 TRP B 226      37.989 -44.640  86.548  1.00 91.62           C  
ATOM   1783  CD2 TRP B 226      36.107 -45.333  87.546  1.00 91.62           C  
ATOM   1784  CE2 TRP B 226      37.090 -46.337  87.691  1.00 91.62           C  
ATOM   1785  CE3 TRP B 226      34.835 -45.546  88.095  1.00 91.62           C  
ATOM   1786  NE1 TRP B 226      38.228 -45.890  87.073  1.00 91.62           N  
ATOM   1787  CH2 TRP B 226      35.589 -47.716  88.891  1.00 91.62           C  
ATOM   1788  CZ2 TRP B 226      36.841 -47.535  88.363  1.00 91.62           C  
ATOM   1789  CZ3 TRP B 226      34.590 -46.738  88.763  1.00 91.62           C  
ATOM   1790  N   THR B 227      33.634 -41.415  84.754  1.00 93.96           N  
ATOM   1791  CA  THR B 227      32.245 -40.991  84.886  1.00 93.96           C  
ATOM   1792  C   THR B 227      31.603 -40.803  83.515  1.00 93.96           C  
ATOM   1793  CB  THR B 227      32.134 -39.683  85.691  1.00 93.96           C  
ATOM   1794  O   THR B 227      30.446 -40.387  83.415  1.00 93.96           O  
ATOM   1795  CG2 THR B 227      32.607 -39.879  87.128  1.00 93.96           C  
ATOM   1796  OG1 THR B 227      32.943 -38.676  85.068  1.00 93.96           O  
ATOM   1797  N   GLN B 228      32.225 -41.208  82.491  1.00 94.12           N  
ATOM   1798  CA  GLN B 228      31.696 -41.067  81.138  1.00 94.12           C  
ATOM   1799  C   GLN B 228      30.522 -42.012  80.906  1.00 94.12           C  
ATOM   1800  CB  GLN B 228      32.792 -41.324  80.102  1.00 94.12           C  
ATOM   1801  O   GLN B 228      30.499 -43.124  81.435  1.00 94.12           O  
ATOM   1802  CG  GLN B 228      33.732 -40.144  79.895  1.00 94.12           C  
ATOM   1803  CD  GLN B 228      33.050 -38.959  79.237  1.00 94.12           C  
ATOM   1804  NE2 GLN B 228      33.373 -37.756  79.699  1.00 94.12           N  
ATOM   1805  OE1 GLN B 228      32.239 -39.123  78.320  1.00 94.12           O  
ATOM   1806  N   PRO B 229      29.515 -41.468  80.132  1.00 95.20           N  
ATOM   1807  CA  PRO B 229      29.457 -40.200  79.400  1.00 95.20           C  
ATOM   1808  C   PRO B 229      28.737 -39.102  80.179  1.00 95.20           C  
ATOM   1809  CB  PRO B 229      28.685 -40.563  78.129  1.00 95.20           C  
ATOM   1810  O   PRO B 229      28.269 -38.125  79.588  1.00 95.20           O  
ATOM   1811  CG  PRO B 229      27.685 -41.584  78.568  1.00 95.20           C  
ATOM   1812  CD  PRO B 229      28.311 -42.438  79.632  1.00 95.20           C  
ATOM   1813  N   LYS B 230      28.532 -39.189  81.502  1.00 96.75           N  
ATOM   1814  CA  LYS B 230      27.707 -38.277  82.288  1.00 96.75           C  
ATOM   1815  C   LYS B 230      28.376 -36.913  82.429  1.00 96.75           C  
ATOM   1816  CB  LYS B 230      27.423 -38.866  83.670  1.00 96.75           C  
ATOM   1817  O   LYS B 230      27.714 -35.877  82.326  1.00 96.75           O  
ATOM   1818  CG  LYS B 230      26.460 -40.045  83.655  1.00 96.75           C  
ATOM   1819  CD  LYS B 230      26.495 -40.812  84.970  1.00 96.75           C  
ATOM   1820  CE  LYS B 230      25.919 -42.214  84.816  1.00 96.75           C  
ATOM   1821  NZ  LYS B 230      26.942 -43.180  84.312  1.00 96.75           N  
ATOM   1822  N   VAL B 231      29.791 -36.804  82.557  1.00 95.67           N  
ATOM   1823  CA  VAL B 231      30.523 -35.553  82.735  1.00 95.67           C  
ATOM   1824  C   VAL B 231      31.285 -35.214  81.457  1.00 95.67           C  
ATOM   1825  CB  VAL B 231      31.496 -35.631  83.932  1.00 95.67           C  
ATOM   1826  O   VAL B 231      32.039 -36.041  80.938  1.00 95.67           O  
ATOM   1827  CG1 VAL B 231      32.289 -34.331  84.068  1.00 95.67           C  
ATOM   1828  CG2 VAL B 231      30.735 -35.932  85.221  1.00 95.67           C  
ATOM   1829  N   PRO B 232      31.152 -34.021  80.952  1.00 97.38           N  
ATOM   1830  CA  PRO B 232      30.400 -32.865  81.443  1.00 97.38           C  
ATOM   1831  C   PRO B 232      28.890 -33.091  81.423  1.00 97.38           C  
ATOM   1832  CB  PRO B 232      30.799 -31.748  80.475  1.00 97.38           C  
ATOM   1833  O   PRO B 232      28.383 -33.814  80.562  1.00 97.38           O  
ATOM   1834  CG  PRO B 232      32.086 -32.207  79.871  1.00 97.38           C  
ATOM   1835  CD  PRO B 232      32.055 -33.703  79.759  1.00 97.38           C  
ATOM   1836  N   VAL B 233      28.206 -32.501  82.394  1.00 98.35           N  
ATOM   1837  CA  VAL B 233      26.757 -32.633  82.503  1.00 98.35           C  
ATOM   1838  C   VAL B 233      26.076 -31.552  81.667  1.00 98.35           C  
ATOM   1839  CB  VAL B 233      26.288 -32.545  83.973  1.00 98.35           C  
ATOM   1840  O   VAL B 233      26.420 -30.371  81.768  1.00 98.35           O  
ATOM   1841  CG1 VAL B 233      24.774 -32.724  84.068  1.00 98.35           C  
ATOM   1842  CG2 VAL B 233      27.008 -33.590  84.824  1.00 98.35           C  
ATOM   1843  N   VAL B 234      25.204 -31.899  80.739  1.00 98.62           N  
ATOM   1844  CA  VAL B 234      24.350 -30.958  80.022  1.00 98.62           C  
ATOM   1845  C   VAL B 234      22.969 -30.912  80.674  1.00 98.62           C  
ATOM   1846  CB  VAL B 234      24.222 -31.332  78.528  1.00 98.62           C  
ATOM   1847  O   VAL B 234      22.315 -31.945  80.828  1.00 98.62           O  
ATOM   1848  CG1 VAL B 234      23.332 -30.331  77.794  1.00 98.62           C  
ATOM   1849  CG2 VAL B 234      25.601 -31.403  77.877  1.00 98.62           C  
ATOM   1850  N   VAL B 235      22.555 -29.723  81.122  1.00 98.79           N  
ATOM   1851  CA  VAL B 235      21.270 -29.606  81.804  1.00 98.79           C  
ATOM   1852  C   VAL B 235      20.367 -28.638  81.044  1.00 98.79           C  
ATOM   1853  CB  VAL B 235      21.446 -29.136  83.266  1.00 98.79           C  
ATOM   1854  O   VAL B 235      20.770 -27.513  80.738  1.00 98.79           O  
ATOM   1855  CG1 VAL B 235      20.094 -29.054  83.972  1.00 98.79           C  
ATOM   1856  CG2 VAL B 235      22.389 -30.072  84.018  1.00 98.79           C  
ATOM   1857  N   ALA B 236      19.155 -29.084  80.699  1.00 98.78           N  
ATOM   1858  CA  ALA B 236      18.176 -28.231  80.030  1.00 98.78           C  
ATOM   1859  C   ALA B 236      17.405 -27.385  81.039  1.00 98.78           C  
ATOM   1860  CB  ALA B 236      17.212 -29.076  79.201  1.00 98.78           C  
ATOM   1861  O   ALA B 236      16.693 -27.921  81.892  1.00 98.78           O  
ATOM   1862  N   LEU B 237      17.562 -26.077  80.995  1.00 98.83           N  
ATOM   1863  CA  LEU B 237      16.935 -25.156  81.936  1.00 98.83           C  
ATOM   1864  C   LEU B 237      15.762 -24.430  81.286  1.00 98.83           C  
ATOM   1865  CB  LEU B 237      17.957 -24.139  82.452  1.00 98.83           C  
ATOM   1866  O   LEU B 237      15.616 -24.448  80.062  1.00 98.83           O  
ATOM   1867  CG  LEU B 237      19.174 -24.712  83.181  1.00 98.83           C  
ATOM   1868  CD1 LEU B 237      20.161 -23.599  83.518  1.00 98.83           C  
ATOM   1869  CD2 LEU B 237      18.742 -25.451  84.443  1.00 98.83           C  
ATOM   1870  N   ALA B 238      14.926 -23.841  82.148  1.00 98.22           N  
ATOM   1871  CA  ALA B 238      13.751 -23.108  81.683  1.00 98.22           C  
ATOM   1872  C   ALA B 238      14.099 -21.655  81.375  1.00 98.22           C  
ATOM   1873  CB  ALA B 238      12.636 -23.177  82.723  1.00 98.22           C  
ATOM   1874  O   ALA B 238      14.782 -20.993  82.161  1.00 98.22           O  
ATOM   1875  N   ASP B 239      13.709 -21.176  80.231  1.00 98.57           N  
ATOM   1876  CA  ASP B 239      13.786 -19.780  79.809  1.00 98.57           C  
ATOM   1877  C   ASP B 239      12.433 -19.289  79.295  1.00 98.57           C  
ATOM   1878  CB  ASP B 239      14.853 -19.604  78.728  1.00 98.57           C  
ATOM   1879  O   ASP B 239      12.254 -19.096  78.090  1.00 98.57           O  
ATOM   1880  CG  ASP B 239      15.072 -18.152  78.342  1.00 98.57           C  
ATOM   1881  OD1 ASP B 239      14.519 -17.253  79.011  1.00 98.57           O  
ATOM   1882  OD2 ASP B 239      15.803 -17.904  77.357  1.00 98.57           O  
ATOM   1883  N   ALA B 240      11.558 -19.012  80.259  1.00 98.66           N  
ATOM   1884  CA  ALA B 240      10.184 -18.653  79.918  1.00 98.66           C  
ATOM   1885  C   ALA B 240      10.139 -17.365  79.102  1.00 98.66           C  
ATOM   1886  CB  ALA B 240       9.342 -18.507  81.184  1.00 98.66           C  
ATOM   1887  O   ALA B 240       9.380 -17.260  78.137  1.00 98.66           O  
ATOM   1888  N   GLU B 241      10.979 -16.371  79.442  1.00 98.08           N  
ATOM   1889  CA  GLU B 241      11.030 -15.114  78.703  1.00 98.08           C  
ATOM   1890  C   GLU B 241      11.521 -15.335  77.275  1.00 98.08           C  
ATOM   1891  CB  GLU B 241      11.932 -14.105  79.418  1.00 98.08           C  
ATOM   1892  O   GLU B 241      10.936 -14.812  76.325  1.00 98.08           O  
ATOM   1893  CG  GLU B 241      11.373 -13.615  80.747  1.00 98.08           C  
ATOM   1894  CD  GLU B 241      12.452 -13.303  81.772  1.00 98.08           C  
ATOM   1895  OE1 GLU B 241      12.533 -12.142  82.232  1.00 98.08           O  
ATOM   1896  OE2 GLU B 241      13.222 -14.227  82.117  1.00 98.08           O  
ATOM   1897  N   GLY B 242      12.641 -16.128  77.166  1.00 98.42           N  
ATOM   1898  CA  GLY B 242      13.168 -16.424  75.843  1.00 98.42           C  
ATOM   1899  C   GLY B 242      12.169 -17.137  74.949  1.00 98.42           C  
ATOM   1900  O   GLY B 242      12.045 -16.813  73.767  1.00 98.42           O  
ATOM   1901  N   MET B 243      11.355 -18.074  75.491  1.00 97.94           N  
ATOM   1902  CA  MET B 243      10.349 -18.819  74.739  1.00 97.94           C  
ATOM   1903  C   MET B 243       9.245 -17.892  74.242  1.00 97.94           C  
ATOM   1904  CB  MET B 243       9.751 -19.934  75.597  1.00 97.94           C  
ATOM   1905  O   MET B 243       8.866 -17.945  73.071  1.00 97.94           O  
ATOM   1906  CG  MET B 243       9.225 -21.112  74.794  1.00 97.94           C  
ATOM   1907  SD  MET B 243       8.851 -22.570  75.845  1.00 97.94           S  
ATOM   1908  CE  MET B 243      10.506 -22.926  76.497  1.00 97.94           C  
ATOM   1909  N   ALA B 244       8.817 -16.978  75.076  1.00 98.17           N  
ATOM   1910  CA  ALA B 244       7.750 -16.045  74.724  1.00 98.17           C  
ATOM   1911  C   ALA B 244       8.219 -15.047  73.670  1.00 98.17           C  
ATOM   1912  CB  ALA B 244       7.256 -15.308  75.967  1.00 98.17           C  
ATOM   1913  O   ALA B 244       7.470 -14.705  72.752  1.00 98.17           O  
ATOM   1914  N   LEU B 245       9.475 -14.576  73.835  1.00 98.07           N  
ATOM   1915  CA  LEU B 245      10.032 -13.643  72.863  1.00 98.07           C  
ATOM   1916  C   LEU B 245      10.177 -14.303  71.497  1.00 98.07           C  
ATOM   1917  CB  LEU B 245      11.390 -13.121  73.337  1.00 98.07           C  
ATOM   1918  O   LEU B 245       9.865 -13.694  70.471  1.00 98.07           O  
ATOM   1919  CG  LEU B 245      11.374 -12.200  74.559  1.00 98.07           C  
ATOM   1920  CD1 LEU B 245      12.797 -11.856  74.983  1.00 98.07           C  
ATOM   1921  CD2 LEU B 245      10.577 -10.933  74.264  1.00 98.07           C  
ATOM   1922  N   ASP B 246      10.620 -15.597  71.456  1.00 98.53           N  
ATOM   1923  CA  ASP B 246      10.751 -16.325  70.198  1.00 98.53           C  
ATOM   1924  C   ASP B 246       9.388 -16.541  69.546  1.00 98.53           C  
ATOM   1925  CB  ASP B 246      11.444 -17.671  70.426  1.00 98.53           C  
ATOM   1926  O   ASP B 246       9.250 -16.413  68.327  1.00 98.53           O  
ATOM   1927  CG  ASP B 246      12.935 -17.534  70.682  1.00 98.53           C  
ATOM   1928  OD1 ASP B 246      13.486 -16.427  70.497  1.00 98.53           O  
ATOM   1929  OD2 ASP B 246      13.564 -18.542  71.069  1.00 98.53           O  
ATOM   1930  N   LEU B 247       8.393 -16.849  70.374  1.00 98.49           N  
ATOM   1931  CA  LEU B 247       7.046 -17.000  69.835  1.00 98.49           C  
ATOM   1932  C   LEU B 247       6.522 -15.672  69.300  1.00 98.49           C  
ATOM   1933  CB  LEU B 247       6.097 -17.542  70.907  1.00 98.49           C  
ATOM   1934  O   LEU B 247       5.818 -15.640  68.289  1.00 98.49           O  
ATOM   1935  CG  LEU B 247       6.228 -19.028  71.242  1.00 98.49           C  
ATOM   1936  CD1 LEU B 247       5.470 -19.352  72.524  1.00 98.49           C  
ATOM   1937  CD2 LEU B 247       5.723 -19.883  70.085  1.00 98.49           C  
ATOM   1938  N   SER B 248       6.881 -14.568  70.001  1.00 97.98           N  
ATOM   1939  CA  SER B 248       6.517 -13.238  69.524  1.00 97.98           C  
ATOM   1940  C   SER B 248       7.095 -12.972  68.138  1.00 97.98           C  
ATOM   1941  CB  SER B 248       7.001 -12.165  70.501  1.00 97.98           C  
ATOM   1942  O   SER B 248       6.395 -12.476  67.251  1.00 97.98           O  
ATOM   1943  OG  SER B 248       6.892 -10.875  69.925  1.00 97.98           O  
ATOM   1944  N   LEU B 249       8.337 -13.352  67.961  1.00 97.77           N  
ATOM   1945  CA  LEU B 249       8.996 -13.154  66.675  1.00 97.77           C  
ATOM   1946  C   LEU B 249       8.406 -14.076  65.614  1.00 97.77           C  
ATOM   1947  CB  LEU B 249      10.502 -13.398  66.801  1.00 97.77           C  
ATOM   1948  O   LEU B 249       8.331 -13.712  64.439  1.00 97.77           O  
ATOM   1949  CG  LEU B 249      11.273 -12.430  67.699  1.00 97.77           C  
ATOM   1950  CD1 LEU B 249      12.727 -12.874  67.833  1.00 97.77           C  
ATOM   1951  CD2 LEU B 249      11.191 -11.011  67.149  1.00 97.77           C  
ATOM   1952  N   SER B 250       7.974 -15.268  66.003  1.00 98.13           N  
ATOM   1953  CA  SER B 250       7.312 -16.176  65.073  1.00 98.13           C  
ATOM   1954  C   SER B 250       5.997 -15.590  64.571  1.00 98.13           C  
ATOM   1955  CB  SER B 250       7.057 -17.530  65.735  1.00 98.13           C  
ATOM   1956  O   SER B 250       5.700 -15.646  63.376  1.00 98.13           O  
ATOM   1957  OG  SER B 250       8.280 -18.178  66.043  1.00 98.13           O  
ATOM   1958  N   VAL B 251       5.265 -14.958  65.436  1.00 97.99           N  
ATOM   1959  CA  VAL B 251       4.028 -14.289  65.043  1.00 97.99           C  
ATOM   1960  C   VAL B 251       4.339 -13.157  64.069  1.00 97.99           C  
ATOM   1961  CB  VAL B 251       3.263 -13.744  66.270  1.00 97.99           C  
ATOM   1962  O   VAL B 251       3.691 -13.029  63.028  1.00 97.99           O  
ATOM   1963  CG1 VAL B 251       2.064 -12.906  65.829  1.00 97.99           C  
ATOM   1964  CG2 VAL B 251       2.816 -14.891  67.174  1.00 97.99           C  
ATOM   1965  N   SER B 252       5.327 -12.430  64.410  1.00 96.15           N  
ATOM   1966  CA  SER B 252       5.747 -11.327  63.553  1.00 96.15           C  
ATOM   1967  C   SER B 252       6.139 -11.825  62.164  1.00 96.15           C  
ATOM   1968  CB  SER B 252       6.918 -10.574  64.183  1.00 96.15           C  
ATOM   1969  O   SER B 252       5.855 -11.166  61.162  1.00 96.15           O  
ATOM   1970  OG  SER B 252       7.309  -9.480  63.370  1.00 96.15           O  
ATOM   1971  N   ALA B 253       6.766 -13.022  62.120  1.00 97.07           N  
ATOM   1972  CA  ALA B 253       7.164 -13.611  60.843  1.00 97.07           C  
ATOM   1973  C   ALA B 253       5.949 -13.868  59.957  1.00 97.07           C  
ATOM   1974  CB  ALA B 253       7.933 -14.910  61.073  1.00 97.07           C  
ATOM   1975  O   ALA B 253       5.918 -13.447  58.798  1.00 97.07           O  
ATOM   1976  N   TYR B 254       4.931 -14.452  60.523  1.00 96.59           N  
ATOM   1977  CA  TYR B 254       3.733 -14.776  59.756  1.00 96.59           C  
ATOM   1978  C   TYR B 254       2.909 -13.525  59.476  1.00 96.59           C  
ATOM   1979  CB  TYR B 254       2.880 -15.807  60.501  1.00 96.59           C  
ATOM   1980  O   TYR B 254       2.299 -13.401  58.411  1.00 96.59           O  
ATOM   1981  CG  TYR B 254       3.450 -17.204  60.469  1.00 96.59           C  
ATOM   1982  CD1 TYR B 254       3.336 -17.997  59.330  1.00 96.59           C  
ATOM   1983  CD2 TYR B 254       4.104 -17.733  61.577  1.00 96.59           C  
ATOM   1984  CE1 TYR B 254       3.858 -19.286  59.296  1.00 96.59           C  
ATOM   1985  CE2 TYR B 254       4.631 -19.020  61.554  1.00 96.59           C  
ATOM   1986  OH  TYR B 254       5.021 -21.063  60.382  1.00 96.59           O  
ATOM   1987  CZ  TYR B 254       4.502 -19.787  60.410  1.00 96.59           C  
ATOM   1988  N   GLN B 255       2.908 -12.555  60.365  1.00 94.12           N  
ATOM   1989  CA  GLN B 255       2.223 -11.288  60.132  1.00 94.12           C  
ATOM   1990  C   GLN B 255       2.877 -10.509  58.994  1.00 94.12           C  
ATOM   1991  CB  GLN B 255       2.209 -10.443  61.407  1.00 94.12           C  
ATOM   1992  O   GLN B 255       2.186  -9.943  58.146  1.00 94.12           O  
ATOM   1993  CG  GLN B 255       1.238 -10.944  62.467  1.00 94.12           C  
ATOM   1994  CD  GLN B 255       1.275 -10.115  63.737  1.00 94.12           C  
ATOM   1995  NE2 GLN B 255       0.219 -10.207  64.537  1.00 94.12           N  
ATOM   1996  OE1 GLN B 255       2.247  -9.399  63.997  1.00 94.12           O  
ATOM   1997  N   HIS B 256       4.220 -10.582  58.999  1.00 93.73           N  
ATOM   1998  CA  HIS B 256       4.945  -9.838  57.975  1.00 93.73           C  
ATOM   1999  C   HIS B 256       4.777 -10.482  56.603  1.00 93.73           C  
ATOM   2000  CB  HIS B 256       6.430  -9.742  58.332  1.00 93.73           C  
ATOM   2001  O   HIS B 256       4.928  -9.815  55.576  1.00 93.73           O  
ATOM   2002  CG  HIS B 256       7.193  -8.784  57.473  1.00 93.73           C  
ATOM   2003  CD2 HIS B 256       8.219  -8.985  56.613  1.00 93.73           C  
ATOM   2004  ND1 HIS B 256       6.922  -7.433  57.444  1.00 93.73           N  
ATOM   2005  CE1 HIS B 256       7.754  -6.843  56.601  1.00 93.73           C  
ATOM   2006  NE2 HIS B 256       8.550  -7.762  56.084  1.00 93.73           N  
ATOM   2007  N   GLN B 257       4.471 -11.777  56.647  1.00 92.69           N  
ATOM   2008  CA  GLN B 257       4.168 -12.453  55.390  1.00 92.69           C  
ATOM   2009  C   GLN B 257       2.954 -11.828  54.707  1.00 92.69           C  
ATOM   2010  CB  GLN B 257       3.929 -13.944  55.624  1.00 92.69           C  
ATOM   2011  O   GLN B 257       2.885 -11.774  53.479  1.00 92.69           O  
ATOM   2012  CG  GLN B 257       4.048 -14.793  54.365  1.00 92.69           C  
ATOM   2013  CD  GLN B 257       4.004 -16.281  54.654  1.00 92.69           C  
ATOM   2014  NE2 GLN B 257       4.459 -17.083  53.698  1.00 92.69           N  
ATOM   2015  OE1 GLN B 257       3.567 -16.706  55.727  1.00 92.69           O  
ATOM   2016  N   LEU B 258       2.024 -11.258  55.469  1.00 89.86           N  
ATOM   2017  CA  LEU B 258       0.855 -10.556  54.951  1.00 89.86           C  
ATOM   2018  C   LEU B 258       1.232  -9.158  54.470  1.00 89.86           C  
ATOM   2019  CB  LEU B 258      -0.234 -10.461  56.023  1.00 89.86           C  
ATOM   2020  O   LEU B 258       0.601  -8.621  53.555  1.00 89.86           O  
ATOM   2021  CG  LEU B 258      -1.019 -11.743  56.305  1.00 89.86           C  
ATOM   2022  CD1 LEU B 258      -1.745 -11.637  57.644  1.00 89.86           C  
ATOM   2023  CD2 LEU B 258      -2.006 -12.025  55.177  1.00 89.86           C  
ATOM   2024  N   ARG B 259       2.221  -8.651  55.028  1.00 90.59           N  
ATOM   2025  CA  ARG B 259       2.674  -7.318  54.645  1.00 90.59           C  
ATOM   2026  C   ARG B 259       3.535  -7.371  53.387  1.00 90.59           C  
ATOM   2027  CB  ARG B 259       3.456  -6.667  55.788  1.00 90.59           C  
ATOM   2028  O   ARG B 259       3.367  -6.554  52.480  1.00 90.59           O  
ATOM   2029  CG  ARG B 259       2.649  -6.490  57.064  1.00 90.59           C  
ATOM   2030  CD  ARG B 259       3.527  -6.052  58.229  1.00 90.59           C  
ATOM   2031  NE  ARG B 259       2.861  -6.259  59.512  1.00 90.59           N  
ATOM   2032  NH1 ARG B 259       4.759  -5.918  60.786  1.00 90.59           N  
ATOM   2033  NH2 ARG B 259       2.761  -6.395  61.803  1.00 90.59           N  
ATOM   2034  CZ  ARG B 259       3.462  -6.190  60.697  1.00 90.59           C  
ATOM   2035  N   ASP B 260       4.425  -8.343  53.375  1.00 91.86           N  
ATOM   2036  CA  ASP B 260       5.293  -8.537  52.217  1.00 91.86           C  
ATOM   2037  C   ASP B 260       4.783  -9.672  51.333  1.00 91.86           C  
ATOM   2038  CB  ASP B 260       6.728  -8.822  52.665  1.00 91.86           C  
ATOM   2039  O   ASP B 260       5.399 -10.738  51.265  1.00 91.86           O  
ATOM   2040  CG  ASP B 260       7.761  -8.455  51.616  1.00 91.86           C  
ATOM   2041  OD1 ASP B 260       7.378  -8.004  50.515  1.00 91.86           O  
ATOM   2042  OD2 ASP B 260       8.969  -8.620  51.891  1.00 91.86           O  
ATOM   2043  N   LEU B 261       3.751  -9.449  50.555  1.00 90.45           N  
ATOM   2044  CA  LEU B 261       3.017 -10.442  49.779  1.00 90.45           C  
ATOM   2045  C   LEU B 261       3.864 -10.964  48.623  1.00 90.45           C  
ATOM   2046  CB  LEU B 261       1.713  -9.846  49.242  1.00 90.45           C  
ATOM   2047  O   LEU B 261       3.702 -12.110  48.197  1.00 90.45           O  
ATOM   2048  CG  LEU B 261       0.637  -9.523  50.280  1.00 90.45           C  
ATOM   2049  CD1 LEU B 261      -0.495  -8.726  49.640  1.00 90.45           C  
ATOM   2050  CD2 LEU B 261       0.104 -10.803  50.915  1.00 90.45           C  
ATOM   2051  N   MET B 262       4.798 -10.194  48.128  1.00 91.75           N  
ATOM   2052  CA  MET B 262       5.677 -10.548  47.016  1.00 91.75           C  
ATOM   2053  C   MET B 262       7.126 -10.198  47.334  1.00 91.75           C  
ATOM   2054  CB  MET B 262       5.237  -9.838  45.734  1.00 91.75           C  
ATOM   2055  O   MET B 262       7.713  -9.325  46.694  1.00 91.75           O  
ATOM   2056  CG  MET B 262       3.809 -10.153  45.318  1.00 91.75           C  
ATOM   2057  SD  MET B 262       2.770  -8.648  45.168  1.00 91.75           S  
ATOM   2058  CE  MET B 262       1.143  -9.341  45.574  1.00 91.75           C  
ATOM   2059  N   PRO B 263       7.622 -10.989  48.190  1.00 88.37           N  
ATOM   2060  CA  PRO B 263       8.997 -10.672  48.584  1.00 88.37           C  
ATOM   2061  C   PRO B 263       9.983 -10.783  47.423  1.00 88.37           C  
ATOM   2062  CB  PRO B 263       9.305 -11.715  49.663  1.00 88.37           C  
ATOM   2063  O   PRO B 263       9.792 -11.601  46.521  1.00 88.37           O  
ATOM   2064  CG  PRO B 263       8.272 -12.778  49.470  1.00 88.37           C  
ATOM   2065  CD  PRO B 263       7.129 -12.199  48.689  1.00 88.37           C  
ATOM   2066  N   ALA B 264      10.895  -9.874  47.411  1.00 84.42           N  
ATOM   2067  CA  ALA B 264      11.918  -9.887  46.368  1.00 84.42           C  
ATOM   2068  C   ALA B 264      12.665 -11.216  46.349  1.00 84.42           C  
ATOM   2069  CB  ALA B 264      12.895  -8.732  46.569  1.00 84.42           C  
ATOM   2070  O   ALA B 264      12.920 -11.808  47.401  1.00 84.42           O  
ATOM   2071  N   GLU B 265      12.733 -11.701  45.191  1.00 72.58           N  
ATOM   2072  CA  GLU B 265      13.510 -12.930  45.070  1.00 72.58           C  
ATOM   2073  C   GLU B 265      14.969 -12.701  45.453  1.00 72.58           C  
ATOM   2074  CB  GLU B 265      13.420 -13.484  43.645  1.00 72.58           C  
ATOM   2075  O   GLU B 265      15.559 -11.681  45.093  1.00 72.58           O  
ATOM   2076  CG  GLU B 265      12.249 -14.430  43.426  1.00 72.58           C  
ATOM   2077  CD  GLU B 265      12.177 -14.978  42.011  1.00 72.58           C  
ATOM   2078  OE1 GLU B 265      11.245 -15.757  41.707  1.00 72.58           O  
ATOM   2079  OE2 GLU B 265      13.061 -14.626  41.197  1.00 72.58           O  
ATOM   2080  N   GLN B 266      15.398 -13.375  46.395  1.00 62.18           N  
ATOM   2081  CA  GLN B 266      16.823 -13.254  46.680  1.00 62.18           C  
ATOM   2082  C   GLN B 266      17.663 -13.666  45.474  1.00 62.18           C  
ATOM   2083  CB  GLN B 266      17.203 -14.098  47.898  1.00 62.18           C  
ATOM   2084  O   GLN B 266      17.339 -14.638  44.789  1.00 62.18           O  
ATOM   2085  CG  GLN B 266      17.244 -13.313  49.202  1.00 62.18           C  
ATOM   2086  CD  GLN B 266      17.591 -14.179  50.398  1.00 62.18           C  
ATOM   2087  NE2 GLN B 266      17.725 -13.554  51.564  1.00 62.18           N  
ATOM   2088  OE1 GLN B 266      17.735 -15.399  50.276  1.00 62.18           O  
ATOM   2089  N   LEU B 267      18.435 -12.741  44.859  1.00 54.81           N  
ATOM   2090  CA  LEU B 267      19.310 -13.067  43.739  1.00 54.81           C  
ATOM   2091  C   LEU B 267      20.009 -14.403  43.966  1.00 54.81           C  
ATOM   2092  CB  LEU B 267      20.350 -11.963  43.532  1.00 54.81           C  
ATOM   2093  O   LEU B 267      20.502 -14.672  45.064  1.00 54.81           O  
ATOM   2094  CG  LEU B 267      19.912 -10.771  42.678  1.00 54.81           C  
ATOM   2095  CD1 LEU B 267      20.471  -9.473  43.254  1.00 54.81           C  
ATOM   2096  CD2 LEU B 267      20.359 -10.955  41.233  1.00 54.81           C  
ATOM   2097  N   GLU B 268      19.764 -15.382  43.008  1.00 52.03           N  
ATOM   2098  CA  GLU B 268      20.272 -16.750  43.051  1.00 52.03           C  
ATOM   2099  C   GLU B 268      21.722 -16.785  43.528  1.00 52.03           C  
ATOM   2100  CB  GLU B 268      20.155 -17.410  41.676  1.00 52.03           C  
ATOM   2101  O   GLU B 268      22.105 -17.662  44.303  1.00 52.03           O  
ATOM   2102  CG  GLU B 268      18.914 -18.276  41.514  1.00 52.03           C  
ATOM   2103  CD  GLU B 268      19.050 -19.321  40.417  1.00 52.03           C  
ATOM   2104  OE1 GLU B 268      18.132 -20.157  40.257  1.00 52.03           O  
ATOM   2105  OE2 GLU B 268      20.082 -19.303  39.711  1.00 52.03           O  
ATOM   2106  N   HIS B 269      22.602 -15.830  42.964  1.00 52.81           N  
ATOM   2107  CA  HIS B 269      24.029 -15.871  43.263  1.00 52.81           C  
ATOM   2108  C   HIS B 269      24.303 -15.440  44.699  1.00 52.81           C  
ATOM   2109  CB  HIS B 269      24.805 -14.981  42.291  1.00 52.81           C  
ATOM   2110  O   HIS B 269      25.372 -15.727  45.245  1.00 52.81           O  
ATOM   2111  CG  HIS B 269      24.471 -15.228  40.854  1.00 52.81           C  
ATOM   2112  CD2 HIS B 269      24.005 -14.394  39.894  1.00 52.81           C  
ATOM   2113  ND1 HIS B 269      24.604 -16.464  40.260  1.00 52.81           N  
ATOM   2114  CE1 HIS B 269      24.235 -16.379  38.992  1.00 52.81           C  
ATOM   2115  NE2 HIS B 269      23.866 -15.134  38.746  1.00 52.81           N  
ATOM   2116  N   THR B 270      23.241 -14.847  45.329  1.00 56.70           N  
ATOM   2117  CA  THR B 270      23.437 -14.394  46.703  1.00 56.70           C  
ATOM   2118  C   THR B 270      22.859 -15.402  47.692  1.00 56.70           C  
ATOM   2119  CB  THR B 270      22.792 -13.016  46.934  1.00 56.70           C  
ATOM   2120  O   THR B 270      22.981 -15.229  48.906  1.00 56.70           O  
ATOM   2121  CG2 THR B 270      23.854 -11.936  47.118  1.00 56.70           C  
ATOM   2122  OG1 THR B 270      21.977 -12.680  45.804  1.00 56.70           O  
ATOM   2123  N   LYS B 271      22.308 -16.527  47.076  1.00 56.78           N  
ATOM   2124  CA  LYS B 271      21.752 -17.547  47.960  1.00 56.78           C  
ATOM   2125  C   LYS B 271      22.859 -18.364  48.621  1.00 56.78           C  
ATOM   2126  CB  LYS B 271      20.808 -18.470  47.189  1.00 56.78           C  
ATOM   2127  O   LYS B 271      23.740 -18.892  47.938  1.00 56.78           O  
ATOM   2128  CG  LYS B 271      19.333 -18.203  47.448  1.00 56.78           C  
ATOM   2129  CD  LYS B 271      18.444 -19.147  46.648  1.00 56.78           C  
ATOM   2130  CE  LYS B 271      16.970 -18.809  46.819  1.00 56.78           C  
ATOM   2131  NZ  LYS B 271      16.098 -19.702  46.000  1.00 56.78           N  
ATOM   2132  N   PRO B 272      23.000 -18.153  49.791  1.00 56.93           N  
ATOM   2133  CA  PRO B 272      24.028 -19.017  50.377  1.00 56.93           C  
ATOM   2134  C   PRO B 272      23.865 -20.481  49.978  1.00 56.93           C  
ATOM   2135  CB  PRO B 272      23.822 -18.835  51.884  1.00 56.93           C  
ATOM   2136  O   PRO B 272      22.751 -20.928  49.699  1.00 56.93           O  
ATOM   2137  CG  PRO B 272      22.650 -17.915  52.002  1.00 56.93           C  
ATOM   2138  CD  PRO B 272      22.156 -17.593  50.622  1.00 56.93           C  
ATOM   2139  N   ALA B 273      24.971 -21.117  49.402  1.00 59.96           N  
ATOM   2140  CA  ALA B 273      24.973 -22.549  49.119  1.00 59.96           C  
ATOM   2141  C   ALA B 273      24.397 -23.342  50.289  1.00 59.96           C  
ATOM   2142  CB  ALA B 273      26.390 -23.027  48.806  1.00 59.96           C  
ATOM   2143  O   ALA B 273      24.865 -23.215  51.423  1.00 59.96           O  
ATOM   2144  N   GLN B 274      23.021 -23.710  50.279  1.00 68.45           N  
ATOM   2145  CA  GLN B 274      22.430 -24.499  51.355  1.00 68.45           C  
ATOM   2146  C   GLN B 274      22.525 -25.993  51.060  1.00 68.45           C  
ATOM   2147  CB  GLN B 274      20.970 -24.099  51.576  1.00 68.45           C  
ATOM   2148  O   GLN B 274      22.001 -26.465  50.048  1.00 68.45           O  
ATOM   2149  CG  GLN B 274      20.794 -22.882  52.474  1.00 68.45           C  
ATOM   2150  CD  GLN B 274      19.338 -22.514  52.684  1.00 68.45           C  
ATOM   2151  NE2 GLN B 274      19.089 -21.567  53.583  1.00 68.45           N  
ATOM   2152  OE1 GLN B 274      18.443 -23.074  52.043  1.00 68.45           O  
ATOM   2153  N   PRO B 275      23.418 -26.627  51.812  1.00 74.11           N  
ATOM   2154  CA  PRO B 275      23.451 -28.078  51.607  1.00 74.11           C  
ATOM   2155  C   PRO B 275      22.063 -28.713  51.662  1.00 74.11           C  
ATOM   2156  CB  PRO B 275      24.325 -28.576  52.761  1.00 74.11           C  
ATOM   2157  O   PRO B 275      21.185 -28.226  52.378  1.00 74.11           O  
ATOM   2158  CG  PRO B 275      24.907 -27.337  53.362  1.00 74.11           C  
ATOM   2159  CD  PRO B 275      24.079 -26.161  52.927  1.00 74.11           C  
ATOM   2160  N   PRO B 276      21.820 -29.685  50.840  1.00 73.09           N  
ATOM   2161  CA  PRO B 276      20.506 -30.331  50.790  1.00 73.09           C  
ATOM   2162  C   PRO B 276      20.086 -30.917  52.136  1.00 73.09           C  
ATOM   2163  CB  PRO B 276      20.695 -31.436  49.748  1.00 73.09           C  
ATOM   2164  O   PRO B 276      18.891 -30.990  52.437  1.00 73.09           O  
ATOM   2165  CG  PRO B 276      22.156 -31.425  49.441  1.00 73.09           C  
ATOM   2166  CD  PRO B 276      22.776 -30.232  50.109  1.00 73.09           C  
ATOM   2167  N   GLU B 277      21.069 -31.204  53.008  1.00 75.35           N  
ATOM   2168  CA  GLU B 277      20.781 -31.870  54.276  1.00 75.35           C  
ATOM   2169  C   GLU B 277      20.511 -30.856  55.383  1.00 75.35           C  
ATOM   2170  CB  GLU B 277      21.938 -32.789  54.675  1.00 75.35           C  
ATOM   2171  O   GLU B 277      20.125 -31.229  56.493  1.00 75.35           O  
ATOM   2172  CG  GLU B 277      22.021 -34.067  53.852  1.00 75.35           C  
ATOM   2173  CD  GLU B 277      23.143 -34.994  54.294  1.00 75.35           C  
ATOM   2174  OE1 GLU B 277      23.293 -36.087  53.705  1.00 75.35           O  
ATOM   2175  OE2 GLU B 277      23.875 -34.624  55.239  1.00 75.35           O  
ATOM   2176  N   GLN B 278      20.483 -29.613  54.996  1.00 81.32           N  
ATOM   2177  CA  GLN B 278      20.328 -28.554  55.988  1.00 81.32           C  
ATOM   2178  C   GLN B 278      18.861 -28.364  56.366  1.00 81.32           C  
ATOM   2179  CB  GLN B 278      20.911 -27.240  55.469  1.00 81.32           C  
ATOM   2180  O   GLN B 278      17.989 -28.348  55.494  1.00 81.32           O  
ATOM   2181  CG  GLN B 278      21.037 -26.160  56.534  1.00 81.32           C  
ATOM   2182  CD  GLN B 278      21.674 -24.887  56.007  1.00 81.32           C  
ATOM   2183  NE2 GLN B 278      22.008 -23.972  56.911  1.00 81.32           N  
ATOM   2184  OE1 GLN B 278      21.865 -24.728  54.796  1.00 81.32           O  
ATOM   2185  N   GLU B 279      18.615 -28.388  57.610  1.00 84.28           N  
ATOM   2186  CA  GLU B 279      17.263 -28.115  58.086  1.00 84.28           C  
ATOM   2187  C   GLU B 279      16.805 -26.718  57.677  1.00 84.28           C  
ATOM   2188  CB  GLU B 279      17.187 -28.269  59.607  1.00 84.28           C  
ATOM   2189  O   GLU B 279      17.547 -25.746  57.829  1.00 84.28           O  
ATOM   2190  CG  GLU B 279      17.490 -29.676  60.100  1.00 84.28           C  
ATOM   2191  CD  GLU B 279      17.539 -29.784  61.615  1.00 84.28           C  
ATOM   2192  OE1 GLU B 279      17.868 -30.876  62.135  1.00 84.28           O  
ATOM   2193  OE2 GLU B 279      17.247 -28.770  62.288  1.00 84.28           O  
ATOM   2194  N   ARG B 280      15.644 -26.625  57.086  1.00 83.37           N  
ATOM   2195  CA  ARG B 280      15.182 -25.363  56.518  1.00 83.37           C  
ATOM   2196  C   ARG B 280      14.169 -24.686  57.436  1.00 83.37           C  
ATOM   2197  CB  ARG B 280      14.564 -25.590  55.135  1.00 83.37           C  
ATOM   2198  O   ARG B 280      13.551 -25.342  58.276  1.00 83.37           O  
ATOM   2199  CG  ARG B 280      15.547 -26.118  54.102  1.00 83.37           C  
ATOM   2200  CD  ARG B 280      14.899 -26.265  52.733  1.00 83.37           C  
ATOM   2201  NE  ARG B 280      15.850 -26.749  51.735  1.00 83.37           N  
ATOM   2202  NH1 ARG B 280      14.344 -26.721  49.984  1.00 83.37           N  
ATOM   2203  NH2 ARG B 280      16.506 -27.397  49.632  1.00 83.37           N  
ATOM   2204  CZ  ARG B 280      15.564 -26.954  50.453  1.00 83.37           C  
ATOM   2205  N   VAL B 281      14.101 -23.358  57.319  1.00 90.45           N  
ATOM   2206  CA  VAL B 281      13.099 -22.555  58.012  1.00 90.45           C  
ATOM   2207  C   VAL B 281      12.117 -21.968  57.002  1.00 90.45           C  
ATOM   2208  CB  VAL B 281      13.752 -21.425  58.839  1.00 90.45           C  
ATOM   2209  O   VAL B 281      12.477 -21.719  55.850  1.00 90.45           O  
ATOM   2210  CG1 VAL B 281      14.517 -21.998  60.030  1.00 90.45           C  
ATOM   2211  CG2 VAL B 281      14.677 -20.587  57.959  1.00 90.45           C  
ATOM   2212  N   PRO B 282      10.856 -21.799  57.358  1.00 91.45           N  
ATOM   2213  CA  PRO B 282       9.920 -21.146  56.442  1.00 91.45           C  
ATOM   2214  C   PRO B 282      10.441 -19.810  55.917  1.00 91.45           C  
ATOM   2215  CB  PRO B 282       8.668 -20.943  57.301  1.00 91.45           C  
ATOM   2216  O   PRO B 282      11.178 -19.111  56.620  1.00 91.45           O  
ATOM   2217  CG  PRO B 282       8.801 -21.941  58.407  1.00 91.45           C  
ATOM   2218  CD  PRO B 282      10.259 -22.114  58.721  1.00 91.45           C  
ATOM   2219  N   ALA B 283      10.087 -19.511  54.740  1.00 90.87           N  
ATOM   2220  CA  ALA B 283      10.590 -18.326  54.047  1.00 90.87           C  
ATOM   2221  C   ALA B 283      10.261 -17.056  54.825  1.00 90.87           C  
ATOM   2222  CB  ALA B 283      10.009 -18.247  52.637  1.00 90.87           C  
ATOM   2223  O   ALA B 283      11.035 -16.095  54.813  1.00 90.87           O  
ATOM   2224  N   CYS B 284       9.190 -17.052  55.544  1.00 93.42           N  
ATOM   2225  CA  CYS B 284       8.752 -15.852  56.248  1.00 93.42           C  
ATOM   2226  C   CYS B 284       9.705 -15.509  57.386  1.00 93.42           C  
ATOM   2227  CB  CYS B 284       7.336 -16.037  56.795  1.00 93.42           C  
ATOM   2228  O   CYS B 284       9.810 -14.348  57.785  1.00 93.42           O  
ATOM   2229  SG  CYS B 284       7.151 -17.487  57.857  1.00 93.42           S  
ATOM   2230  N   TYR B 285      10.548 -16.482  57.892  1.00 95.16           N  
ATOM   2231  CA  TYR B 285      11.501 -16.244  58.970  1.00 95.16           C  
ATOM   2232  C   TYR B 285      12.735 -15.513  58.456  1.00 95.16           C  
ATOM   2233  CB  TYR B 285      11.914 -17.567  59.624  1.00 95.16           C  
ATOM   2234  O   TYR B 285      13.509 -14.961  59.242  1.00 95.16           O  
ATOM   2235  CG  TYR B 285      10.911 -18.087  60.625  1.00 95.16           C  
ATOM   2236  CD1 TYR B 285      11.147 -17.981  61.994  1.00 95.16           C  
ATOM   2237  CD2 TYR B 285       9.729 -18.687  60.205  1.00 95.16           C  
ATOM   2238  CE1 TYR B 285      10.226 -18.460  62.922  1.00 95.16           C  
ATOM   2239  CE2 TYR B 285       8.803 -19.170  61.123  1.00 95.16           C  
ATOM   2240  OH  TYR B 285       8.145 -19.529  63.389  1.00 95.16           O  
ATOM   2241  CZ  TYR B 285       9.059 -19.053  62.477  1.00 95.16           C  
ATOM   2242  N   ARG B 286      12.832 -15.455  57.157  1.00 91.54           N  
ATOM   2243  CA  ARG B 286      13.999 -14.819  56.556  1.00 91.54           C  
ATOM   2244  C   ARG B 286      13.691 -13.381  56.152  1.00 91.54           C  
ATOM   2245  CB  ARG B 286      14.479 -15.613  55.340  1.00 91.54           C  
ATOM   2246  O   ARG B 286      14.597 -12.619  55.805  1.00 91.54           O  
ATOM   2247  CG  ARG B 286      15.054 -16.976  55.682  1.00 91.54           C  
ATOM   2248  CD  ARG B 286      15.641 -17.666  54.458  1.00 91.54           C  
ATOM   2249  NE  ARG B 286      14.597 -18.098  53.532  1.00 91.54           N  
ATOM   2250  NH1 ARG B 286      15.234 -20.319  53.526  1.00 91.54           N  
ATOM   2251  NH2 ARG B 286      13.446 -19.631  52.267  1.00 91.54           N  
ATOM   2252  CZ  ARG B 286      14.429 -19.348  53.110  1.00 91.54           C  
ATOM   2253  N   LEU B 287      12.470 -13.045  56.251  1.00 90.15           N  
ATOM   2254  CA  LEU B 287      12.066 -11.698  55.862  1.00 90.15           C  
ATOM   2255  C   LEU B 287      12.467 -10.682  56.925  1.00 90.15           C  
ATOM   2256  CB  LEU B 287      10.554 -11.638  55.625  1.00 90.15           C  
ATOM   2257  O   LEU B 287      12.710 -11.046  58.078  1.00 90.15           O  
ATOM   2258  CG  LEU B 287      10.001 -12.567  54.543  1.00 90.15           C  
ATOM   2259  CD1 LEU B 287       8.480 -12.460  54.482  1.00 90.15           C  
ATOM   2260  CD2 LEU B 287      10.620 -12.239  53.189  1.00 90.15           C  
ATOM   2261  N   ASP B 288      12.618  -9.522  56.464  1.00 88.66           N  
ATOM   2262  CA  ASP B 288      12.876  -8.412  57.376  1.00 88.66           C  
ATOM   2263  C   ASP B 288      11.588  -7.662  57.707  1.00 88.66           C  
ATOM   2264  CB  ASP B 288      13.905  -7.451  56.774  1.00 88.66           C  
ATOM   2265  O   ASP B 288      10.984  -7.039  56.832  1.00 88.66           O  
ATOM   2266  CG  ASP B 288      14.403  -6.415  57.768  1.00 88.66           C  
ATOM   2267  OD1 ASP B 288      13.616  -5.974  58.633  1.00 88.66           O  
ATOM   2268  OD2 ASP B 288      15.589  -6.035  57.682  1.00 88.66           O  
ATOM   2269  N   ALA B 289      11.140  -7.612  58.915  1.00 91.51           N  
ATOM   2270  CA  ALA B 289       9.843  -7.108  59.357  1.00 91.51           C  
ATOM   2271  C   ALA B 289       9.742  -5.600  59.157  1.00 91.51           C  
ATOM   2272  CB  ALA B 289       9.606  -7.465  60.823  1.00 91.51           C  
ATOM   2273  O   ALA B 289       8.642  -5.042  59.131  1.00 91.51           O  
ATOM   2274  N   GLU B 290      10.830  -4.869  58.864  1.00 87.65           N  
ATOM   2275  CA  GLU B 290      10.805  -3.422  58.679  1.00 87.65           C  
ATOM   2276  C   GLU B 290      10.923  -3.051  57.203  1.00 87.65           C  
ATOM   2277  CB  GLU B 290      11.931  -2.760  59.478  1.00 87.65           C  
ATOM   2278  O   GLU B 290      10.814  -1.878  56.841  1.00 87.65           O  
ATOM   2279  CG  GLU B 290      11.726  -2.809  60.985  1.00 87.65           C  
ATOM   2280  CD  GLU B 290      12.772  -2.022  61.759  1.00 87.65           C  
ATOM   2281  OE1 GLU B 290      12.557  -1.746  62.962  1.00 87.65           O  
ATOM   2282  OE2 GLU B 290      13.814  -1.677  61.158  1.00 87.65           O  
ATOM   2283  N   GLN B 291      11.141  -4.099  56.303  1.00 87.79           N  
ATOM   2284  CA  GLN B 291      11.346  -3.832  54.883  1.00 87.79           C  
ATOM   2285  C   GLN B 291      10.257  -4.487  54.038  1.00 87.79           C  
ATOM   2286  CB  GLN B 291      12.724  -4.323  54.437  1.00 87.79           C  
ATOM   2287  O   GLN B 291       9.798  -5.585  54.353  1.00 87.79           O  
ATOM   2288  CG  GLN B 291      13.882  -3.610  55.121  1.00 87.79           C  
ATOM   2289  CD  GLN B 291      14.459  -2.487  54.280  1.00 87.79           C  
ATOM   2290  NE2 GLN B 291      15.345  -1.696  54.875  1.00 87.79           N  
ATOM   2291  OE1 GLN B 291      14.111  -2.331  53.105  1.00 87.79           O  
ATOM   2292  N   LEU B 292       9.844  -3.735  53.046  1.00 90.76           N  
ATOM   2293  CA  LEU B 292       8.891  -4.240  52.063  1.00 90.76           C  
ATOM   2294  C   LEU B 292       9.490  -4.216  50.661  1.00 90.76           C  
ATOM   2295  CB  LEU B 292       7.601  -3.414  52.094  1.00 90.76           C  
ATOM   2296  O   LEU B 292      10.196  -3.272  50.299  1.00 90.76           O  
ATOM   2297  CG  LEU B 292       6.406  -4.047  52.807  1.00 90.76           C  
ATOM   2298  CD1 LEU B 292       6.538  -3.876  54.317  1.00 90.76           C  
ATOM   2299  CD2 LEU B 292       5.101  -3.439  52.307  1.00 90.76           C  
ATOM   2300  N   SER B 293       9.268  -5.339  49.920  1.00 92.45           N  
ATOM   2301  CA  SER B 293       9.694  -5.314  48.523  1.00 92.45           C  
ATOM   2302  C   SER B 293       8.945  -4.243  47.738  1.00 92.45           C  
ATOM   2303  CB  SER B 293       9.477  -6.679  47.871  1.00 92.45           C  
ATOM   2304  O   SER B 293       7.803  -3.909  48.064  1.00 92.45           O  
ATOM   2305  OG  SER B 293       8.117  -6.857  47.515  1.00 92.45           O  
ATOM   2306  N   PRO B 294       9.497  -3.761  46.747  1.00 90.40           N  
ATOM   2307  CA  PRO B 294       8.829  -2.736  45.943  1.00 90.40           C  
ATOM   2308  C   PRO B 294       7.507  -3.217  45.350  1.00 90.40           C  
ATOM   2309  CB  PRO B 294       9.845  -2.436  44.838  1.00 90.40           C  
ATOM   2310  O   PRO B 294       6.533  -2.461  45.307  1.00 90.40           O  
ATOM   2311  CG  PRO B 294      11.148  -2.934  45.372  1.00 90.40           C  
ATOM   2312  CD  PRO B 294      10.870  -4.029  46.364  1.00 90.40           C  
ATOM   2313  N   GLN B 295       7.557  -4.459  44.955  1.00 91.64           N  
ATOM   2314  CA  GLN B 295       6.336  -5.013  44.374  1.00 91.64           C  
ATOM   2315  C   GLN B 295       5.221  -5.093  45.412  1.00 91.64           C  
ATOM   2316  CB  GLN B 295       6.604  -6.397  43.782  1.00 91.64           C  
ATOM   2317  O   GLN B 295       4.064  -4.784  45.113  1.00 91.64           O  
ATOM   2318  CG  GLN B 295       6.161  -6.541  42.332  1.00 91.64           C  
ATOM   2319  CD  GLN B 295       6.597  -7.857  41.713  1.00 91.64           C  
ATOM   2320  NE2 GLN B 295       6.179  -8.098  40.476  1.00 91.64           N  
ATOM   2321  OE1 GLN B 295       7.305  -8.650  42.344  1.00 91.64           O  
ATOM   2322  N   SER B 296       5.544  -5.525  46.558  1.00 92.37           N  
ATOM   2323  CA  SER B 296       4.554  -5.585  47.629  1.00 92.37           C  
ATOM   2324  C   SER B 296       4.082  -4.190  48.023  1.00 92.37           C  
ATOM   2325  CB  SER B 296       5.128  -6.302  48.852  1.00 92.37           C  
ATOM   2326  O   SER B 296       2.883  -3.961  48.198  1.00 92.37           O  
ATOM   2327  OG  SER B 296       5.491  -7.634  48.528  1.00 92.37           O  
ATOM   2328  N   ARG B 297       4.986  -3.281  48.142  1.00 91.45           N  
ATOM   2329  CA  ARG B 297       4.646  -1.900  48.467  1.00 91.45           C  
ATOM   2330  C   ARG B 297       3.706  -1.307  47.422  1.00 91.45           C  
ATOM   2331  CB  ARG B 297       5.911  -1.046  48.578  1.00 91.45           C  
ATOM   2332  O   ARG B 297       2.722  -0.649  47.766  1.00 91.45           O  
ATOM   2333  CG  ARG B 297       5.647   0.396  48.981  1.00 91.45           C  
ATOM   2334  CD  ARG B 297       6.936   1.199  49.080  1.00 91.45           C  
ATOM   2335  NE  ARG B 297       6.676   2.600  49.402  1.00 91.45           N  
ATOM   2336  NH1 ARG B 297       7.453   3.422  47.388  1.00 91.45           N  
ATOM   2337  NH2 ARG B 297       6.651   4.858  48.985  1.00 91.45           N  
ATOM   2338  CZ  ARG B 297       6.927   3.623  48.592  1.00 91.45           C  
ATOM   2339  N   ASP B 298       4.052  -1.635  46.157  1.00 90.49           N  
ATOM   2340  CA  ASP B 298       3.235  -1.153  45.049  1.00 90.49           C  
ATOM   2341  C   ASP B 298       1.820  -1.722  45.121  1.00 90.49           C  
ATOM   2342  CB  ASP B 298       3.881  -1.513  43.710  1.00 90.49           C  
ATOM   2343  O   ASP B 298       0.846  -1.008  44.879  1.00 90.49           O  
ATOM   2344  CG  ASP B 298       3.447  -0.600  42.577  1.00 90.49           C  
ATOM   2345  OD1 ASP B 298       3.482   0.638  42.743  1.00 90.49           O  
ATOM   2346  OD2 ASP B 298       3.062  -1.123  41.509  1.00 90.49           O  
ATOM   2347  N   PHE B 299       1.756  -2.912  45.465  1.00 91.12           N  
ATOM   2348  CA  PHE B 299       0.446  -3.541  45.588  1.00 91.12           C  
ATOM   2349  C   PHE B 299      -0.384  -2.858  46.671  1.00 91.12           C  
ATOM   2350  CB  PHE B 299       0.591  -5.032  45.903  1.00 91.12           C  
ATOM   2351  O   PHE B 299      -1.552  -2.530  46.450  1.00 91.12           O  
ATOM   2352  CG  PHE B 299      -0.720  -5.734  46.136  1.00 91.12           C  
ATOM   2353  CD1 PHE B 299      -1.209  -5.913  47.423  1.00 91.12           C  
ATOM   2354  CD2 PHE B 299      -1.463  -6.217  45.066  1.00 91.12           C  
ATOM   2355  CE1 PHE B 299      -2.422  -6.562  47.642  1.00 91.12           C  
ATOM   2356  CE2 PHE B 299      -2.675  -6.867  45.276  1.00 91.12           C  
ATOM   2357  CZ  PHE B 299      -3.152  -7.041  46.565  1.00 91.12           C  
ATOM   2358  N   HIS B 300       0.199  -2.657  47.862  1.00 91.47           N  
ATOM   2359  CA  HIS B 300      -0.509  -2.019  48.964  1.00 91.47           C  
ATOM   2360  C   HIS B 300      -0.903  -0.588  48.613  1.00 91.47           C  
ATOM   2361  CB  HIS B 300       0.350  -2.030  50.230  1.00 91.47           C  
ATOM   2362  O   HIS B 300      -1.988  -0.131  48.979  1.00 91.47           O  
ATOM   2363  CG  HIS B 300       0.480  -3.383  50.857  1.00 91.47           C  
ATOM   2364  CD2 HIS B 300       1.565  -4.166  51.063  1.00 91.47           C  
ATOM   2365  ND1 HIS B 300      -0.601  -4.080  51.351  1.00 91.47           N  
ATOM   2366  CE1 HIS B 300      -0.185  -5.236  51.838  1.00 91.47           C  
ATOM   2367  NE2 HIS B 300       1.125  -5.313  51.675  1.00 91.47           N  
ATOM   2368  N   HIS B 301      -0.054   0.133  47.883  1.00 91.36           N  
ATOM   2369  CA  HIS B 301      -0.368   1.468  47.384  1.00 91.36           C  
ATOM   2370  C   HIS B 301      -1.586   1.441  46.468  1.00 91.36           C  
ATOM   2371  CB  HIS B 301       0.833   2.060  46.645  1.00 91.36           C  
ATOM   2372  O   HIS B 301      -2.542   2.193  46.675  1.00 91.36           O  
ATOM   2373  CG  HIS B 301       0.606   3.454  46.153  1.00 91.36           C  
ATOM   2374  CD2 HIS B 301      -0.385   4.340  46.414  1.00 91.36           C  
ATOM   2375  ND1 HIS B 301       1.464   4.083  45.278  1.00 91.36           N  
ATOM   2376  CE1 HIS B 301       1.010   5.299  45.021  1.00 91.36           C  
ATOM   2377  NE2 HIS B 301      -0.112   5.478  45.699  1.00 91.36           N  
ATOM   2378  N   ARG B 302      -1.607   0.454  45.507  1.00 91.62           N  
ATOM   2379  CA  ARG B 302      -2.721   0.309  44.575  1.00 91.62           C  
ATOM   2380  C   ARG B 302      -4.005  -0.059  45.310  1.00 91.62           C  
ATOM   2381  CB  ARG B 302      -2.402  -0.748  43.515  1.00 91.62           C  
ATOM   2382  O   ARG B 302      -5.083   0.443  44.980  1.00 91.62           O  
ATOM   2383  CG  ARG B 302      -1.436  -0.272  42.442  1.00 91.62           C  
ATOM   2384  CD  ARG B 302      -1.139  -1.365  41.425  1.00 91.62           C  
ATOM   2385  NE  ARG B 302      -0.228  -2.371  41.968  1.00 91.62           N  
ATOM   2386  NH1 ARG B 302      -0.259  -3.713  40.087  1.00 91.62           N  
ATOM   2387  NH2 ARG B 302       0.998  -4.311  41.907  1.00 91.62           N  
ATOM   2388  CZ  ARG B 302       0.168  -3.462  41.319  1.00 91.62           C  
ATOM   2389  N   ASN B 303      -3.800  -0.833  46.249  1.00 89.25           N  
ATOM   2390  CA  ASN B 303      -4.955  -1.276  47.025  1.00 89.25           C  
ATOM   2391  C   ASN B 303      -5.598  -0.116  47.780  1.00 89.25           C  
ATOM   2392  CB  ASN B 303      -4.556  -2.388  47.996  1.00 89.25           C  
ATOM   2393  O   ASN B 303      -6.824   0.004  47.813  1.00 89.25           O  
ATOM   2394  CG  ASN B 303      -5.734  -3.242  48.422  1.00 89.25           C  
ATOM   2395  ND2 ASN B 303      -5.617  -3.876  49.582  1.00 89.25           N  
ATOM   2396  OD1 ASN B 303      -6.739  -3.331  47.713  1.00 89.25           O  
ATOM   2397  N   LEU B 304      -4.787   0.733  48.378  1.00 88.68           N  
ATOM   2398  CA  LEU B 304      -5.297   1.904  49.083  1.00 88.68           C  
ATOM   2399  C   LEU B 304      -6.008   2.850  48.121  1.00 88.68           C  
ATOM   2400  CB  LEU B 304      -4.157   2.640  49.793  1.00 88.68           C  
ATOM   2401  O   LEU B 304      -7.138   3.269  48.379  1.00 88.68           O  
ATOM   2402  CG  LEU B 304      -4.561   3.817  50.681  1.00 88.68           C  
ATOM   2403  CD1 LEU B 304      -3.607   3.939  51.865  1.00 88.68           C  
ATOM   2404  CD2 LEU B 304      -4.588   5.112  49.875  1.00 88.68           C  
ATOM   2405  N   VAL B 305      -5.407   3.102  46.964  1.00 91.19           N  
ATOM   2406  CA  VAL B 305      -5.955   4.026  45.978  1.00 91.19           C  
ATOM   2407  C   VAL B 305      -7.225   3.436  45.367  1.00 91.19           C  
ATOM   2408  CB  VAL B 305      -4.929   4.346  44.868  1.00 91.19           C  
ATOM   2409  O   VAL B 305      -8.198   4.156  45.128  1.00 91.19           O  
ATOM   2410  CG1 VAL B 305      -5.579   5.162  43.751  1.00 91.19           C  
ATOM   2411  CG2 VAL B 305      -3.729   5.093  45.450  1.00 91.19           C  
ATOM   2412  N   ALA B 306      -7.247   2.102  45.156  1.00 90.83           N  
ATOM   2413  CA  ALA B 306      -8.434   1.435  44.626  1.00 90.83           C  
ATOM   2414  C   ALA B 306      -9.629   1.614  45.559  1.00 90.83           C  
ATOM   2415  CB  ALA B 306      -8.156  -0.050  44.405  1.00 90.83           C  
ATOM   2416  O   ALA B 306     -10.759   1.798  45.103  1.00 90.83           O  
ATOM   2417  N   MET B 307      -9.266   1.635  46.849  1.00 85.79           N  
ATOM   2418  CA  MET B 307     -10.319   1.846  47.839  1.00 85.79           C  
ATOM   2419  C   MET B 307     -10.922   3.241  47.703  1.00 85.79           C  
ATOM   2420  CB  MET B 307      -9.774   1.648  49.255  1.00 85.79           C  
ATOM   2421  O   MET B 307     -12.146   3.393  47.695  1.00 85.79           O  
ATOM   2422  CG  MET B 307     -10.819   1.834  50.344  1.00 85.79           C  
ATOM   2423  SD  MET B 307     -10.083   1.865  52.025  1.00 85.79           S  
ATOM   2424  CE  MET B 307      -8.560   2.794  51.691  1.00 85.79           C  
ATOM   2425  N   LEU B 308     -10.075   4.207  47.530  1.00 86.28           N  
ATOM   2426  CA  LEU B 308     -10.537   5.582  47.372  1.00 86.28           C  
ATOM   2427  C   LEU B 308     -11.281   5.758  46.052  1.00 86.28           C  
ATOM   2428  CB  LEU B 308      -9.356   6.554  47.439  1.00 86.28           C  
ATOM   2429  O   LEU B 308     -12.326   6.412  46.006  1.00 86.28           O  
ATOM   2430  CG  LEU B 308      -8.538   6.539  48.730  1.00 86.28           C  
ATOM   2431  CD1 LEU B 308      -7.383   7.531  48.636  1.00 86.28           C  
ATOM   2432  CD2 LEU B 308      -9.424   6.856  49.930  1.00 86.28           C  
ATOM   2433  N   LEU B 309     -10.813   5.119  44.991  1.00 87.44           N  
ATOM   2434  CA  LEU B 309     -11.428   5.205  43.671  1.00 87.44           C  
ATOM   2435  C   LEU B 309     -12.828   4.601  43.683  1.00 87.44           C  
ATOM   2436  CB  LEU B 309     -10.561   4.493  42.627  1.00 87.44           C  
ATOM   2437  O   LEU B 309     -13.771   5.199  43.155  1.00 87.44           O  
ATOM   2438  CG  LEU B 309     -10.846   4.833  41.164  1.00 87.44           C  
ATOM   2439  CD1 LEU B 309      -9.899   5.926  40.680  1.00 87.44           C  
ATOM   2440  CD2 LEU B 309     -10.724   3.588  40.292  1.00 87.44           C  
ATOM   2441  N   ASN B 310     -12.933   3.504  44.254  1.00 83.23           N  
ATOM   2442  CA  ASN B 310     -14.239   2.861  44.335  1.00 83.23           C  
ATOM   2443  C   ASN B 310     -15.243   3.721  45.098  1.00 83.23           C  
ATOM   2444  CB  ASN B 310     -14.118   1.482  44.988  1.00 83.23           C  
ATOM   2445  O   ASN B 310     -16.394   3.857  44.680  1.00 83.23           O  
ATOM   2446  CG  ASN B 310     -15.223   0.536  44.561  1.00 83.23           C  
ATOM   2447  ND2 ASN B 310     -15.422  -0.528  45.331  1.00 83.23           N  
ATOM   2448  OD1 ASN B 310     -15.891   0.758  43.549  1.00 83.23           O  
ATOM   2449  N   LYS B 311     -14.715   4.308  46.153  1.00 78.69           N  
ATOM   2450  CA  LYS B 311     -15.589   5.185  46.923  1.00 78.69           C  
ATOM   2451  C   LYS B 311     -15.996   6.411  46.108  1.00 78.69           C  
ATOM   2452  CB  LYS B 311     -14.904   5.623  48.220  1.00 78.69           C  
ATOM   2453  O   LYS B 311     -17.133   6.877  46.207  1.00 78.69           O  
ATOM   2454  CG  LYS B 311     -15.479   4.977  49.471  1.00 78.69           C  
ATOM   2455  CD  LYS B 311     -16.973   4.714  49.331  1.00 78.69           C  
ATOM   2456  CE  LYS B 311     -17.561   4.125  50.606  1.00 78.69           C  
ATOM   2457  NZ  LYS B 311     -19.002   3.774  50.438  1.00 78.69           N  
ATOM   2458  N   THR B 312     -15.110   6.891  45.373  1.00 83.88           N  
ATOM   2459  CA  THR B 312     -15.385   8.030  44.506  1.00 83.88           C  
ATOM   2460  C   THR B 312     -16.440   7.675  43.462  1.00 83.88           C  
ATOM   2461  CB  THR B 312     -14.105   8.517  43.801  1.00 83.88           C  
ATOM   2462  O   THR B 312     -17.411   8.412  43.279  1.00 83.88           O  
ATOM   2463  CG2 THR B 312     -14.386   9.736  42.930  1.00 83.88           C  
ATOM   2464  OG1 THR B 312     -13.125   8.864  44.788  1.00 83.88           O  
ATOM   2465  N   LEU B 313     -16.393   6.506  42.864  1.00 85.53           N  
ATOM   2466  CA  LEU B 313     -17.341   6.054  41.852  1.00 85.53           C  
ATOM   2467  C   LEU B 313     -18.715   5.808  42.468  1.00 85.53           C  
ATOM   2468  CB  LEU B 313     -16.836   4.776  41.177  1.00 85.53           C  
ATOM   2469  O   LEU B 313     -19.739   6.126  41.858  1.00 85.53           O  
ATOM   2470  CG  LEU B 313     -15.648   4.935  40.227  1.00 85.53           C  
ATOM   2471  CD1 LEU B 313     -15.119   3.569  39.807  1.00 85.53           C  
ATOM   2472  CD2 LEU B 313     -16.047   5.759  39.007  1.00 85.53           C  
ATOM   2473  N   GLU B 314     -18.699   5.324  43.636  1.00 80.88           N  
ATOM   2474  CA  GLU B 314     -19.962   5.079  44.327  1.00 80.88           C  
ATOM   2475  C   GLU B 314     -20.694   6.386  44.617  1.00 80.88           C  
ATOM   2476  CB  GLU B 314     -19.722   4.310  45.629  1.00 80.88           C  
ATOM   2477  O   GLU B 314     -21.923   6.450  44.519  1.00 80.88           O  
ATOM   2478  CG  GLU B 314     -19.381   2.842  45.423  1.00 80.88           C  
ATOM   2479  CD  GLU B 314     -19.017   2.123  46.712  1.00 80.88           C  
ATOM   2480  OE1 GLU B 314     -18.776   0.896  46.674  1.00 80.88           O  
ATOM   2481  OE2 GLU B 314     -18.975   2.793  47.768  1.00 80.88           O  
ATOM   2482  N   SER B 315     -19.844   7.384  44.930  1.00 76.07           N  
ATOM   2483  CA  SER B 315     -20.438   8.689  45.205  1.00 76.07           C  
ATOM   2484  C   SER B 315     -20.969   9.334  43.930  1.00 76.07           C  
ATOM   2485  CB  SER B 315     -19.418   9.614  45.870  1.00 76.07           C  
ATOM   2486  O   SER B 315     -21.897  10.146  43.979  1.00 76.07           O  
ATOM   2487  OG  SER B 315     -18.414  10.001  44.946  1.00 76.07           O  
ATOM   2488  N   LEU B 316     -20.446   8.930  42.786  1.00 79.66           N  
ATOM   2489  CA  LEU B 316     -20.836   9.490  41.495  1.00 79.66           C  
ATOM   2490  C   LEU B 316     -22.046   8.754  40.929  1.00 79.66           C  
ATOM   2491  CB  LEU B 316     -19.671   9.419  40.505  1.00 79.66           C  
ATOM   2492  O   LEU B 316     -22.668   9.218  39.969  1.00 79.66           O  
ATOM   2493  CG  LEU B 316     -18.469  10.313  40.808  1.00 79.66           C  
ATOM   2494  CD1 LEU B 316     -17.353  10.061  39.799  1.00 79.66           C  
ATOM   2495  CD2 LEU B 316     -18.878  11.781  40.804  1.00 79.66           C  
ATOM   2496  N   TYR B 317     -22.400   7.581  41.485  1.00 80.77           N  
ATOM   2497  CA  TYR B 317     -23.536   6.797  41.013  1.00 80.77           C  
ATOM   2498  C   TYR B 317     -24.853   7.474  41.376  1.00 80.77           C  
ATOM   2499  CB  TYR B 317     -23.497   5.384  41.603  1.00 80.77           C  
ATOM   2500  O   TYR B 317     -25.125   7.725  42.551  1.00 80.77           O  
ATOM   2501  CG  TYR B 317     -24.417   4.410  40.907  1.00 80.77           C  
ATOM   2502  CD1 TYR B 317     -25.666   4.103  41.438  1.00 80.77           C  
ATOM   2503  CD2 TYR B 317     -24.037   3.796  39.718  1.00 80.77           C  
ATOM   2504  CE1 TYR B 317     -26.517   3.204  40.802  1.00 80.77           C  
ATOM   2505  CE2 TYR B 317     -24.879   2.896  39.073  1.00 80.77           C  
ATOM   2506  OH  TYR B 317     -26.952   1.717  38.987  1.00 80.77           O  
ATOM   2507  CZ  TYR B 317     -26.116   2.608  39.621  1.00 80.77           C  
ATOM   2508  N   PRO B 318     -25.678   7.809  40.394  1.00 78.59           N  
ATOM   2509  CA  PRO B 318     -26.910   8.561  40.645  1.00 78.59           C  
ATOM   2510  C   PRO B 318     -27.893   7.801  41.532  1.00 78.59           C  
ATOM   2511  CB  PRO B 318     -27.488   8.771  39.244  1.00 78.59           C  
ATOM   2512  O   PRO B 318     -28.035   6.582  41.400  1.00 78.59           O  
ATOM   2513  CG  PRO B 318     -26.531   8.078  38.329  1.00 78.59           C  
ATOM   2514  CD  PRO B 318     -25.451   7.444  39.158  1.00 78.59           C  
ATOM   2515  N   ALA B 319     -28.616   8.494  42.268  1.00 74.61           N  
ATOM   2516  CA  ALA B 319     -29.570   7.895  43.197  1.00 74.61           C  
ATOM   2517  C   ALA B 319     -30.783   7.340  42.454  1.00 74.61           C  
ATOM   2518  CB  ALA B 319     -30.011   8.917  44.242  1.00 74.61           C  
ATOM   2519  O   ALA B 319     -31.403   6.372  42.900  1.00 74.61           O  
ATOM   2520  N   ASP B 320     -31.121   7.924  41.234  1.00 74.29           N  
ATOM   2521  CA  ASP B 320     -32.309   7.522  40.490  1.00 74.29           C  
ATOM   2522  C   ASP B 320     -32.017   6.319  39.596  1.00 74.29           C  
ATOM   2523  CB  ASP B 320     -32.835   8.687  39.648  1.00 74.29           C  
ATOM   2524  O   ASP B 320     -32.926   5.763  38.978  1.00 74.29           O  
ATOM   2525  CG  ASP B 320     -31.725   9.539  39.056  1.00 74.29           C  
ATOM   2526  OD1 ASP B 320     -30.575   9.460  39.535  1.00 74.29           O  
ATOM   2527  OD2 ASP B 320     -32.006  10.296  38.102  1.00 74.29           O  
ATOM   2528  N   ALA B 321     -30.785   5.928  39.638  1.00 83.55           N  
ATOM   2529  CA  ALA B 321     -30.402   4.759  38.852  1.00 83.55           C  
ATOM   2530  C   ALA B 321     -30.617   3.472  39.642  1.00 83.55           C  
ATOM   2531  CB  ALA B 321     -28.945   4.871  38.408  1.00 83.55           C  
ATOM   2532  O   ALA B 321     -30.710   3.499  40.872  1.00 83.55           O  
ATOM   2533  N   PRO B 322     -30.794   2.370  38.927  1.00 86.74           N  
ATOM   2534  CA  PRO B 322     -30.885   1.106  39.660  1.00 86.74           C  
ATOM   2535  C   PRO B 322     -29.650   0.828  40.516  1.00 86.74           C  
ATOM   2536  CB  PRO B 322     -31.024   0.063  38.547  1.00 86.74           C  
ATOM   2537  O   PRO B 322     -28.588   1.411  40.280  1.00 86.74           O  
ATOM   2538  CG  PRO B 322     -31.314   0.857  37.314  1.00 86.74           C  
ATOM   2539  CD  PRO B 322     -30.844   2.266  37.532  1.00 86.74           C  
ATOM   2540  N   SER B 323     -29.822  -0.002  41.450  1.00 83.14           N  
ATOM   2541  CA  SER B 323     -28.687  -0.343  42.302  1.00 83.14           C  
ATOM   2542  C   SER B 323     -27.525  -0.892  41.483  1.00 83.14           C  
ATOM   2543  CB  SER B 323     -29.102  -1.363  43.363  1.00 83.14           C  
ATOM   2544  O   SER B 323     -27.735  -1.572  40.476  1.00 83.14           O  
ATOM   2545  OG  SER B 323     -28.838  -2.685  42.920  1.00 83.14           O  
ATOM   2546  N   PRO B 324     -26.328  -0.518  41.803  1.00 83.99           N  
ATOM   2547  CA  PRO B 324     -25.164  -1.004  41.058  1.00 83.99           C  
ATOM   2548  C   PRO B 324     -25.178  -2.519  40.866  1.00 83.99           C  
ATOM   2549  CB  PRO B 324     -23.982  -0.574  41.929  1.00 83.99           C  
ATOM   2550  O   PRO B 324     -24.737  -3.018  39.827  1.00 83.99           O  
ATOM   2551  CG  PRO B 324     -24.535   0.484  42.829  1.00 83.99           C  
ATOM   2552  CD  PRO B 324     -26.015   0.267  42.964  1.00 83.99           C  
ATOM   2553  N   GLU B 325     -25.640  -3.289  41.752  1.00 82.86           N  
ATOM   2554  CA  GLU B 325     -25.701  -4.745  41.660  1.00 82.86           C  
ATOM   2555  C   GLU B 325     -26.679  -5.189  40.578  1.00 82.86           C  
ATOM   2556  CB  GLU B 325     -26.096  -5.352  43.009  1.00 82.86           C  
ATOM   2557  O   GLU B 325     -26.389  -6.109  39.810  1.00 82.86           O  
ATOM   2558  CG  GLU B 325     -25.002  -5.271  44.063  1.00 82.86           C  
ATOM   2559  CD  GLU B 325     -25.142  -4.068  44.983  1.00 82.86           C  
ATOM   2560  OE1 GLU B 325     -24.176  -3.743  45.707  1.00 82.86           O  
ATOM   2561  OE2 GLU B 325     -26.229  -3.449  44.980  1.00 82.86           O  
ATOM   2562  N   LEU B 326     -27.813  -4.470  40.638  1.00 84.65           N  
ATOM   2563  CA  LEU B 326     -28.809  -4.774  39.617  1.00 84.65           C  
ATOM   2564  C   LEU B 326     -28.299  -4.396  38.230  1.00 84.65           C  
ATOM   2565  CB  LEU B 326     -30.118  -4.038  39.909  1.00 84.65           C  
ATOM   2566  O   LEU B 326     -28.487  -5.143  37.269  1.00 84.65           O  
ATOM   2567  CG  LEU B 326     -31.396  -4.690  39.378  1.00 84.65           C  
ATOM   2568  CD1 LEU B 326     -31.968  -5.655  40.412  1.00 84.65           C  
ATOM   2569  CD2 LEU B 326     -32.424  -3.628  39.006  1.00 84.65           C  
ATOM   2570  N   ALA B 327     -27.649  -3.327  38.183  1.00 89.41           N  
ATOM   2571  CA  ALA B 327     -27.064  -2.886  36.921  1.00 89.41           C  
ATOM   2572  C   ALA B 327     -26.011  -3.874  36.429  1.00 89.41           C  
ATOM   2573  CB  ALA B 327     -26.453  -1.495  37.076  1.00 89.41           C  
ATOM   2574  O   ALA B 327     -25.957  -4.193  35.239  1.00 89.41           O  
ATOM   2575  N   ALA B 328     -25.173  -4.365  37.333  1.00 86.75           N  
ATOM   2576  CA  ALA B 328     -24.135  -5.334  36.994  1.00 86.75           C  
ATOM   2577  C   ALA B 328     -24.742  -6.625  36.456  1.00 86.75           C  
ATOM   2578  CB  ALA B 328     -23.263  -5.628  38.212  1.00 86.75           C  
ATOM   2579  O   ALA B 328     -24.230  -7.208  35.496  1.00 86.75           O  
ATOM   2580  N   PHE B 329     -25.818  -6.958  37.130  1.00 81.34           N  
ATOM   2581  CA  PHE B 329     -26.524  -8.160  36.702  1.00 81.34           C  
ATOM   2582  C   PHE B 329     -27.092  -7.982  35.299  1.00 81.34           C  
ATOM   2583  CB  PHE B 329     -27.648  -8.503  37.683  1.00 81.34           C  
ATOM   2584  O   PHE B 329     -26.927  -8.854  34.441  1.00 81.34           O  
ATOM   2585  CG  PHE B 329     -28.294  -9.837  37.423  1.00 81.34           C  
ATOM   2586  CD1 PHE B 329     -29.480  -9.922  36.703  1.00 81.34           C  
ATOM   2587  CD2 PHE B 329     -27.716 -11.006  37.900  1.00 81.34           C  
ATOM   2588  CE1 PHE B 329     -30.081 -11.155  36.461  1.00 81.34           C  
ATOM   2589  CE2 PHE B 329     -28.311 -12.242  37.662  1.00 81.34           C  
ATOM   2590  CZ  PHE B 329     -29.493 -12.314  36.943  1.00 81.34           C  
ATOM   2591  N   ARG B 330     -27.698  -6.898  35.044  1.00 87.09           N  
ATOM   2592  CA  ARG B 330     -28.304  -6.614  33.745  1.00 87.09           C  
ATOM   2593  C   ARG B 330     -27.245  -6.555  32.650  1.00 87.09           C  
ATOM   2594  CB  ARG B 330     -29.086  -5.301  33.791  1.00 87.09           C  
ATOM   2595  O   ARG B 330     -27.440  -7.104  31.563  1.00 87.09           O  
ATOM   2596  CG  ARG B 330     -30.459  -5.423  34.433  1.00 87.09           C  
ATOM   2597  CD  ARG B 330     -31.213  -4.101  34.408  1.00 87.09           C  
ATOM   2598  NE  ARG B 330     -32.493  -4.197  35.103  1.00 87.09           N  
ATOM   2599  NH1 ARG B 330     -32.938  -1.931  35.030  1.00 87.09           N  
ATOM   2600  NH2 ARG B 330     -34.428  -3.365  36.019  1.00 87.09           N  
ATOM   2601  CZ  ARG B 330     -33.283  -3.164  35.383  1.00 87.09           C  
ATOM   2602  N   LEU B 331     -26.202  -5.939  32.973  1.00 87.48           N  
ATOM   2603  CA  LEU B 331     -25.112  -5.844  32.010  1.00 87.48           C  
ATOM   2604  C   LEU B 331     -24.481  -7.212  31.767  1.00 87.48           C  
ATOM   2605  CB  LEU B 331     -24.049  -4.858  32.499  1.00 87.48           C  
ATOM   2606  O   LEU B 331     -24.042  -7.509  30.654  1.00 87.48           O  
ATOM   2607  CG  LEU B 331     -24.349  -3.375  32.283  1.00 87.48           C  
ATOM   2608  CD1 LEU B 331     -23.554  -2.524  33.268  1.00 87.48           C  
ATOM   2609  CD2 LEU B 331     -24.038  -2.969  30.847  1.00 87.48           C  
ATOM   2610  N   GLY B 332     -24.459  -7.969  32.740  1.00 83.86           N  
ATOM   2611  CA  GLY B 332     -23.887  -9.303  32.650  1.00 83.86           C  
ATOM   2612  C   GLY B 332     -24.687 -10.237  31.761  1.00 83.86           C  
ATOM   2613  O   GLY B 332     -24.114 -11.050  31.033  1.00 83.86           O  
ATOM   2614  N   THR B 333     -26.127 -10.144  31.829  1.00 80.87           N  
ATOM   2615  CA  THR B 333     -27.000 -11.010  31.045  1.00 80.87           C  
ATOM   2616  C   THR B 333     -26.928 -10.653  29.564  1.00 80.87           C  
ATOM   2617  CB  THR B 333     -28.461 -10.916  31.527  1.00 80.87           C  
ATOM   2618  O   THR B 333     -27.074 -11.523  28.701  1.00 80.87           O  
ATOM   2619  CG2 THR B 333     -28.749 -11.952  32.608  1.00 80.87           C  
ATOM   2620  OG1 THR B 333     -28.698  -9.607  32.061  1.00 80.87           O  
ATOM   2621  N   SER B 334     -26.478  -9.420  29.301  1.00 78.50           N  
ATOM   2622  CA  SER B 334     -26.400  -8.944  27.923  1.00 78.50           C  
ATOM   2623  C   SER B 334     -25.010  -9.172  27.338  1.00 78.50           C  
ATOM   2624  CB  SER B 334     -26.758  -7.460  27.847  1.00 78.50           C  
ATOM   2625  O   SER B 334     -24.839  -9.181  26.116  1.00 78.50           O  
ATOM   2626  OG  SER B 334     -26.785  -6.883  29.141  1.00 78.50           O  
ATOM   2627  N   ARG B 335     -24.128  -9.457  28.278  1.00 71.69           N  
ATOM   2628  CA  ARG B 335     -22.740  -9.605  27.854  1.00 71.69           C  
ATOM   2629  C   ARG B 335     -22.508 -10.963  27.202  1.00 71.69           C  
ATOM   2630  CB  ARG B 335     -21.793  -9.425  29.043  1.00 71.69           C  
ATOM   2631  O   ARG B 335     -23.008 -11.982  27.683  1.00 71.69           O  
ATOM   2632  CG  ARG B 335     -20.359  -9.113  28.647  1.00 71.69           C  
ATOM   2633  CD  ARG B 335     -19.453  -8.981  29.863  1.00 71.69           C  
ATOM   2634  NE  ARG B 335     -18.074  -8.694  29.480  1.00 71.69           N  
ATOM   2635  NH1 ARG B 335     -17.253  -8.710  31.638  1.00 71.69           N  
ATOM   2636  NH2 ARG B 335     -15.845  -8.309  29.876  1.00 71.69           N  
ATOM   2637  CZ  ARG B 335     -17.060  -8.572  30.333  1.00 71.69           C  
ATOM   2638  N   ARG B 336     -21.930 -11.015  26.003  1.00 72.69           N  
ATOM   2639  CA  ARG B 336     -21.615 -12.229  25.259  1.00 72.69           C  
ATOM   2640  C   ARG B 336     -20.231 -12.753  25.627  1.00 72.69           C  
ATOM   2641  CB  ARG B 336     -21.695 -11.976  23.753  1.00 72.69           C  
ATOM   2642  O   ARG B 336     -19.766 -13.747  25.063  1.00 72.69           O  
ATOM   2643  CG  ARG B 336     -23.026 -12.374  23.132  1.00 72.69           C  
ATOM   2644  CD  ARG B 336     -23.043 -12.128  21.628  1.00 72.69           C  
ATOM   2645  NE  ARG B 336     -24.375 -12.322  21.066  1.00 72.69           N  
ATOM   2646  NH1 ARG B 336     -23.750 -11.855  18.890  1.00 72.69           N  
ATOM   2647  NH2 ARG B 336     -25.926 -12.389  19.373  1.00 72.69           N  
ATOM   2648  CZ  ARG B 336     -24.681 -12.188  19.778  1.00 72.69           C  
ATOM   2649  N   GLY B 337     -19.723 -12.549  26.847  1.00 66.28           N  
ATOM   2650  CA  GLY B 337     -18.390 -13.017  27.189  1.00 66.28           C  
ATOM   2651  C   GLY B 337     -18.335 -13.745  28.518  1.00 66.28           C  
ATOM   2652  O   GLY B 337     -19.369 -13.986  29.143  1.00 66.28           O  
ATOM   2653  N   PRO B 338     -17.135 -14.258  28.714  1.00 70.54           N  
ATOM   2654  CA  PRO B 338     -16.986 -15.004  29.965  1.00 70.54           C  
ATOM   2655  C   PRO B 338     -17.416 -14.197  31.188  1.00 70.54           C  
ATOM   2656  CB  PRO B 338     -15.488 -15.314  30.015  1.00 70.54           C  
ATOM   2657  O   PRO B 338     -17.445 -12.964  31.140  1.00 70.54           O  
ATOM   2658  CG  PRO B 338     -14.894 -14.510  28.904  1.00 70.54           C  
ATOM   2659  CD  PRO B 338     -16.013 -13.904  28.104  1.00 70.54           C  
ATOM   2660  N   ALA B 339     -17.821 -14.876  32.202  1.00 71.14           N  
ATOM   2661  CA  ALA B 339     -18.285 -14.284  33.454  1.00 71.14           C  
ATOM   2662  C   ALA B 339     -17.192 -13.439  34.100  1.00 71.14           C  
ATOM   2663  CB  ALA B 339     -18.751 -15.374  34.416  1.00 71.14           C  
ATOM   2664  O   ALA B 339     -16.038 -13.865  34.184  1.00 71.14           O  
ATOM   2665  N   LEU B 340     -17.393 -12.229  34.356  1.00 77.87           N  
ATOM   2666  CA  LEU B 340     -16.500 -11.305  35.048  1.00 77.87           C  
ATOM   2667  C   LEU B 340     -16.564 -11.515  36.556  1.00 77.87           C  
ATOM   2668  CB  LEU B 340     -16.859  -9.857  34.707  1.00 77.87           C  
ATOM   2669  O   LEU B 340     -17.578 -11.985  37.081  1.00 77.87           O  
ATOM   2670  CG  LEU B 340     -16.161  -9.255  33.486  1.00 77.87           C  
ATOM   2671  CD1 LEU B 340     -17.182  -8.922  32.403  1.00 77.87           C  
ATOM   2672  CD2 LEU B 340     -15.370  -8.012  33.881  1.00 77.87           C  
ATOM   2673  N   SER B 341     -15.438 -11.353  37.183  1.00 78.89           N  
ATOM   2674  CA  SER B 341     -15.450 -11.375  38.641  1.00 78.89           C  
ATOM   2675  C   SER B 341     -16.383 -10.308  39.202  1.00 78.89           C  
ATOM   2676  CB  SER B 341     -14.038 -11.169  39.192  1.00 78.89           C  
ATOM   2677  O   SER B 341     -16.656  -9.305  38.541  1.00 78.89           O  
ATOM   2678  OG  SER B 341     -13.625  -9.823  39.026  1.00 78.89           O  
ATOM   2679  N   PRO B 342     -16.977 -10.571  40.244  1.00 76.31           N  
ATOM   2680  CA  PRO B 342     -17.885  -9.598  40.856  1.00 76.31           C  
ATOM   2681  C   PRO B 342     -17.266  -8.208  40.975  1.00 76.31           C  
ATOM   2682  CB  PRO B 342     -18.160 -10.194  42.239  1.00 76.31           C  
ATOM   2683  O   PRO B 342     -17.952  -7.202  40.773  1.00 76.31           O  
ATOM   2684  CG  PRO B 342     -17.665 -11.602  42.154  1.00 76.31           C  
ATOM   2685  CD  PRO B 342     -16.729 -11.708  40.984  1.00 76.31           C  
ATOM   2686  N   ALA B 343     -15.962  -8.135  41.319  1.00 80.43           N  
ATOM   2687  CA  ALA B 343     -15.296  -6.841  41.440  1.00 80.43           C  
ATOM   2688  C   ALA B 343     -15.254  -6.118  40.096  1.00 80.43           C  
ATOM   2689  CB  ALA B 343     -13.883  -7.020  41.988  1.00 80.43           C  
ATOM   2690  O   ALA B 343     -15.530  -4.918  40.020  1.00 80.43           O  
ATOM   2691  N   GLU B 344     -14.967  -6.919  39.099  1.00 86.13           N  
ATOM   2692  CA  GLU B 344     -14.911  -6.346  37.757  1.00 86.13           C  
ATOM   2693  C   GLU B 344     -16.303  -5.959  37.264  1.00 86.13           C  
ATOM   2694  CB  GLU B 344     -14.260  -7.327  36.779  1.00 86.13           C  
ATOM   2695  O   GLU B 344     -16.475  -4.914  36.632  1.00 86.13           O  
ATOM   2696  CG  GLU B 344     -13.313  -6.668  35.787  1.00 86.13           C  
ATOM   2697  CD  GLU B 344     -12.613  -7.664  34.876  1.00 86.13           C  
ATOM   2698  OE1 GLU B 344     -11.857  -7.233  33.974  1.00 86.13           O  
ATOM   2699  OE2 GLU B 344     -12.821  -8.884  35.063  1.00 86.13           O  
ATOM   2700  N   SER B 345     -17.306  -6.796  37.574  1.00 85.92           N  
ATOM   2701  CA  SER B 345     -18.684  -6.515  37.183  1.00 85.92           C  
ATOM   2702  C   SER B 345     -19.205  -5.254  37.863  1.00 85.92           C  
ATOM   2703  CB  SER B 345     -19.591  -7.700  37.522  1.00 85.92           C  
ATOM   2704  O   SER B 345     -19.879  -4.436  37.233  1.00 85.92           O  
ATOM   2705  OG  SER B 345     -18.839  -8.899  37.610  1.00 85.92           O  
ATOM   2706  N   HIS B 346     -18.831  -5.140  39.070  1.00 85.33           N  
ATOM   2707  CA  HIS B 346     -19.235  -3.960  39.825  1.00 85.33           C  
ATOM   2708  C   HIS B 346     -18.612  -2.695  39.247  1.00 85.33           C  
ATOM   2709  CB  HIS B 346     -18.851  -4.109  41.299  1.00 85.33           C  
ATOM   2710  O   HIS B 346     -19.292  -1.679  39.084  1.00 85.33           O  
ATOM   2711  CG  HIS B 346     -19.517  -3.116  42.196  1.00 85.33           C  
ATOM   2712  CD2 HIS B 346     -20.573  -3.244  43.036  1.00 85.33           C  
ATOM   2713  ND1 HIS B 346     -19.103  -1.805  42.295  1.00 85.33           N  
ATOM   2714  CE1 HIS B 346     -19.876  -1.168  43.159  1.00 85.33           C  
ATOM   2715  NE2 HIS B 346     -20.777  -2.019  43.621  1.00 85.33           N  
ATOM   2716  N   PHE B 347     -17.269  -2.788  39.003  1.00 88.37           N  
ATOM   2717  CA  PHE B 347     -16.570  -1.667  38.385  1.00 88.37           C  
ATOM   2718  C   PHE B 347     -17.191  -1.319  37.038  1.00 88.37           C  
ATOM   2719  CB  PHE B 347     -15.083  -1.987  38.211  1.00 88.37           C  
ATOM   2720  O   PHE B 347     -17.388  -0.143  36.724  1.00 88.37           O  
ATOM   2721  CG  PHE B 347     -14.328  -0.955  37.418  1.00 88.37           C  
ATOM   2722  CD1 PHE B 347     -13.909  -1.224  36.121  1.00 88.37           C  
ATOM   2723  CD2 PHE B 347     -14.036   0.285  37.972  1.00 88.37           C  
ATOM   2724  CE1 PHE B 347     -13.210  -0.271  35.385  1.00 88.37           C  
ATOM   2725  CE2 PHE B 347     -13.337   1.243  37.242  1.00 88.37           C  
ATOM   2726  CZ  PHE B 347     -12.925   0.962  35.949  1.00 88.37           C  
ATOM   2727  N   GLN B 348     -17.636  -2.313  36.316  1.00 88.84           N  
ATOM   2728  CA  GLN B 348     -18.259  -2.099  35.014  1.00 88.84           C  
ATOM   2729  C   GLN B 348     -19.602  -1.389  35.157  1.00 88.84           C  
ATOM   2730  CB  GLN B 348     -18.444  -3.428  34.280  1.00 88.84           C  
ATOM   2731  O   GLN B 348     -19.930  -0.504  34.364  1.00 88.84           O  
ATOM   2732  CG  GLN B 348     -18.106  -3.364  32.797  1.00 88.84           C  
ATOM   2733  CD  GLN B 348     -18.318  -4.688  32.088  1.00 88.84           C  
ATOM   2734  NE2 GLN B 348     -17.993  -4.732  30.802  1.00 88.84           N  
ATOM   2735  OE1 GLN B 348     -18.773  -5.665  32.694  1.00 88.84           O  
ATOM   2736  N   ALA B 349     -20.332  -1.732  36.095  1.00 90.11           N  
ATOM   2737  CA  ALA B 349     -21.629  -1.109  36.345  1.00 90.11           C  
ATOM   2738  C   ALA B 349     -21.464   0.352  36.758  1.00 90.11           C  
ATOM   2739  CB  ALA B 349     -22.391  -1.880  37.420  1.00 90.11           C  
ATOM   2740  O   ALA B 349     -22.210   1.220  36.300  1.00 90.11           O  
ATOM   2741  N   LEU B 350     -20.371   0.661  37.474  1.00 91.24           N  
ATOM   2742  CA  LEU B 350     -20.145   1.999  38.009  1.00 91.24           C  
ATOM   2743  C   LEU B 350     -19.597   2.930  36.933  1.00 91.24           C  
ATOM   2744  CB  LEU B 350     -19.178   1.946  39.195  1.00 91.24           C  
ATOM   2745  O   LEU B 350     -19.673   4.153  37.067  1.00 91.24           O  
ATOM   2746  CG  LEU B 350     -19.713   1.309  40.479  1.00 91.24           C  
ATOM   2747  CD1 LEU B 350     -18.600   1.187  41.514  1.00 91.24           C  
ATOM   2748  CD2 LEU B 350     -20.880   2.118  41.032  1.00 91.24           C  
ATOM   2749  N   THR B 351     -19.063   2.315  35.893  1.00 93.85           N  
ATOM   2750  CA  THR B 351     -18.411   3.135  34.879  1.00 93.85           C  
ATOM   2751  C   THR B 351     -19.170   3.066  33.557  1.00 93.85           C  
ATOM   2752  CB  THR B 351     -16.951   2.693  34.658  1.00 93.85           C  
ATOM   2753  O   THR B 351     -18.689   3.553  32.533  1.00 93.85           O  
ATOM   2754  CG2 THR B 351     -16.113   2.920  35.911  1.00 93.85           C  
ATOM   2755  OG1 THR B 351     -16.925   1.300  34.324  1.00 93.85           O  
ATOM   2756  N   HIS B 352     -20.352   2.457  33.602  1.00 92.72           N  
ATOM   2757  CA  HIS B 352     -21.155   2.356  32.388  1.00 92.72           C  
ATOM   2758  C   HIS B 352     -21.949   3.635  32.144  1.00 92.72           C  
ATOM   2759  CB  HIS B 352     -22.102   1.158  32.469  1.00 92.72           C  
ATOM   2760  O   HIS B 352     -22.594   4.154  33.058  1.00 92.72           O  
ATOM   2761  CG  HIS B 352     -22.549   0.654  31.134  1.00 92.72           C  
ATOM   2762  CD2 HIS B 352     -22.215  -0.463  30.447  1.00 92.72           C  
ATOM   2763  ND1 HIS B 352     -23.452   1.335  30.348  1.00 92.72           N  
ATOM   2764  CE1 HIS B 352     -23.655   0.655  29.230  1.00 92.72           C  
ATOM   2765  NE2 HIS B 352     -22.915  -0.439  29.266  1.00 92.72           N  
ATOM   2766  N   GLU B 353     -22.000   4.225  31.039  1.00 91.33           N  
ATOM   2767  CA  GLU B 353     -22.584   5.513  30.676  1.00 91.33           C  
ATOM   2768  C   GLU B 353     -24.096   5.512  30.889  1.00 91.33           C  
ATOM   2769  CB  GLU B 353     -22.258   5.861  29.222  1.00 91.33           C  
ATOM   2770  O   GLU B 353     -24.676   6.535  31.261  1.00 91.33           O  
ATOM   2771  CG  GLU B 353     -22.362   7.346  28.908  1.00 91.33           C  
ATOM   2772  CD  GLU B 353     -21.890   7.697  27.505  1.00 91.33           C  
ATOM   2773  OE1 GLU B 353     -21.876   8.899  27.153  1.00 91.33           O  
ATOM   2774  OE2 GLU B 353     -21.535   6.763  26.753  1.00 91.33           O  
ATOM   2775  N   ASP B 354     -24.798   4.382  30.687  1.00 90.74           N  
ATOM   2776  CA  ASP B 354     -26.249   4.290  30.811  1.00 90.74           C  
ATOM   2777  C   ASP B 354     -26.679   4.349  32.276  1.00 90.74           C  
ATOM   2778  CB  ASP B 354     -26.763   3.003  30.163  1.00 90.74           C  
ATOM   2779  O   ASP B 354     -27.790   4.784  32.585  1.00 90.74           O  
ATOM   2780  CG  ASP B 354     -26.636   3.009  28.650  1.00 90.74           C  
ATOM   2781  OD1 ASP B 354     -26.501   4.100  28.054  1.00 90.74           O  
ATOM   2782  OD2 ASP B 354     -26.673   1.915  28.049  1.00 90.74           O  
ATOM   2783  N   TYR B 355     -25.770   3.960  33.037  1.00 90.49           N  
ATOM   2784  CA  TYR B 355     -26.138   3.890  34.447  1.00 90.49           C  
ATOM   2785  C   TYR B 355     -25.506   5.034  35.231  1.00 90.49           C  
ATOM   2786  CB  TYR B 355     -25.712   2.548  35.048  1.00 90.49           C  
ATOM   2787  O   TYR B 355     -26.139   5.610  36.119  1.00 90.49           O  
ATOM   2788  CG  TYR B 355     -26.475   1.367  34.498  1.00 90.49           C  
ATOM   2789  CD1 TYR B 355     -27.766   1.082  34.936  1.00 90.49           C  
ATOM   2790  CD2 TYR B 355     -25.907   0.533  33.543  1.00 90.49           C  
ATOM   2791  CE1 TYR B 355     -28.474  -0.006  34.434  1.00 90.49           C  
ATOM   2792  CE2 TYR B 355     -26.604  -0.558  33.033  1.00 90.49           C  
ATOM   2793  OH  TYR B 355     -28.579  -1.897  32.984  1.00 90.49           O  
ATOM   2794  CZ  TYR B 355     -27.885  -0.818  33.485  1.00 90.49           C  
ATOM   2795  N   SER B 356     -24.216   5.353  34.860  1.00 91.02           N  
ATOM   2796  CA  SER B 356     -23.496   6.413  35.559  1.00 91.02           C  
ATOM   2797  C   SER B 356     -22.752   7.314  34.580  1.00 91.02           C  
ATOM   2798  CB  SER B 356     -22.513   5.818  36.568  1.00 91.02           C  
ATOM   2799  O   SER B 356     -21.586   7.068  34.266  1.00 91.02           O  
ATOM   2800  OG  SER B 356     -21.833   6.843  37.270  1.00 91.02           O  
ATOM   2801  N   PRO B 357     -23.413   8.349  34.146  1.00 86.13           N  
ATOM   2802  CA  PRO B 357     -22.746   9.243  33.197  1.00 86.13           C  
ATOM   2803  C   PRO B 357     -21.428   9.795  33.732  1.00 86.13           C  
ATOM   2804  CB  PRO B 357     -23.766  10.366  32.991  1.00 86.13           C  
ATOM   2805  O   PRO B 357     -20.429   9.831  33.009  1.00 86.13           O  
ATOM   2806  CG  PRO B 357     -24.926   9.990  33.856  1.00 86.13           C  
ATOM   2807  CD  PRO B 357     -24.600   8.702  34.558  1.00 86.13           C  
ATOM   2808  N   ASN B 358     -21.363  10.220  34.964  1.00 84.39           N  
ATOM   2809  CA  ASN B 358     -20.140  10.761  35.546  1.00 84.39           C  
ATOM   2810  C   ASN B 358     -19.119   9.662  35.829  1.00 84.39           C  
ATOM   2811  CB  ASN B 358     -20.452  11.538  36.826  1.00 84.39           C  
ATOM   2812  O   ASN B 358     -17.914   9.915  35.834  1.00 84.39           O  
ATOM   2813  CG  ASN B 358     -21.254  12.797  36.565  1.00 84.39           C  
ATOM   2814  ND2 ASN B 358     -22.126  13.152  37.501  1.00 84.39           N  
ATOM   2815  OD1 ASN B 358     -21.092  13.446  35.529  1.00 84.39           O  
ATOM   2816  N   GLY B 359     -19.597   8.497  36.127  1.00 90.27           N  
ATOM   2817  CA  GLY B 359     -18.696   7.361  36.234  1.00 90.27           C  
ATOM   2818  C   GLY B 359     -17.960   7.061  34.942  1.00 90.27           C  
ATOM   2819  O   GLY B 359     -16.765   6.761  34.957  1.00 90.27           O  
ATOM   2820  N   ALA B 360     -18.687   7.127  33.846  1.00 90.73           N  
ATOM   2821  CA  ALA B 360     -18.099   6.916  32.526  1.00 90.73           C  
ATOM   2822  C   ALA B 360     -17.076   8.001  32.203  1.00 90.73           C  
ATOM   2823  CB  ALA B 360     -19.188   6.881  31.456  1.00 90.73           C  
ATOM   2824  O   ALA B 360     -16.037   7.723  31.597  1.00 90.73           O  
ATOM   2825  N   ARG B 361     -17.419   9.172  32.665  1.00 87.32           N  
ATOM   2826  CA  ARG B 361     -16.486  10.275  32.467  1.00 87.32           C  
ATOM   2827  C   ARG B 361     -15.180  10.032  33.217  1.00 87.32           C  
ATOM   2828  CB  ARG B 361     -17.109  11.598  32.918  1.00 87.32           C  
ATOM   2829  O   ARG B 361     -14.095  10.237  32.670  1.00 87.32           O  
ATOM   2830  CG  ARG B 361     -18.098  12.184  31.925  1.00 87.32           C  
ATOM   2831  CD  ARG B 361     -18.519  13.595  32.311  1.00 87.32           C  
ATOM   2832  NE  ARG B 361     -17.479  14.572  32.003  1.00 87.32           N  
ATOM   2833  NH1 ARG B 361     -17.250  15.323  34.176  1.00 87.32           N  
ATOM   2834  NH2 ARG B 361     -15.963  16.222  32.506  1.00 87.32           N  
ATOM   2835  CZ  ARG B 361     -16.899  15.370  32.895  1.00 87.32           C  
ATOM   2836  N   LEU B 362     -15.256   9.665  34.412  1.00 89.59           N  
ATOM   2837  CA  LEU B 362     -14.079   9.382  35.228  1.00 89.59           C  
ATOM   2838  C   LEU B 362     -13.267   8.238  34.630  1.00 89.59           C  
ATOM   2839  CB  LEU B 362     -14.491   9.037  36.661  1.00 89.59           C  
ATOM   2840  O   LEU B 362     -12.034   8.273  34.646  1.00 89.59           O  
ATOM   2841  CG  LEU B 362     -13.382   9.079  37.715  1.00 89.59           C  
ATOM   2842  CD1 LEU B 362     -13.807   9.943  38.898  1.00 89.59           C  
ATOM   2843  CD2 LEU B 362     -13.026   7.671  38.174  1.00 89.59           C  
ATOM   2844  N   ALA B 363     -13.913   7.198  34.124  1.00 93.23           N  
ATOM   2845  CA  ALA B 363     -13.267   6.031  33.526  1.00 93.23           C  
ATOM   2846  C   ALA B 363     -12.356   6.438  32.373  1.00 93.23           C  
ATOM   2847  CB  ALA B 363     -14.318   5.033  33.043  1.00 93.23           C  
ATOM   2848  O   ALA B 363     -11.336   5.793  32.121  1.00 93.23           O  
ATOM   2849  N   GLN B 364     -12.726   7.539  31.698  1.00 90.43           N  
ATOM   2850  CA  GLN B 364     -11.907   8.026  30.594  1.00 90.43           C  
ATOM   2851  C   GLN B 364     -10.556   8.530  31.092  1.00 90.43           C  
ATOM   2852  CB  GLN B 364     -12.634   9.136  29.833  1.00 90.43           C  
ATOM   2853  O   GLN B 364      -9.586   8.577  30.333  1.00 90.43           O  
ATOM   2854  CG  GLN B 364     -13.649   8.624  28.820  1.00 90.43           C  
ATOM   2855  CD  GLN B 364     -14.349   9.744  28.074  1.00 90.43           C  
ATOM   2856  NE2 GLN B 364     -15.237   9.381  27.155  1.00 90.43           N  
ATOM   2857  OE1 GLN B 364     -14.096  10.928  28.323  1.00 90.43           O  
ATOM   2858  N   ARG B 365     -10.481   8.826  32.293  1.00 93.08           N  
ATOM   2859  CA  ARG B 365      -9.250   9.358  32.871  1.00 93.08           C  
ATOM   2860  C   ARG B 365      -8.450   8.256  33.560  1.00 93.08           C  
ATOM   2861  CB  ARG B 365      -9.564  10.477  33.866  1.00 93.08           C  
ATOM   2862  O   ARG B 365      -7.334   8.492  34.027  1.00 93.08           O  
ATOM   2863  CG  ARG B 365     -10.006  11.776  33.212  1.00 93.08           C  
ATOM   2864  CD  ARG B 365     -11.457  12.104  33.533  1.00 93.08           C  
ATOM   2865  NE  ARG B 365     -11.900  13.317  32.850  1.00 93.08           N  
ATOM   2866  NH1 ARG B 365     -14.143  12.765  32.886  1.00 93.08           N  
ATOM   2867  NH2 ARG B 365     -13.457  14.734  31.932  1.00 93.08           N  
ATOM   2868  CZ  ARG B 365     -13.166  13.602  32.558  1.00 93.08           C  
ATOM   2869  N   LEU B 366      -9.013   7.115  33.643  1.00 94.06           N  
ATOM   2870  CA  LEU B 366      -8.389   5.965  34.287  1.00 94.06           C  
ATOM   2871  C   LEU B 366      -7.778   5.027  33.251  1.00 94.06           C  
ATOM   2872  CB  LEU B 366      -9.410   5.208  35.140  1.00 94.06           C  
ATOM   2873  O   LEU B 366      -8.314   4.880  32.149  1.00 94.06           O  
ATOM   2874  CG  LEU B 366      -9.054   5.020  36.615  1.00 94.06           C  
ATOM   2875  CD1 LEU B 366      -9.695   6.116  37.459  1.00 94.06           C  
ATOM   2876  CD2 LEU B 366      -9.494   3.641  37.098  1.00 94.06           C  
ATOM   2877  N   ASP B 367      -6.595   4.584  33.574  1.00 94.35           N  
ATOM   2878  CA  ASP B 367      -6.127   3.436  32.807  1.00 94.35           C  
ATOM   2879  C   ASP B 367      -6.907   2.175  33.174  1.00 94.35           C  
ATOM   2880  CB  ASP B 367      -4.630   3.212  33.033  1.00 94.35           C  
ATOM   2881  O   ASP B 367      -6.495   1.418  34.056  1.00 94.35           O  
ATOM   2882  CG  ASP B 367      -4.038   2.169  32.102  1.00 94.35           C  
ATOM   2883  OD1 ASP B 367      -4.802   1.364  31.525  1.00 94.35           O  
ATOM   2884  OD2 ASP B 367      -2.797   2.148  31.948  1.00 94.35           O  
ATOM   2885  N   VAL B 368      -8.021   1.954  32.553  1.00 93.45           N  
ATOM   2886  CA  VAL B 368      -9.013   0.938  32.892  1.00 93.45           C  
ATOM   2887  C   VAL B 368      -8.372  -0.447  32.833  1.00 93.45           C  
ATOM   2888  CB  VAL B 368     -10.235   1.001  31.951  1.00 93.45           C  
ATOM   2889  O   VAL B 368      -8.654  -1.304  33.675  1.00 93.45           O  
ATOM   2890  CG1 VAL B 368     -11.196  -0.152  32.236  1.00 93.45           C  
ATOM   2891  CG2 VAL B 368     -10.949   2.344  32.095  1.00 93.45           C  
ATOM   2892  N   ASP B 369      -7.441  -0.642  31.878  1.00 92.42           N  
ATOM   2893  CA  ASP B 369      -6.794  -1.943  31.748  1.00 92.42           C  
ATOM   2894  C   ASP B 369      -5.911  -2.240  32.957  1.00 92.42           C  
ATOM   2895  CB  ASP B 369      -5.965  -2.003  30.463  1.00 92.42           C  
ATOM   2896  O   ASP B 369      -5.936  -3.351  33.492  1.00 92.42           O  
ATOM   2897  CG  ASP B 369      -6.817  -2.158  29.215  1.00 92.42           C  
ATOM   2898  OD1 ASP B 369      -7.928  -2.724  29.302  1.00 92.42           O  
ATOM   2899  OD2 ASP B 369      -6.370  -1.715  28.135  1.00 92.42           O  
ATOM   2900  N   LYS B 370      -5.238  -1.191  33.312  1.00 93.57           N  
ATOM   2901  CA  LYS B 370      -4.375  -1.327  34.483  1.00 93.57           C  
ATOM   2902  C   LYS B 370      -5.192  -1.605  35.740  1.00 93.57           C  
ATOM   2903  CB  LYS B 370      -3.529  -0.067  34.674  1.00 93.57           C  
ATOM   2904  O   LYS B 370      -4.820  -2.453  36.553  1.00 93.57           O  
ATOM   2905  CG  LYS B 370      -2.483  -0.185  35.772  1.00 93.57           C  
ATOM   2906  CD  LYS B 370      -1.582   1.043  35.820  1.00 93.57           C  
ATOM   2907  CE  LYS B 370      -0.572   0.952  36.957  1.00 93.57           C  
ATOM   2908  NZ  LYS B 370       0.418   2.069  36.908  1.00 93.57           N  
ATOM   2909  N   TYR B 371      -6.255  -0.965  35.870  1.00 94.84           N  
ATOM   2910  CA  TYR B 371      -7.130  -1.139  37.024  1.00 94.84           C  
ATOM   2911  C   TYR B 371      -7.781  -2.517  37.014  1.00 94.84           C  
ATOM   2912  CB  TYR B 371      -8.209  -0.053  37.048  1.00 94.84           C  
ATOM   2913  O   TYR B 371      -7.833  -3.194  38.043  1.00 94.84           O  
ATOM   2914  CG  TYR B 371      -9.055  -0.065  38.298  1.00 94.84           C  
ATOM   2915  CD1 TYR B 371     -10.423  -0.320  38.235  1.00 94.84           C  
ATOM   2916  CD2 TYR B 371      -8.488   0.178  39.545  1.00 94.84           C  
ATOM   2917  CE1 TYR B 371     -11.207  -0.330  39.383  1.00 94.84           C  
ATOM   2918  CE2 TYR B 371      -9.263   0.170  40.701  1.00 94.84           C  
ATOM   2919  OH  TYR B 371     -11.390  -0.095  41.751  1.00 94.84           O  
ATOM   2920  CZ  TYR B 371     -10.619  -0.086  40.610  1.00 94.84           C  
ATOM   2921  N   ARG B 372      -8.186  -2.996  35.817  1.00 91.89           N  
ATOM   2922  CA  ARG B 372      -8.794  -4.316  35.684  1.00 91.89           C  
ATOM   2923  C   ARG B 372      -7.785  -5.416  36.002  1.00 91.89           C  
ATOM   2924  CB  ARG B 372      -9.355  -4.511  34.274  1.00 91.89           C  
ATOM   2925  O   ARG B 372      -8.126  -6.411  36.646  1.00 91.89           O  
ATOM   2926  CG  ARG B 372     -10.789  -4.034  34.112  1.00 91.89           C  
ATOM   2927  CD  ARG B 372     -11.340  -4.364  32.730  1.00 91.89           C  
ATOM   2928  NE  ARG B 372     -12.029  -3.222  32.138  1.00 91.89           N  
ATOM   2929  NH1 ARG B 372     -12.624  -4.323  30.196  1.00 91.89           N  
ATOM   2930  NH2 ARG B 372     -13.223  -2.131  30.506  1.00 91.89           N  
ATOM   2931  CZ  ARG B 372     -12.624  -3.228  30.948  1.00 91.89           C  
ATOM   2932  N   ARG B 373      -6.586  -5.192  35.524  1.00 92.37           N  
ATOM   2933  CA  ARG B 373      -5.530  -6.149  35.841  1.00 92.37           C  
ATOM   2934  C   ARG B 373      -5.299  -6.230  37.346  1.00 92.37           C  
ATOM   2935  CB  ARG B 373      -4.229  -5.770  35.130  1.00 92.37           C  
ATOM   2936  O   ARG B 373      -5.085  -7.317  37.889  1.00 92.37           O  
ATOM   2937  CG  ARG B 373      -3.750  -6.805  34.125  1.00 92.37           C  
ATOM   2938  CD  ARG B 373      -2.448  -6.386  33.460  1.00 92.37           C  
ATOM   2939  NE  ARG B 373      -2.570  -6.354  32.005  1.00 92.37           N  
ATOM   2940  NH1 ARG B 373      -0.717  -5.014  31.672  1.00 92.37           N  
ATOM   2941  NH2 ARG B 373      -1.950  -5.741  29.880  1.00 92.37           N  
ATOM   2942  CZ  ARG B 373      -1.746  -5.703  31.190  1.00 92.37           C  
ATOM   2943  N   PHE B 374      -5.396  -5.112  38.026  1.00 92.97           N  
ATOM   2944  CA  PHE B 374      -5.225  -5.069  39.473  1.00 92.97           C  
ATOM   2945  C   PHE B 374      -6.362  -5.804  40.173  1.00 92.97           C  
ATOM   2946  CB  PHE B 374      -5.155  -3.620  39.964  1.00 92.97           C  
ATOM   2947  O   PHE B 374      -6.128  -6.578  41.103  1.00 92.97           O  
ATOM   2948  CG  PHE B 374      -5.256  -3.478  41.458  1.00 92.97           C  
ATOM   2949  CD1 PHE B 374      -6.427  -3.023  42.051  1.00 92.97           C  
ATOM   2950  CD2 PHE B 374      -4.178  -3.803  42.272  1.00 92.97           C  
ATOM   2951  CE1 PHE B 374      -6.522  -2.892  43.435  1.00 92.97           C  
ATOM   2952  CE2 PHE B 374      -4.266  -3.675  43.655  1.00 92.97           C  
ATOM   2953  CZ  PHE B 374      -5.438  -3.218  44.235  1.00 92.97           C  
ATOM   2954  N   LEU B 375      -7.585  -5.560  39.700  1.00 88.98           N  
ATOM   2955  CA  LEU B 375      -8.732  -6.230  40.303  1.00 88.98           C  
ATOM   2956  C   LEU B 375      -8.606  -7.743  40.175  1.00 88.98           C  
ATOM   2957  CB  LEU B 375     -10.034  -5.757  39.651  1.00 88.98           C  
ATOM   2958  O   LEU B 375      -8.909  -8.479  41.117  1.00 88.98           O  
ATOM   2959  CG  LEU B 375     -10.488  -4.338  39.996  1.00 88.98           C  
ATOM   2960  CD1 LEU B 375     -11.720  -3.962  39.180  1.00 88.98           C  
ATOM   2961  CD2 LEU B 375     -10.771  -4.215  41.490  1.00 88.98           C  
ATOM   2962  N   ALA B 376      -8.120  -8.142  39.017  1.00 87.83           N  
ATOM   2963  CA  ALA B 376      -7.920  -9.571  38.793  1.00 87.83           C  
ATOM   2964  C   ALA B 376      -6.828 -10.122  39.706  1.00 87.83           C  
ATOM   2965  CB  ALA B 376      -7.571  -9.838  37.330  1.00 87.83           C  
ATOM   2966  O   ALA B 376      -6.981 -11.200  40.284  1.00 87.83           O  
ATOM   2967  N   GLU B 377      -5.790  -9.330  39.819  1.00 88.24           N  
ATOM   2968  CA  GLU B 377      -4.681  -9.718  40.686  1.00 88.24           C  
ATOM   2969  C   GLU B 377      -5.122  -9.793  42.145  1.00 88.24           C  
ATOM   2970  CB  GLU B 377      -3.516  -8.738  40.539  1.00 88.24           C  
ATOM   2971  O   GLU B 377      -4.783 -10.744  42.852  1.00 88.24           O  
ATOM   2972  CG  GLU B 377      -2.290  -9.112  41.359  1.00 88.24           C  
ATOM   2973  CD  GLU B 377      -1.155  -8.105  41.237  1.00 88.24           C  
ATOM   2974  OE1 GLU B 377      -0.054  -8.366  41.772  1.00 88.24           O  
ATOM   2975  OE2 GLU B 377      -1.371  -7.050  40.602  1.00 88.24           O  
ATOM   2976  N   ARG B 378      -5.812  -8.797  42.602  1.00 86.13           N  
ATOM   2977  CA  ARG B 378      -6.306  -8.748  43.974  1.00 86.13           C  
ATOM   2978  C   ARG B 378      -7.201  -9.945  44.276  1.00 86.13           C  
ATOM   2979  CB  ARG B 378      -7.069  -7.446  44.225  1.00 86.13           C  
ATOM   2980  O   ARG B 378      -7.075 -10.571  45.331  1.00 86.13           O  
ATOM   2981  CG  ARG B 378      -7.552  -7.282  45.656  1.00 86.13           C  
ATOM   2982  CD  ARG B 378      -8.437  -6.053  45.815  1.00 86.13           C  
ATOM   2983  NE  ARG B 378      -9.611  -6.119  44.949  1.00 86.13           N  
ATOM   2984  NH1 ARG B 378     -10.453  -4.065  45.589  1.00 86.13           N  
ATOM   2985  NH2 ARG B 378     -11.569  -5.335  44.041  1.00 86.13           N  
ATOM   2986  CZ  ARG B 378     -10.541  -5.172  44.862  1.00 86.13           C  
ATOM   2987  N   ASP B 379      -8.068 -10.314  43.309  1.00 81.26           N  
ATOM   2988  CA  ASP B 379      -8.969 -11.449  43.487  1.00 81.26           C  
ATOM   2989  C   ASP B 379      -8.190 -12.759  43.576  1.00 81.26           C  
ATOM   2990  CB  ASP B 379      -9.980 -11.515  42.341  1.00 81.26           C  
ATOM   2991  O   ASP B 379      -8.508 -13.621  44.397  1.00 81.26           O  
ATOM   2992  CG  ASP B 379     -11.106 -10.506  42.483  1.00 81.26           C  
ATOM   2993  OD1 ASP B 379     -11.222  -9.870  43.553  1.00 81.26           O  
ATOM   2994  OD2 ASP B 379     -11.885 -10.348  41.519  1.00 81.26           O  
ATOM   2995  N   ALA B 380      -7.138 -12.842  42.782  1.00 83.67           N  
ATOM   2996  CA  ALA B 380      -6.310 -14.043  42.794  1.00 83.67           C  
ATOM   2997  C   ALA B 380      -5.563 -14.183  44.118  1.00 83.67           C  
ATOM   2998  CB  ALA B 380      -5.321 -14.020  41.631  1.00 83.67           C  
ATOM   2999  O   ALA B 380      -5.411 -15.291  44.639  1.00 83.67           O  
ATOM   3000  N   LEU B 381      -5.240 -13.046  44.684  1.00 85.79           N  
ATOM   3001  CA  LEU B 381      -4.443 -13.029  45.906  1.00 85.79           C  
ATOM   3002  C   LEU B 381      -5.324 -13.237  47.132  1.00 85.79           C  
ATOM   3003  CB  LEU B 381      -3.678 -11.708  46.028  1.00 85.79           C  
ATOM   3004  O   LEU B 381      -4.830 -13.605  48.201  1.00 85.79           O  
ATOM   3005  CG  LEU B 381      -2.407 -11.578  45.188  1.00 85.79           C  
ATOM   3006  CD1 LEU B 381      -1.967 -10.121  45.115  1.00 85.79           C  
ATOM   3007  CD2 LEU B 381      -1.296 -12.452  45.762  1.00 85.79           C  
ATOM   3008  N   GLU B 382      -6.618 -13.029  47.015  1.00 79.88           N  
ATOM   3009  CA  GLU B 382      -7.543 -13.088  48.142  1.00 79.88           C  
ATOM   3010  C   GLU B 382      -7.529 -14.466  48.797  1.00 79.88           C  
ATOM   3011  CB  GLU B 382      -8.964 -12.735  47.692  1.00 79.88           C  
ATOM   3012  O   GLU B 382      -7.590 -14.578  50.023  1.00 79.88           O  
ATOM   3013  CG  GLU B 382      -9.332 -11.275  47.910  1.00 79.88           C  
ATOM   3014  CD  GLU B 382     -10.780 -11.078  48.330  1.00 79.88           C  
ATOM   3015  OE1 GLU B 382     -11.169  -9.932  48.648  1.00 79.88           O  
ATOM   3016  OE2 GLU B 382     -11.531 -12.079  48.344  1.00 79.88           O  
ATOM   3017  N   ARG B 383      -7.412 -15.505  47.985  1.00 83.65           N  
ATOM   3018  CA  ARG B 383      -7.341 -16.846  48.556  1.00 83.65           C  
ATOM   3019  C   ARG B 383      -6.034 -17.050  49.315  1.00 83.65           C  
ATOM   3020  CB  ARG B 383      -7.481 -17.906  47.460  1.00 83.65           C  
ATOM   3021  O   ARG B 383      -6.022 -17.654  50.389  1.00 83.65           O  
ATOM   3022  CG  ARG B 383      -8.916 -18.339  47.201  1.00 83.65           C  
ATOM   3023  CD  ARG B 383      -8.993 -19.440  46.153  1.00 83.65           C  
ATOM   3024  NE  ARG B 383     -10.274 -19.429  45.452  1.00 83.65           N  
ATOM   3025  NH1 ARG B 383      -9.558 -20.744  43.694  1.00 83.65           N  
ATOM   3026  NH2 ARG B 383     -11.715 -19.973  43.751  1.00 83.65           N  
ATOM   3027  CZ  ARG B 383     -10.512 -20.049  44.301  1.00 83.65           C  
ATOM   3028  N   ARG B 384      -5.045 -16.541  48.811  1.00 87.98           N  
ATOM   3029  CA  ARG B 384      -3.738 -16.646  49.452  1.00 87.98           C  
ATOM   3030  C   ARG B 384      -3.695 -15.839  50.745  1.00 87.98           C  
ATOM   3031  CB  ARG B 384      -2.634 -16.172  48.502  1.00 87.98           C  
ATOM   3032  O   ARG B 384      -3.177 -16.309  51.760  1.00 87.98           O  
ATOM   3033  CG  ARG B 384      -1.507 -17.175  48.322  1.00 87.98           C  
ATOM   3034  CD  ARG B 384      -0.451 -16.667  47.348  1.00 87.98           C  
ATOM   3035  NE  ARG B 384       0.882 -16.683  47.942  1.00 87.98           N  
ATOM   3036  NH1 ARG B 384       1.750 -15.060  46.548  1.00 87.98           N  
ATOM   3037  NH2 ARG B 384       3.070 -16.016  48.161  1.00 87.98           N  
ATOM   3038  CZ  ARG B 384       1.898 -15.920  47.549  1.00 87.98           C  
ATOM   3039  N   ILE B 385      -4.266 -14.647  50.742  1.00 87.84           N  
ATOM   3040  CA  ILE B 385      -4.282 -13.759  51.899  1.00 87.84           C  
ATOM   3041  C   ILE B 385      -5.085 -14.398  53.030  1.00 87.84           C  
ATOM   3042  CB  ILE B 385      -4.871 -12.376  51.539  1.00 87.84           C  
ATOM   3043  O   ILE B 385      -4.675 -14.350  54.192  1.00 87.84           O  
ATOM   3044  CG1 ILE B 385      -3.929 -11.623  50.595  1.00 87.84           C  
ATOM   3045  CG2 ILE B 385      -5.144 -11.559  52.806  1.00 87.84           C  
ATOM   3046  CD1 ILE B 385      -4.557 -10.403  49.934  1.00 87.84           C  
ATOM   3047  N   ALA B 386      -6.174 -15.042  52.700  1.00 86.20           N  
ATOM   3048  CA  ALA B 386      -6.994 -15.700  53.713  1.00 86.20           C  
ATOM   3049  C   ALA B 386      -6.230 -16.839  54.383  1.00 86.20           C  
ATOM   3050  CB  ALA B 386      -8.287 -16.222  53.092  1.00 86.20           C  
ATOM   3051  O   ALA B 386      -6.294 -17.005  55.603  1.00 86.20           O  
ATOM   3052  N   ALA B 387      -5.464 -17.572  53.584  1.00 91.89           N  
ATOM   3053  CA  ALA B 387      -4.660 -18.667  54.118  1.00 91.89           C  
ATOM   3054  C   ALA B 387      -3.535 -18.140  55.004  1.00 91.89           C  
ATOM   3055  CB  ALA B 387      -4.087 -19.510  52.981  1.00 91.89           C  
ATOM   3056  O   ALA B 387      -3.282 -18.680  56.084  1.00 91.89           O  
ATOM   3057  N   LEU B 388      -2.888 -17.099  54.543  1.00 93.83           N  
ATOM   3058  CA  LEU B 388      -1.791 -16.510  55.303  1.00 93.83           C  
ATOM   3059  C   LEU B 388      -2.295 -15.915  56.613  1.00 93.83           C  
ATOM   3060  CB  LEU B 388      -1.087 -15.429  54.476  1.00 93.83           C  
ATOM   3061  O   LEU B 388      -1.625 -16.015  57.643  1.00 93.83           O  
ATOM   3062  CG  LEU B 388      -0.326 -15.910  53.240  1.00 93.83           C  
ATOM   3063  CD1 LEU B 388       0.252 -14.722  52.479  1.00 93.83           C  
ATOM   3064  CD2 LEU B 388       0.778 -16.886  53.637  1.00 93.83           C  
ATOM   3065  N   ARG B 389      -3.468 -15.372  56.565  1.00 91.05           N  
ATOM   3066  CA  ARG B 389      -4.079 -14.801  57.761  1.00 91.05           C  
ATOM   3067  C   ARG B 389      -4.361 -15.881  58.800  1.00 91.05           C  
ATOM   3068  CB  ARG B 389      -5.371 -14.064  57.406  1.00 91.05           C  
ATOM   3069  O   ARG B 389      -4.151 -15.671  59.996  1.00 91.05           O  
ATOM   3070  CG  ARG B 389      -5.666 -12.871  58.299  1.00 91.05           C  
ATOM   3071  CD  ARG B 389      -6.854 -12.066  57.793  1.00 91.05           C  
ATOM   3072  NE  ARG B 389      -6.733 -11.761  56.369  1.00 91.05           N  
ATOM   3073  NH1 ARG B 389      -8.850 -10.859  56.171  1.00 91.05           N  
ATOM   3074  NH2 ARG B 389      -7.467 -10.963  54.345  1.00 91.05           N  
ATOM   3075  CZ  ARG B 389      -7.683 -11.195  55.631  1.00 91.05           C  
ATOM   3076  N   ASN B 390      -4.807 -16.991  58.347  1.00 93.16           N  
ATOM   3077  CA  ASN B 390      -5.065 -18.101  59.257  1.00 93.16           C  
ATOM   3078  C   ASN B 390      -3.776 -18.618  59.890  1.00 93.16           C  
ATOM   3079  CB  ASN B 390      -5.790 -19.235  58.529  1.00 93.16           C  
ATOM   3080  O   ASN B 390      -3.749 -18.943  61.078  1.00 93.16           O  
ATOM   3081  CG  ASN B 390      -7.261 -19.315  58.890  1.00 93.16           C  
ATOM   3082  ND2 ASN B 390      -7.978 -20.230  58.251  1.00 93.16           N  
ATOM   3083  OD1 ASN B 390      -7.747 -18.557  59.734  1.00 93.16           O  
ATOM   3084  N   LEU B 391      -2.727 -18.638  59.080  1.00 95.59           N  
ATOM   3085  CA  LEU B 391      -1.428 -19.044  59.605  1.00 95.59           C  
ATOM   3086  C   LEU B 391      -0.958 -18.086  60.694  1.00 95.59           C  
ATOM   3087  CB  LEU B 391      -0.391 -19.107  58.481  1.00 95.59           C  
ATOM   3088  O   LEU B 391      -0.469 -18.518  61.740  1.00 95.59           O  
ATOM   3089  CG  LEU B 391      -0.197 -20.469  57.813  1.00 95.59           C  
ATOM   3090  CD1 LEU B 391      -1.129 -20.610  56.615  1.00 95.59           C  
ATOM   3091  CD2 LEU B 391       1.257 -20.655  57.391  1.00 95.59           C  
ATOM   3092  N   ALA B 392      -1.175 -16.808  60.423  1.00 96.09           N  
ATOM   3093  CA  ALA B 392      -0.777 -15.787  61.389  1.00 96.09           C  
ATOM   3094  C   ALA B 392      -1.601 -15.894  62.669  1.00 96.09           C  
ATOM   3095  CB  ALA B 392      -0.921 -14.394  60.782  1.00 96.09           C  
ATOM   3096  O   ALA B 392      -1.072 -15.732  63.771  1.00 96.09           O  
ATOM   3097  N   LEU B 393      -2.886 -16.155  62.515  1.00 96.45           N  
ATOM   3098  CA  LEU B 393      -3.763 -16.313  63.669  1.00 96.45           C  
ATOM   3099  C   LEU B 393      -3.368 -17.537  64.487  1.00 96.45           C  
ATOM   3100  CB  LEU B 393      -5.223 -16.433  63.221  1.00 96.45           C  
ATOM   3101  O   LEU B 393      -3.334 -17.481  65.720  1.00 96.45           O  
ATOM   3102  CG  LEU B 393      -6.269 -16.513  64.333  1.00 96.45           C  
ATOM   3103  CD1 LEU B 393      -6.230 -15.251  65.189  1.00 96.45           C  
ATOM   3104  CD2 LEU B 393      -7.659 -16.724  63.745  1.00 96.45           C  
ATOM   3105  N   GLN B 394      -2.995 -18.634  63.820  1.00 97.62           N  
ATOM   3106  CA  GLN B 394      -2.551 -19.840  64.510  1.00 97.62           C  
ATOM   3107  C   GLN B 394      -1.249 -19.594  65.267  1.00 97.62           C  
ATOM   3108  CB  GLN B 394      -2.373 -20.992  63.519  1.00 97.62           C  
ATOM   3109  O   GLN B 394      -1.089 -20.049  66.401  1.00 97.62           O  
ATOM   3110  CG  GLN B 394      -3.683 -21.528  62.957  1.00 97.62           C  
ATOM   3111  CD  GLN B 394      -3.477 -22.500  61.811  1.00 97.62           C  
ATOM   3112  NE2 GLN B 394      -4.572 -22.956  61.214  1.00 97.62           N  
ATOM   3113  OE1 GLN B 394      -2.340 -22.837  61.463  1.00 97.62           O  
ATOM   3114  N   ALA B 395      -0.336 -18.905  64.623  1.00 98.17           N  
ATOM   3115  CA  ALA B 395       0.915 -18.548  65.290  1.00 98.17           C  
ATOM   3116  C   ALA B 395       0.654 -17.680  66.516  1.00 98.17           C  
ATOM   3117  CB  ALA B 395       1.849 -17.829  64.319  1.00 98.17           C  
ATOM   3118  O   ALA B 395       1.330 -17.818  67.539  1.00 98.17           O  
ATOM   3119  N   SER B 396      -0.345 -16.760  66.373  1.00 98.07           N  
ATOM   3120  CA  SER B 396      -0.744 -15.915  67.495  1.00 98.07           C  
ATOM   3121  C   SER B 396      -1.299 -16.748  68.646  1.00 98.07           C  
ATOM   3122  CB  SER B 396      -1.785 -14.887  67.050  1.00 98.07           C  
ATOM   3123  O   SER B 396      -1.009 -16.477  69.812  1.00 98.07           O  
ATOM   3124  OG  SER B 396      -2.267 -14.148  68.159  1.00 98.07           O  
ATOM   3125  N   ASN B 397      -2.016 -17.793  68.336  1.00 98.30           N  
ATOM   3126  CA  ASN B 397      -2.541 -18.698  69.354  1.00 98.30           C  
ATOM   3127  C   ASN B 397      -1.420 -19.438  70.077  1.00 98.30           C  
ATOM   3128  CB  ASN B 397      -3.520 -19.695  68.733  1.00 98.30           C  
ATOM   3129  O   ASN B 397      -1.505 -19.678  71.283  1.00 98.30           O  
ATOM   3130  CG  ASN B 397      -4.754 -19.023  68.162  1.00 98.30           C  
ATOM   3131  ND2 ASN B 397      -5.456 -19.724  67.278  1.00 98.30           N  
ATOM   3132  OD1 ASN B 397      -5.073 -17.884  68.511  1.00 98.30           O  
ATOM   3133  N   ASP B 398      -0.365 -19.839  69.322  1.00 98.59           N  
ATOM   3134  CA  ASP B 398       0.805 -20.462  69.935  1.00 98.59           C  
ATOM   3135  C   ASP B 398       1.439 -19.537  70.970  1.00 98.59           C  
ATOM   3136  CB  ASP B 398       1.833 -20.841  68.868  1.00 98.59           C  
ATOM   3137  O   ASP B 398       1.766 -19.968  72.078  1.00 98.59           O  
ATOM   3138  CG  ASP B 398       1.351 -21.947  67.945  1.00 98.59           C  
ATOM   3139  OD1 ASP B 398       0.283 -22.541  68.211  1.00 98.59           O  
ATOM   3140  OD2 ASP B 398       2.046 -22.230  66.946  1.00 98.59           O  
ATOM   3141  N   HIS B 399       1.560 -18.237  70.586  1.00 98.70           N  
ATOM   3142  CA  HIS B 399       2.133 -17.233  71.477  1.00 98.70           C  
ATOM   3143  C   HIS B 399       1.263 -17.031  72.713  1.00 98.70           C  
ATOM   3144  CB  HIS B 399       2.316 -15.905  70.740  1.00 98.70           C  
ATOM   3145  O   HIS B 399       1.767 -17.016  73.837  1.00 98.70           O  
ATOM   3146  CG  HIS B 399       3.041 -14.870  71.540  1.00 98.70           C  
ATOM   3147  CD2 HIS B 399       3.978 -14.992  72.510  1.00 98.70           C  
ATOM   3148  ND1 HIS B 399       2.825 -13.519  71.380  1.00 98.70           N  
ATOM   3149  CE1 HIS B 399       3.602 -12.852  72.218  1.00 98.70           C  
ATOM   3150  NE2 HIS B 399       4.311 -13.723  72.915  1.00 98.70           N  
ATOM   3151  N   ASP B 400      -0.059 -17.009  72.527  1.00 98.56           N  
ATOM   3152  CA  ASP B 400      -1.015 -16.796  73.610  1.00 98.56           C  
ATOM   3153  C   ASP B 400      -0.970 -17.946  74.615  1.00 98.56           C  
ATOM   3154  CB  ASP B 400      -2.432 -16.638  73.053  1.00 98.56           C  
ATOM   3155  O   ASP B 400      -1.153 -17.734  75.815  1.00 98.56           O  
ATOM   3156  CG  ASP B 400      -3.481 -16.481  74.140  1.00 98.56           C  
ATOM   3157  OD1 ASP B 400      -3.485 -15.445  74.838  1.00 98.56           O  
ATOM   3158  OD2 ASP B 400      -4.309 -17.403  74.301  1.00 98.56           O  
ATOM   3159  N   ALA B 401      -0.713 -19.141  74.134  1.00 98.35           N  
ATOM   3160  CA  ALA B 401      -0.627 -20.290  75.033  1.00 98.35           C  
ATOM   3161  C   ALA B 401       0.439 -20.069  76.103  1.00 98.35           C  
ATOM   3162  CB  ALA B 401      -0.329 -21.563  74.244  1.00 98.35           C  
ATOM   3163  O   ALA B 401       0.255 -20.456  77.260  1.00 98.35           O  
ATOM   3164  N   TRP B 402       1.458 -19.399  75.765  1.00 98.53           N  
ATOM   3165  CA  TRP B 402       2.532 -19.149  76.721  1.00 98.53           C  
ATOM   3166  C   TRP B 402       2.293 -17.849  77.479  1.00 98.53           C  
ATOM   3167  CB  TRP B 402       3.886 -19.098  76.008  1.00 98.53           C  
ATOM   3168  O   TRP B 402       2.629 -17.741  78.661  1.00 98.53           O  
ATOM   3169  CG  TRP B 402       4.499 -20.445  75.767  1.00 98.53           C  
ATOM   3170  CD1 TRP B 402       4.305 -21.255  74.683  1.00 98.53           C  
ATOM   3171  CD2 TRP B 402       5.401 -21.139  76.632  1.00 98.53           C  
ATOM   3172  CE2 TRP B 402       5.716 -22.368  76.010  1.00 98.53           C  
ATOM   3173  CE3 TRP B 402       5.976 -20.843  77.875  1.00 98.53           C  
ATOM   3174  NE1 TRP B 402       5.035 -22.414  74.822  1.00 98.53           N  
ATOM   3175  CH2 TRP B 402       7.128 -22.983  77.805  1.00 98.53           C  
ATOM   3176  CZ2 TRP B 402       6.581 -23.299  76.589  1.00 98.53           C  
ATOM   3177  CZ3 TRP B 402       6.837 -21.771  78.450  1.00 98.53           C  
ATOM   3178  N   LEU B 403       1.660 -16.786  76.781  1.00 98.63           N  
ATOM   3179  CA  LEU B 403       1.310 -15.553  77.477  1.00 98.63           C  
ATOM   3180  C   LEU B 403       0.325 -15.826  78.607  1.00 98.63           C  
ATOM   3181  CB  LEU B 403       0.712 -14.538  76.499  1.00 98.63           C  
ATOM   3182  O   LEU B 403       0.366 -15.163  79.646  1.00 98.63           O  
ATOM   3183  CG  LEU B 403       1.683 -13.901  75.504  1.00 98.63           C  
ATOM   3184  CD1 LEU B 403       0.919 -13.114  74.445  1.00 98.63           C  
ATOM   3185  CD2 LEU B 403       2.680 -13.004  76.229  1.00 98.63           C  
ATOM   3186  N   ALA B 404      -0.521 -16.865  78.481  1.00 98.53           N  
ATOM   3187  CA  ALA B 404      -1.504 -17.239  79.494  1.00 98.53           C  
ATOM   3188  C   ALA B 404      -0.823 -17.648  80.796  1.00 98.53           C  
ATOM   3189  CB  ALA B 404      -2.390 -18.373  78.982  1.00 98.53           C  
ATOM   3190  O   ALA B 404      -1.380 -17.462  81.881  1.00 98.53           O  
ATOM   3191  N   THR B 405       0.429 -18.103  80.641  1.00 98.60           N  
ATOM   3192  CA  THR B 405       1.137 -18.612  81.811  1.00 98.60           C  
ATOM   3193  C   THR B 405       1.724 -17.463  82.627  1.00 98.60           C  
ATOM   3194  CB  THR B 405       2.260 -19.584  81.406  1.00 98.60           C  
ATOM   3195  O   THR B 405       2.283 -17.684  83.704  1.00 98.60           O  
ATOM   3196  CG2 THR B 405       1.727 -20.699  80.512  1.00 98.60           C  
ATOM   3197  OG1 THR B 405       3.276 -18.862  80.697  1.00 98.60           O  
ATOM   3198  N   ALA B 406       1.579 -16.209  82.126  1.00 98.68           N  
ATOM   3199  CA  ALA B 406       2.079 -15.042  82.846  1.00 98.68           C  
ATOM   3200  C   ALA B 406       1.139 -14.654  83.983  1.00 98.68           C  
ATOM   3201  CB  ALA B 406       2.265 -13.866  81.889  1.00 98.68           C  
ATOM   3202  O   ALA B 406       1.524 -13.911  84.889  1.00 98.68           O  
ATOM   3203  N   GLU B 407      -0.047 -15.140  84.019  1.00 98.33           N  
ATOM   3204  CA  GLU B 407      -1.033 -14.835  85.050  1.00 98.33           C  
ATOM   3205  C   GLU B 407      -0.644 -15.461  86.387  1.00 98.33           C  
ATOM   3206  CB  GLU B 407      -2.422 -15.320  84.627  1.00 98.33           C  
ATOM   3207  O   GLU B 407      -0.061 -16.546  86.425  1.00 98.33           O  
ATOM   3208  CG  GLU B 407      -2.985 -14.591  83.415  1.00 98.33           C  
ATOM   3209  CD  GLU B 407      -4.262 -15.215  82.879  1.00 98.33           C  
ATOM   3210  OE1 GLU B 407      -5.003 -14.536  82.132  1.00 98.33           O  
ATOM   3211  OE2 GLU B 407      -4.525 -16.394  83.208  1.00 98.33           O  
ATOM   3212  N   PRO B 408      -0.929 -14.925  87.505  1.00 95.75           N  
ATOM   3213  CA  PRO B 408      -0.427 -15.272  88.836  1.00 95.75           C  
ATOM   3214  C   PRO B 408      -0.807 -16.689  89.258  1.00 95.75           C  
ATOM   3215  CB  PRO B 408      -1.095 -14.235  89.744  1.00 95.75           C  
ATOM   3216  O   PRO B 408      -0.094 -17.315  90.048  1.00 95.75           O  
ATOM   3217  CG  PRO B 408      -1.545 -13.151  88.820  1.00 95.75           C  
ATOM   3218  CD  PRO B 408      -1.683 -13.726  87.440  1.00 95.75           C  
ATOM   3219  N   GLN B 409      -1.820 -17.232  88.784  1.00 97.01           N  
ATOM   3220  CA  GLN B 409      -2.253 -18.569  89.178  1.00 97.01           C  
ATOM   3221  C   GLN B 409      -1.258 -19.630  88.714  1.00 97.01           C  
ATOM   3222  CB  GLN B 409      -3.643 -18.872  88.618  1.00 97.01           C  
ATOM   3223  O   GLN B 409      -1.256 -20.753  89.221  1.00 97.01           O  
ATOM   3224  CG  GLN B 409      -3.761 -18.647  87.116  1.00 97.01           C  
ATOM   3225  CD  GLN B 409      -4.785 -17.585  86.761  1.00 97.01           C  
ATOM   3226  NE2 GLN B 409      -5.322 -17.661  85.548  1.00 97.01           N  
ATOM   3227  OE1 GLN B 409      -5.091 -16.703  87.570  1.00 97.01           O  
ATOM   3228  N   HIS B 410      -0.357 -19.254  87.739  1.00 98.03           N  
ATOM   3229  CA  HIS B 410       0.587 -20.217  87.183  1.00 98.03           C  
ATOM   3230  C   HIS B 410       1.968 -20.060  87.811  1.00 98.03           C  
ATOM   3231  CB  HIS B 410       0.678 -20.063  85.665  1.00 98.03           C  
ATOM   3232  O   HIS B 410       2.951 -20.605  87.302  1.00 98.03           O  
ATOM   3233  CG  HIS B 410      -0.595 -20.382  84.949  1.00 98.03           C  
ATOM   3234  CD2 HIS B 410      -1.076 -21.552  84.468  1.00 98.03           C  
ATOM   3235  ND1 HIS B 410      -1.544 -19.425  84.656  1.00 98.03           N  
ATOM   3236  CE1 HIS B 410      -2.555 -19.996  84.024  1.00 98.03           C  
ATOM   3237  NE2 HIS B 410      -2.296 -21.286  83.898  1.00 98.03           N  
ATOM   3238  N   ILE B 411       2.129 -19.413  88.927  1.00 97.41           N  
ATOM   3239  CA  ILE B 411       3.404 -18.995  89.501  1.00 97.41           C  
ATOM   3240  C   ILE B 411       4.189 -20.222  89.960  1.00 97.41           C  
ATOM   3241  CB  ILE B 411       3.200 -18.017  90.679  1.00 97.41           C  
ATOM   3242  O   ILE B 411       5.423 -20.215  89.955  1.00 97.41           O  
ATOM   3243  CG1 ILE B 411       4.524 -17.337  91.045  1.00 97.41           C  
ATOM   3244  CG2 ILE B 411       2.607 -18.745  91.889  1.00 97.41           C  
ATOM   3245  CD1 ILE B 411       4.368 -16.132  91.964  1.00 97.41           C  
ATOM   3246  N   ASP B 412       3.545 -21.336  90.264  1.00 97.32           N  
ATOM   3247  CA  ASP B 412       4.224 -22.510  90.805  1.00 97.32           C  
ATOM   3248  C   ASP B 412       4.692 -23.437  89.687  1.00 97.32           C  
ATOM   3249  CB  ASP B 412       3.304 -23.265  91.766  1.00 97.32           C  
ATOM   3250  O   ASP B 412       5.395 -24.418  89.941  1.00 97.32           O  
ATOM   3251  CG  ASP B 412       3.052 -22.513  93.060  1.00 97.32           C  
ATOM   3252  OD1 ASP B 412       3.986 -21.864  93.580  1.00 97.32           O  
ATOM   3253  OD2 ASP B 412       1.912 -22.572  93.568  1.00 97.32           O  
ATOM   3254  N   ASN B 413       4.282 -23.105  88.415  1.00 97.78           N  
ATOM   3255  CA  ASN B 413       4.806 -23.831  87.264  1.00 97.78           C  
ATOM   3256  C   ASN B 413       6.202 -23.348  86.883  1.00 97.78           C  
ATOM   3257  CB  ASN B 413       3.856 -23.703  86.071  1.00 97.78           C  
ATOM   3258  O   ASN B 413       6.391 -22.174  86.558  1.00 97.78           O  
ATOM   3259  CG  ASN B 413       4.334 -24.475  84.857  1.00 97.78           C  
ATOM   3260  ND2 ASN B 413       3.419 -24.764  83.939  1.00 97.78           N  
ATOM   3261  OD1 ASN B 413       5.517 -24.810  84.746  1.00 97.78           O  
ATOM   3262  N   PRO B 414       7.227 -24.238  86.890  1.00 97.43           N  
ATOM   3263  CA  PRO B 414       8.624 -23.842  86.686  1.00 97.43           C  
ATOM   3264  C   PRO B 414       8.875 -23.260  85.297  1.00 97.43           C  
ATOM   3265  CB  PRO B 414       9.393 -25.152  86.878  1.00 97.43           C  
ATOM   3266  O   PRO B 414       9.863 -22.550  85.091  1.00 97.43           O  
ATOM   3267  CG  PRO B 414       8.427 -26.066  87.561  1.00 97.43           C  
ATOM   3268  CD  PRO B 414       7.033 -25.580  87.280  1.00 97.43           C  
ATOM   3269  N   TYR B 415       7.948 -23.500  84.303  1.00 98.23           N  
ATOM   3270  CA  TYR B 415       8.172 -23.069  82.927  1.00 98.23           C  
ATOM   3271  C   TYR B 415       7.323 -21.848  82.593  1.00 98.23           C  
ATOM   3272  CB  TYR B 415       7.859 -24.205  81.949  1.00 98.23           C  
ATOM   3273  O   TYR B 415       7.393 -21.321  81.480  1.00 98.23           O  
ATOM   3274  CG  TYR B 415       8.652 -25.463  82.207  1.00 98.23           C  
ATOM   3275  CD1 TYR B 415       9.965 -25.587  81.761  1.00 98.23           C  
ATOM   3276  CD2 TYR B 415       8.089 -26.533  82.898  1.00 98.23           C  
ATOM   3277  CE1 TYR B 415      10.699 -26.745  81.995  1.00 98.23           C  
ATOM   3278  CE2 TYR B 415       8.813 -27.695  83.137  1.00 98.23           C  
ATOM   3279  OH  TYR B 415      10.837 -28.941  82.918  1.00 98.23           O  
ATOM   3280  CZ  TYR B 415      10.115 -27.793  82.683  1.00 98.23           C  
ATOM   3281  N   SER B 416       6.536 -21.427  83.619  1.00 98.49           N  
ATOM   3282  CA  SER B 416       5.588 -20.347  83.368  1.00 98.49           C  
ATOM   3283  C   SER B 416       6.287 -18.991  83.351  1.00 98.49           C  
ATOM   3284  CB  SER B 416       4.482 -20.347  84.422  1.00 98.49           C  
ATOM   3285  O   SER B 416       7.333 -18.819  83.981  1.00 98.49           O  
ATOM   3286  OG  SER B 416       4.988 -19.938  85.682  1.00 98.49           O  
ATOM   3287  N   LEU B 417       5.719 -18.048  82.634  1.00 98.45           N  
ATOM   3288  CA  LEU B 417       6.196 -16.669  82.645  1.00 98.45           C  
ATOM   3289  C   LEU B 417       6.006 -16.039  84.022  1.00 98.45           C  
ATOM   3290  CB  LEU B 417       5.467 -15.840  81.586  1.00 98.45           C  
ATOM   3291  O   LEU B 417       6.823 -15.223  84.454  1.00 98.45           O  
ATOM   3292  CG  LEU B 417       6.037 -15.897  80.169  1.00 98.45           C  
ATOM   3293  CD1 LEU B 417       5.037 -15.323  79.170  1.00 98.45           C  
ATOM   3294  CD2 LEU B 417       7.363 -15.145  80.095  1.00 98.45           C  
ATOM   3295  N   ALA B 418       4.967 -16.453  84.779  1.00 98.68           N  
ATOM   3296  CA  ALA B 418       4.717 -15.925  86.118  1.00 98.68           C  
ATOM   3297  C   ALA B 418       5.882 -16.234  87.055  1.00 98.68           C  
ATOM   3298  CB  ALA B 418       3.418 -16.496  86.682  1.00 98.68           C  
ATOM   3299  O   ALA B 418       6.308 -15.374  87.830  1.00 98.68           O  
ATOM   3300  N   ALA B 419       6.478 -17.443  86.955  1.00 98.59           N  
ATOM   3301  CA  ALA B 419       7.625 -17.829  87.772  1.00 98.59           C  
ATOM   3302  C   ALA B 419       8.857 -17.004  87.413  1.00 98.59           C  
ATOM   3303  CB  ALA B 419       7.919 -19.317  87.609  1.00 98.59           C  
ATOM   3304  O   ALA B 419       9.577 -16.533  88.296  1.00 98.59           O  
ATOM   3305  N   ALA B 420       9.043 -16.810  86.076  1.00 98.53           N  
ATOM   3306  CA  ALA B 420      10.188 -16.036  85.604  1.00 98.53           C  
ATOM   3307  C   ALA B 420      10.104 -14.588  86.078  1.00 98.53           C  
ATOM   3308  CB  ALA B 420      10.274 -16.090  84.080  1.00 98.53           C  
ATOM   3309  O   ALA B 420      11.095 -14.024  86.547  1.00 98.53           O  
ATOM   3310  N   LEU B 421       8.868 -13.985  86.052  1.00 98.49           N  
ATOM   3311  CA  LEU B 421       8.668 -12.585  86.408  1.00 98.49           C  
ATOM   3312  C   LEU B 421       8.794 -12.382  87.914  1.00 98.49           C  
ATOM   3313  CB  LEU B 421       7.296 -12.100  85.928  1.00 98.49           C  
ATOM   3314  O   LEU B 421       9.125 -11.287  88.370  1.00 98.49           O  
ATOM   3315  CG  LEU B 421       7.068 -12.099  84.415  1.00 98.49           C  
ATOM   3316  CD1 LEU B 421       5.612 -11.774  84.100  1.00 98.49           C  
ATOM   3317  CD2 LEU B 421       8.003 -11.107  83.734  1.00 98.49           C  
ATOM   3318  N   ALA B 422       8.638 -13.443  88.715  1.00 98.40           N  
ATOM   3319  CA  ALA B 422       8.691 -13.384  90.174  1.00 98.40           C  
ATOM   3320  C   ALA B 422      10.127 -13.232  90.665  1.00 98.40           C  
ATOM   3321  CB  ALA B 422       8.053 -14.631  90.781  1.00 98.40           C  
ATOM   3322  O   ALA B 422      10.361 -12.909  91.832  1.00 98.40           O  
ATOM   3323  N   CYS B 423      11.096 -13.348  89.733  1.00 98.12           N  
ATOM   3324  CA  CYS B 423      12.503 -13.257  90.111  1.00 98.12           C  
ATOM   3325  C   CYS B 423      12.946 -11.802  90.214  1.00 98.12           C  
ATOM   3326  CB  CYS B 423      13.378 -13.995  89.099  1.00 98.12           C  
ATOM   3327  O   CYS B 423      13.992 -11.508  90.795  1.00 98.12           O  
ATOM   3328  SG  CYS B 423      13.127 -15.785  89.088  1.00 98.12           S  
ATOM   3329  N   TYR B 424      12.171 -10.917  89.681  1.00 98.62           N  
ATOM   3330  CA  TYR B 424      12.513  -9.503  89.767  1.00 98.62           C  
ATOM   3331  C   TYR B 424      12.199  -8.949  91.152  1.00 98.62           C  
ATOM   3332  CB  TYR B 424      11.760  -8.701  88.701  1.00 98.62           C  
ATOM   3333  O   TYR B 424      11.206  -9.338  91.772  1.00 98.62           O  
ATOM   3334  CG  TYR B 424      12.195  -9.010  87.289  1.00 98.62           C  
ATOM   3335  CD1 TYR B 424      13.214  -8.282  86.678  1.00 98.62           C  
ATOM   3336  CD2 TYR B 424      11.589 -10.029  86.563  1.00 98.62           C  
ATOM   3337  CE1 TYR B 424      13.618  -8.562  85.376  1.00 98.62           C  
ATOM   3338  CE2 TYR B 424      11.984 -10.318  85.262  1.00 98.62           C  
ATOM   3339  OH  TYR B 424      13.393  -9.863  83.389  1.00 98.62           O  
ATOM   3340  CZ  TYR B 424      12.997  -9.581  84.677  1.00 98.62           C  
ATOM   3341  N   ASP B 425      13.134  -8.139  91.697  1.00 98.53           N  
ATOM   3342  CA  ASP B 425      12.929  -7.469  92.977  1.00 98.53           C  
ATOM   3343  C   ASP B 425      12.226  -6.126  92.787  1.00 98.53           C  
ATOM   3344  CB  ASP B 425      14.265  -7.267  93.695  1.00 98.53           C  
ATOM   3345  O   ASP B 425      12.844  -5.152  92.353  1.00 98.53           O  
ATOM   3346  CG  ASP B 425      14.102  -6.754  95.116  1.00 98.53           C  
ATOM   3347  OD1 ASP B 425      12.953  -6.549  95.563  1.00 98.53           O  
ATOM   3348  OD2 ASP B 425      15.132  -6.550  95.793  1.00 98.53           O  
ATOM   3349  N   ARG B 426      10.947  -5.943  93.102  1.00 98.55           N  
ATOM   3350  CA  ARG B 426      10.144  -4.745  92.880  1.00 98.55           C  
ATOM   3351  C   ARG B 426      10.425  -3.692  93.946  1.00 98.55           C  
ATOM   3352  CB  ARG B 426       8.654  -5.091  92.866  1.00 98.55           C  
ATOM   3353  O   ARG B 426       9.878  -2.588  93.897  1.00 98.55           O  
ATOM   3354  CG  ARG B 426       8.244  -5.997  91.716  1.00 98.55           C  
ATOM   3355  CD  ARG B 426       6.747  -6.279  91.726  1.00 98.55           C  
ATOM   3356  NE  ARG B 426       5.969  -5.068  91.475  1.00 98.55           N  
ATOM   3357  NH1 ARG B 426       3.922  -6.041  91.929  1.00 98.55           N  
ATOM   3358  NH2 ARG B 426       4.039  -3.833  91.324  1.00 98.55           N  
ATOM   3359  CZ  ARG B 426       4.646  -4.984  91.576  1.00 98.55           C  
ATOM   3360  N   ASP B 427      11.371  -4.004  94.908  1.00 97.24           N  
ATOM   3361  CA  ASP B 427      11.783  -3.044  95.927  1.00 97.24           C  
ATOM   3362  C   ASP B 427      13.136  -2.426  95.584  1.00 97.24           C  
ATOM   3363  CB  ASP B 427      11.843  -3.713  97.303  1.00 97.24           C  
ATOM   3364  O   ASP B 427      13.651  -1.593  96.332  1.00 97.24           O  
ATOM   3365  CG  ASP B 427      10.488  -4.202  97.784  1.00 97.24           C  
ATOM   3366  OD1 ASP B 427       9.487  -3.467  97.636  1.00 97.24           O  
ATOM   3367  OD2 ASP B 427      10.422  -5.330  98.319  1.00 97.24           O  
ATOM   3368  N   GLU B 428      13.693  -2.880  94.575  1.00 97.81           N  
ATOM   3369  CA  GLU B 428      14.953  -2.346  94.070  1.00 97.81           C  
ATOM   3370  C   GLU B 428      14.758  -1.653  92.724  1.00 97.81           C  
ATOM   3371  CB  GLU B 428      15.997  -3.459  93.940  1.00 97.81           C  
ATOM   3372  O   GLU B 428      14.230  -2.249  91.784  1.00 97.81           O  
ATOM   3373  CG  GLU B 428      17.435  -2.968  94.023  1.00 97.81           C  
ATOM   3374  CD  GLU B 428      17.928  -2.337  92.732  1.00 97.81           C  
ATOM   3375  OE1 GLU B 428      18.908  -1.558  92.771  1.00 97.81           O  
ATOM   3376  OE2 GLU B 428      17.329  -2.622  91.671  1.00 97.81           O  
ATOM   3377  N   ARG B 429      15.224  -0.456  92.551  1.00 95.61           N  
ATOM   3378  CA  ARG B 429      14.933   0.431  91.429  1.00 95.61           C  
ATOM   3379  C   ARG B 429      15.391  -0.186  90.111  1.00 95.61           C  
ATOM   3380  CB  ARG B 429      15.601   1.793  91.631  1.00 95.61           C  
ATOM   3381  O   ARG B 429      14.617  -0.263  89.155  1.00 95.61           O  
ATOM   3382  CG  ARG B 429      14.839   2.721  92.563  1.00 95.61           C  
ATOM   3383  CD  ARG B 429      15.587   4.027  92.794  1.00 95.61           C  
ATOM   3384  NE  ARG B 429      15.713   4.802  91.563  1.00 95.61           N  
ATOM   3385  NH1 ARG B 429      14.391   6.552  92.287  1.00 95.61           N  
ATOM   3386  NH2 ARG B 429      15.320   6.602  90.193  1.00 95.61           N  
ATOM   3387  CZ  ARG B 429      15.141   5.983  91.350  1.00 95.61           C  
ATOM   3388  N   THR B 430      16.609  -0.649  90.074  1.00 96.44           N  
ATOM   3389  CA  THR B 430      17.193  -1.165  88.842  1.00 96.44           C  
ATOM   3390  C   THR B 430      16.558  -2.498  88.459  1.00 96.44           C  
ATOM   3391  CB  THR B 430      18.717  -1.338  88.975  1.00 96.44           C  
ATOM   3392  O   THR B 430      16.302  -2.754  87.280  1.00 96.44           O  
ATOM   3393  CG2 THR B 430      19.462  -0.184  88.311  1.00 96.44           C  
ATOM   3394  OG1 THR B 430      19.068  -1.384  90.364  1.00 96.44           O  
ATOM   3395  N   SER B 431      16.332  -3.362  89.403  1.00 97.61           N  
ATOM   3396  CA  SER B 431      15.657  -4.629  89.138  1.00 97.61           C  
ATOM   3397  C   SER B 431      14.232  -4.404  88.643  1.00 97.61           C  
ATOM   3398  CB  SER B 431      15.635  -5.497  90.397  1.00 97.61           C  
ATOM   3399  O   SER B 431      13.795  -5.041  87.682  1.00 97.61           O  
ATOM   3400  OG  SER B 431      15.048  -6.758  90.128  1.00 97.61           O  
ATOM   3401  N   ALA B 432      13.501  -3.430  89.206  1.00 98.32           N  
ATOM   3402  CA  ALA B 432      12.140  -3.100  88.793  1.00 98.32           C  
ATOM   3403  C   ALA B 432      12.117  -2.537  87.375  1.00 98.32           C  
ATOM   3404  CB  ALA B 432      11.514  -2.105  89.767  1.00 98.32           C  
ATOM   3405  O   ALA B 432      11.199  -2.820  86.602  1.00 98.32           O  
ATOM   3406  N   ARG B 433      13.081  -1.748  87.081  1.00 96.06           N  
ATOM   3407  CA  ARG B 433      13.204  -1.238  85.719  1.00 96.06           C  
ATOM   3408  C   ARG B 433      13.386  -2.378  84.721  1.00 96.06           C  
ATOM   3409  CB  ARG B 433      14.374  -0.259  85.613  1.00 96.06           C  
ATOM   3410  O   ARG B 433      12.799  -2.360  83.635  1.00 96.06           O  
ATOM   3411  CG  ARG B 433      14.260   0.718  84.453  1.00 96.06           C  
ATOM   3412  CD  ARG B 433      13.784   2.088  84.915  1.00 96.06           C  
ATOM   3413  NE  ARG B 433      14.897   2.928  85.347  1.00 96.06           N  
ATOM   3414  NH1 ARG B 433      13.673   4.887  85.391  1.00 96.06           N  
ATOM   3415  NH2 ARG B 433      15.896   4.905  85.954  1.00 96.06           N  
ATOM   3416  CZ  ARG B 433      14.820   4.239  85.563  1.00 96.06           C  
ATOM   3417  N   GLY B 434      14.261  -3.338  85.105  1.00 96.77           N  
ATOM   3418  CA  GLY B 434      14.414  -4.516  84.268  1.00 96.77           C  
ATOM   3419  C   GLY B 434      13.116  -5.275  84.063  1.00 96.77           C  
ATOM   3420  O   GLY B 434      12.829  -5.737  82.956  1.00 96.77           O  
ATOM   3421  N   LEU B 435      12.257  -5.323  85.073  1.00 98.16           N  
ATOM   3422  CA  LEU B 435      10.951  -5.969  84.994  1.00 98.16           C  
ATOM   3423  C   LEU B 435      10.039  -5.236  84.015  1.00 98.16           C  
ATOM   3424  CB  LEU B 435      10.296  -6.022  86.376  1.00 98.16           C  
ATOM   3425  O   LEU B 435       9.381  -5.865  83.183  1.00 98.16           O  
ATOM   3426  CG  LEU B 435       8.863  -6.556  86.427  1.00 98.16           C  
ATOM   3427  CD1 LEU B 435       8.801  -7.967  85.853  1.00 98.16           C  
ATOM   3428  CD2 LEU B 435       8.333  -6.530  87.857  1.00 98.16           C  
ATOM   3429  N   GLU B 436      10.075  -3.868  84.084  1.00 97.80           N  
ATOM   3430  CA  GLU B 436       9.274  -3.053  83.175  1.00 97.80           C  
ATOM   3431  C   GLU B 436       9.666  -3.300  81.721  1.00 97.80           C  
ATOM   3432  CB  GLU B 436       9.422  -1.567  83.514  1.00 97.80           C  
ATOM   3433  O   GLU B 436       8.801  -3.470  80.859  1.00 97.80           O  
ATOM   3434  CG  GLU B 436       8.599  -0.648  82.624  1.00 97.80           C  
ATOM   3435  CD  GLU B 436       8.808   0.826  82.926  1.00 97.80           C  
ATOM   3436  OE1 GLU B 436       7.989   1.661  82.477  1.00 97.80           O  
ATOM   3437  OE2 GLU B 436       9.798   1.150  83.620  1.00 97.80           O  
ATOM   3438  N   ILE B 437      11.002  -3.329  81.473  1.00 95.65           N  
ATOM   3439  CA  ILE B 437      11.509  -3.555  80.125  1.00 95.65           C  
ATOM   3440  C   ILE B 437      11.031  -4.912  79.614  1.00 95.65           C  
ATOM   3441  CB  ILE B 437      13.051  -3.478  80.081  1.00 95.65           C  
ATOM   3442  O   ILE B 437      10.489  -5.012  78.510  1.00 95.65           O  
ATOM   3443  CG1 ILE B 437      13.527  -2.065  80.432  1.00 95.65           C  
ATOM   3444  CG2 ILE B 437      13.575  -3.908  78.707  1.00 95.65           C  
ATOM   3445  CD1 ILE B 437      15.035  -1.940  80.594  1.00 95.65           C  
ATOM   3446  N   SER B 438      11.172  -5.979  80.462  1.00 97.09           N  
ATOM   3447  CA  SER B 438      10.764  -7.328  80.080  1.00 97.09           C  
ATOM   3448  C   SER B 438       9.265  -7.396  79.804  1.00 97.09           C  
ATOM   3449  CB  SER B 438      11.136  -8.330  81.174  1.00 97.09           C  
ATOM   3450  O   SER B 438       8.842  -7.914  78.769  1.00 97.09           O  
ATOM   3451  OG  SER B 438      12.543  -8.434  81.303  1.00 97.09           O  
ATOM   3452  N   LEU B 439       8.466  -6.777  80.656  1.00 98.46           N  
ATOM   3453  CA  LEU B 439       7.016  -6.821  80.504  1.00 98.46           C  
ATOM   3454  C   LEU B 439       6.571  -6.012  79.290  1.00 98.46           C  
ATOM   3455  CB  LEU B 439       6.328  -6.293  81.764  1.00 98.46           C  
ATOM   3456  O   LEU B 439       5.682  -6.435  78.549  1.00 98.46           O  
ATOM   3457  CG  LEU B 439       6.197  -7.277  82.928  1.00 98.46           C  
ATOM   3458  CD1 LEU B 439       5.748  -6.547  84.190  1.00 98.46           C  
ATOM   3459  CD2 LEU B 439       5.223  -8.396  82.576  1.00 98.46           C  
ATOM   3460  N   ALA B 440       7.190  -4.849  79.083  1.00 97.00           N  
ATOM   3461  CA  ALA B 440       6.835  -4.022  77.932  1.00 97.00           C  
ATOM   3462  C   ALA B 440       7.019  -4.791  76.627  1.00 97.00           C  
ATOM   3463  CB  ALA B 440       7.672  -2.746  77.918  1.00 97.00           C  
ATOM   3464  O   ALA B 440       6.148  -4.762  75.754  1.00 97.00           O  
ATOM   3465  N   LEU B 441       8.132  -5.559  76.509  1.00 96.07           N  
ATOM   3466  CA  LEU B 441       8.438  -6.313  75.297  1.00 96.07           C  
ATOM   3467  C   LEU B 441       7.522  -7.525  75.165  1.00 96.07           C  
ATOM   3468  CB  LEU B 441       9.901  -6.762  75.299  1.00 96.07           C  
ATOM   3469  O   LEU B 441       7.164  -7.919  74.052  1.00 96.07           O  
ATOM   3470  CG  LEU B 441      10.950  -5.655  75.194  1.00 96.07           C  
ATOM   3471  CD1 LEU B 441      12.354  -6.240  75.316  1.00 96.07           C  
ATOM   3472  CD2 LEU B 441      10.797  -4.896  73.880  1.00 96.07           C  
ATOM   3473  N   LEU B 442       7.091  -8.078  76.319  1.00 97.35           N  
ATOM   3474  CA  LEU B 442       6.217  -9.246  76.310  1.00 97.35           C  
ATOM   3475  C   LEU B 442       4.780  -8.846  75.991  1.00 97.35           C  
ATOM   3476  CB  LEU B 442       6.272  -9.968  77.658  1.00 97.35           C  
ATOM   3477  O   LEU B 442       4.094  -9.532  75.229  1.00 97.35           O  
ATOM   3478  CG  LEU B 442       7.568 -10.718  77.973  1.00 97.35           C  
ATOM   3479  CD1 LEU B 442       7.563 -11.200  79.419  1.00 97.35           C  
ATOM   3480  CD2 LEU B 442       7.756 -11.887  77.014  1.00 97.35           C  
ATOM   3481  N   ILE B 443       4.314  -7.657  76.448  1.00 98.15           N  
ATOM   3482  CA  ILE B 443       2.914  -7.252  76.381  1.00 98.15           C  
ATOM   3483  C   ILE B 443       2.650  -6.527  75.064  1.00 98.15           C  
ATOM   3484  CB  ILE B 443       2.528  -6.352  77.575  1.00 98.15           C  
ATOM   3485  O   ILE B 443       1.576  -6.669  74.474  1.00 98.15           O  
ATOM   3486  CG1 ILE B 443       2.601  -7.143  78.887  1.00 98.15           C  
ATOM   3487  CG2 ILE B 443       1.131  -5.757  77.374  1.00 98.15           C  
ATOM   3488  CD1 ILE B 443       2.426  -6.290  80.135  1.00 98.15           C  
ATOM   3489  N   HIS B 444       3.578  -5.848  74.529  1.00 95.84           N  
ATOM   3490  CA  HIS B 444       3.430  -4.979  73.368  1.00 95.84           C  
ATOM   3491  C   HIS B 444       2.797  -5.726  72.198  1.00 95.84           C  
ATOM   3492  CB  HIS B 444       4.784  -4.403  72.951  1.00 95.84           C  
ATOM   3493  O   HIS B 444       1.823  -5.253  71.608  1.00 95.84           O  
ATOM   3494  CG  HIS B 444       4.708  -3.477  71.780  1.00 95.84           C  
ATOM   3495  CD2 HIS B 444       5.316  -3.521  70.570  1.00 95.84           C  
ATOM   3496  ND1 HIS B 444       3.932  -2.338  71.780  1.00 95.84           N  
ATOM   3497  CE1 HIS B 444       4.064  -1.721  70.617  1.00 95.84           C  
ATOM   3498  NE2 HIS B 444       4.900  -2.419  69.866  1.00 95.84           N  
ATOM   3499  N   PRO B 445       3.264  -6.977  71.882  1.00 96.81           N  
ATOM   3500  CA  PRO B 445       2.692  -7.700  70.744  1.00 96.81           C  
ATOM   3501  C   PRO B 445       1.232  -8.088  70.964  1.00 96.81           C  
ATOM   3502  CB  PRO B 445       3.579  -8.942  70.634  1.00 96.81           C  
ATOM   3503  O   PRO B 445       0.506  -8.349  70.001  1.00 96.81           O  
ATOM   3504  CG  PRO B 445       4.823  -8.593  71.385  1.00 96.81           C  
ATOM   3505  CD  PRO B 445       4.470  -7.606  72.461  1.00 96.81           C  
ATOM   3506  N   MET B 446       0.781  -8.110  72.223  1.00 97.21           N  
ATOM   3507  CA  MET B 446      -0.599  -8.478  72.532  1.00 97.21           C  
ATOM   3508  C   MET B 446      -1.575  -7.456  71.959  1.00 97.21           C  
ATOM   3509  CB  MET B 446      -0.797  -8.600  74.044  1.00 97.21           C  
ATOM   3510  O   MET B 446      -2.724  -7.790  71.661  1.00 97.21           O  
ATOM   3511  CG  MET B 446       0.066  -9.671  74.692  1.00 97.21           C  
ATOM   3512  SD  MET B 446      -0.215  -9.804  76.499  1.00 97.21           S  
ATOM   3513  CE  MET B 446      -1.850 -10.591  76.511  1.00 97.21           C  
ATOM   3514  N   GLY B 447      -1.078  -6.190  71.822  1.00 93.92           N  
ATOM   3515  CA  GLY B 447      -1.930  -5.115  71.336  1.00 93.92           C  
ATOM   3516  C   GLY B 447      -1.887  -4.958  69.828  1.00 93.92           C  
ATOM   3517  O   GLY B 447      -2.403  -3.978  69.285  1.00 93.92           O  
ATOM   3518  N   GLN B 448      -1.290  -5.942  69.132  1.00 93.01           N  
ATOM   3519  CA  GLN B 448      -1.128  -5.847  67.685  1.00 93.01           C  
ATOM   3520  C   GLN B 448      -1.705  -7.075  66.985  1.00 93.01           C  
ATOM   3521  CB  GLN B 448       0.347  -5.679  67.319  1.00 93.01           C  
ATOM   3522  O   GLN B 448      -0.961  -7.875  66.412  1.00 93.01           O  
ATOM   3523  CG  GLN B 448       0.992  -4.437  67.923  1.00 93.01           C  
ATOM   3524  CD  GLN B 448       2.493  -4.393  67.709  1.00 93.01           C  
ATOM   3525  NE2 GLN B 448       3.118  -3.290  68.110  1.00 93.01           N  
ATOM   3526  OE1 GLN B 448       3.088  -5.343  67.189  1.00 93.01           O  
ATOM   3527  N   PRO B 449      -3.014  -7.253  67.110  1.00 91.89           N  
ATOM   3528  CA  PRO B 449      -3.601  -8.382  66.386  1.00 91.89           C  
ATOM   3529  C   PRO B 449      -3.427  -8.266  64.873  1.00 91.89           C  
ATOM   3530  CB  PRO B 449      -5.081  -8.317  66.772  1.00 91.89           C  
ATOM   3531  O   PRO B 449      -3.273  -7.162  64.347  1.00 91.89           O  
ATOM   3532  CG  PRO B 449      -5.322  -6.884  67.123  1.00 91.89           C  
ATOM   3533  CD  PRO B 449      -4.044  -6.303  67.657  1.00 91.89           C  
ATOM   3534  N   THR B 450      -3.422  -9.383  64.183  1.00 88.97           N  
ATOM   3535  CA  THR B 450      -3.374  -9.367  62.724  1.00 88.97           C  
ATOM   3536  C   THR B 450      -4.628  -8.711  62.151  1.00 88.97           C  
ATOM   3537  CB  THR B 450      -3.228 -10.790  62.154  1.00 88.97           C  
ATOM   3538  O   THR B 450      -5.747  -9.080  62.509  1.00 88.97           O  
ATOM   3539  CG2 THR B 450      -3.057 -10.760  60.639  1.00 88.97           C  
ATOM   3540  OG1 THR B 450      -2.083 -11.418  62.742  1.00 88.97           O  
ATOM   3541  N   PRO B 451      -4.476  -7.740  61.293  1.00 82.73           N  
ATOM   3542  CA  PRO B 451      -5.643  -7.052  60.737  1.00 82.73           C  
ATOM   3543  C   PRO B 451      -6.673  -8.015  60.150  1.00 82.73           C  
ATOM   3544  CB  PRO B 451      -5.041  -6.164  59.645  1.00 82.73           C  
ATOM   3545  O   PRO B 451      -6.317  -8.911  59.381  1.00 82.73           O  
ATOM   3546  CG  PRO B 451      -3.619  -5.963  60.057  1.00 82.73           C  
ATOM   3547  CD  PRO B 451      -3.144  -7.205  60.755  1.00 82.73           C  
ATOM   3548  N   GLY B 452      -7.843  -7.908  60.511  1.00 77.21           N  
ATOM   3549  CA  GLY B 452      -8.928  -8.753  60.040  1.00 77.21           C  
ATOM   3550  C   GLY B 452      -9.275  -9.873  61.002  1.00 77.21           C  
ATOM   3551  O   GLY B 452     -10.287 -10.555  60.829  1.00 77.21           O  
ATOM   3552  N   THR B 453      -8.383  -9.971  62.010  1.00 86.99           N  
ATOM   3553  CA  THR B 453      -8.627 -11.052  62.958  1.00 86.99           C  
ATOM   3554  C   THR B 453      -8.746 -10.511  64.379  1.00 86.99           C  
ATOM   3555  CB  THR B 453      -7.508 -12.109  62.899  1.00 86.99           C  
ATOM   3556  O   THR B 453      -8.520 -11.238  65.348  1.00 86.99           O  
ATOM   3557  CG2 THR B 453      -7.369 -12.688  61.496  1.00 86.99           C  
ATOM   3558  OG1 THR B 453      -6.266 -11.502  63.280  1.00 86.99           O  
ATOM   3559  N   GLU B 454      -9.044  -9.288  64.580  1.00 85.14           N  
ATOM   3560  CA  GLU B 454      -9.045  -8.602  65.867  1.00 85.14           C  
ATOM   3561  C   GLU B 454      -9.969  -9.296  66.864  1.00 85.14           C  
ATOM   3562  CB  GLU B 454      -9.459  -7.138  65.697  1.00 85.14           C  
ATOM   3563  O   GLU B 454      -9.609  -9.482  68.028  1.00 85.14           O  
ATOM   3564  CG  GLU B 454      -8.477  -6.311  64.881  1.00 85.14           C  
ATOM   3565  CD  GLU B 454      -8.754  -6.353  63.386  1.00 85.14           C  
ATOM   3566  OE1 GLU B 454      -8.102  -5.599  62.628  1.00 85.14           O  
ATOM   3567  OE2 GLU B 454      -9.630  -7.144  62.972  1.00 85.14           O  
ATOM   3568  N   ASP B 455     -11.098  -9.835  66.449  1.00 81.61           N  
ATOM   3569  CA  ASP B 455     -12.098 -10.429  67.332  1.00 81.61           C  
ATOM   3570  C   ASP B 455     -11.736 -11.871  67.681  1.00 81.61           C  
ATOM   3571  CB  ASP B 455     -13.484 -10.377  66.684  1.00 81.61           C  
ATOM   3572  O   ASP B 455     -12.241 -12.422  68.662  1.00 81.61           O  
ATOM   3573  CG  ASP B 455     -13.993  -8.960  66.485  1.00 81.61           C  
ATOM   3574  OD1 ASP B 455     -13.656  -8.071  67.297  1.00 81.61           O  
ATOM   3575  OD2 ASP B 455     -14.741  -8.730  65.510  1.00 81.61           O  
ATOM   3576  N   HIS B 456     -10.781 -12.377  66.924  1.00 91.26           N  
ATOM   3577  CA  HIS B 456     -10.414 -13.774  67.137  1.00 91.26           C  
ATOM   3578  C   HIS B 456      -9.041 -13.888  67.792  1.00 91.26           C  
ATOM   3579  CB  HIS B 456     -10.429 -14.537  65.812  1.00 91.26           C  
ATOM   3580  O   HIS B 456      -8.612 -14.986  68.154  1.00 91.26           O  
ATOM   3581  CG  HIS B 456     -11.778 -14.600  65.170  1.00 91.26           C  
ATOM   3582  CD2 HIS B 456     -12.457 -15.639  64.629  1.00 91.26           C  
ATOM   3583  ND1 HIS B 456     -12.588 -13.495  65.031  1.00 91.26           N  
ATOM   3584  CE1 HIS B 456     -13.710 -13.850  64.428  1.00 91.26           C  
ATOM   3585  NE2 HIS B 456     -13.656 -15.148  64.174  1.00 91.26           N  
ATOM   3586  N   ASP B 457      -8.373 -12.829  67.862  1.00 94.57           N  
ATOM   3587  CA  ASP B 457      -7.022 -12.868  68.413  1.00 94.57           C  
ATOM   3588  C   ASP B 457      -7.053 -13.073  69.927  1.00 94.57           C  
ATOM   3589  CB  ASP B 457      -6.267 -11.582  68.072  1.00 94.57           C  
ATOM   3590  O   ASP B 457      -7.517 -12.204  70.667  1.00 94.57           O  
ATOM   3591  CG  ASP B 457      -4.766 -11.707  68.268  1.00 94.57           C  
ATOM   3592  OD1 ASP B 457      -4.096 -12.361  67.439  1.00 94.57           O  
ATOM   3593  OD2 ASP B 457      -4.249 -11.148  69.259  1.00 94.57           O  
ATOM   3594  N   ARG B 458      -6.556 -14.174  70.466  1.00 97.83           N  
ATOM   3595  CA  ARG B 458      -6.611 -14.544  71.875  1.00 97.83           C  
ATOM   3596  C   ARG B 458      -5.675 -13.673  72.707  1.00 97.83           C  
ATOM   3597  CB  ARG B 458      -6.252 -16.021  72.058  1.00 97.83           C  
ATOM   3598  O   ARG B 458      -5.927 -13.434  73.890  1.00 97.83           O  
ATOM   3599  CG  ARG B 458      -7.289 -16.980  71.496  1.00 97.83           C  
ATOM   3600  CD  ARG B 458      -6.927 -18.431  71.777  1.00 97.83           C  
ATOM   3601  NE  ARG B 458      -7.899 -19.353  71.196  1.00 97.83           N  
ATOM   3602  NH1 ARG B 458      -6.754 -21.267  71.798  1.00 97.83           N  
ATOM   3603  NH2 ARG B 458      -8.738 -21.422  70.659  1.00 97.83           N  
ATOM   3604  CZ  ARG B 458      -7.795 -20.679  71.218  1.00 97.83           C  
ATOM   3605  N   ARG B 459      -4.577 -13.230  72.099  1.00 97.58           N  
ATOM   3606  CA  ARG B 459      -3.642 -12.366  72.811  1.00 97.58           C  
ATOM   3607  C   ARG B 459      -4.303 -11.048  73.199  1.00 97.58           C  
ATOM   3608  CB  ARG B 459      -2.400 -12.098  71.959  1.00 97.58           C  
ATOM   3609  O   ARG B 459      -4.190 -10.604  74.344  1.00 97.58           O  
ATOM   3610  CG  ARG B 459      -1.619 -13.351  71.596  1.00 97.58           C  
ATOM   3611  CD  ARG B 459      -0.310 -13.018  70.894  1.00 97.58           C  
ATOM   3612  NE  ARG B 459      -0.540 -12.365  69.609  1.00 97.58           N  
ATOM   3613  NH1 ARG B 459       1.695 -11.967  69.179  1.00 97.58           N  
ATOM   3614  NH2 ARG B 459       0.099 -11.306  67.673  1.00 97.58           N  
ATOM   3615  CZ  ARG B 459       0.419 -11.881  68.824  1.00 97.58           C  
ATOM   3616  N   PHE B 460      -4.992 -10.463  72.154  1.00 95.32           N  
ATOM   3617  CA  PHE B 460      -5.657  -9.188  72.397  1.00 95.32           C  
ATOM   3618  C   PHE B 460      -6.782  -9.348  73.412  1.00 95.32           C  
ATOM   3619  CB  PHE B 460      -6.209  -8.610  71.089  1.00 95.32           C  
ATOM   3620  O   PHE B 460      -6.986  -8.479  74.262  1.00 95.32           O  
ATOM   3621  CG  PHE B 460      -6.723  -7.202  71.217  1.00 95.32           C  
ATOM   3622  CD1 PHE B 460      -8.082  -6.930  71.107  1.00 95.32           C  
ATOM   3623  CD2 PHE B 460      -5.847  -6.149  71.446  1.00 95.32           C  
ATOM   3624  CE1 PHE B 460      -8.560  -5.628  71.225  1.00 95.32           C  
ATOM   3625  CE2 PHE B 460      -6.318  -4.844  71.565  1.00 95.32           C  
ATOM   3626  CZ  PHE B 460      -7.675  -4.586  71.454  1.00 95.32           C  
ATOM   3627  N   LYS B 461      -7.579 -10.470  73.361  1.00 96.08           N  
ATOM   3628  CA  LYS B 461      -8.619 -10.761  74.344  1.00 96.08           C  
ATOM   3629  C   LYS B 461      -8.045 -10.802  75.757  1.00 96.08           C  
ATOM   3630  CB  LYS B 461      -9.308 -12.087  74.020  1.00 96.08           C  
ATOM   3631  O   LYS B 461      -8.632 -10.246  76.686  1.00 96.08           O  
ATOM   3632  CG  LYS B 461     -10.348 -11.991  72.915  1.00 96.08           C  
ATOM   3633  CD  LYS B 461     -11.069 -13.317  72.707  1.00 96.08           C  
ATOM   3634  CE  LYS B 461     -12.096 -13.227  71.586  1.00 96.08           C  
ATOM   3635  NZ  LYS B 461     -12.348 -14.559  70.959  1.00 96.08           N  
ATOM   3636  N   ARG B 462      -6.881 -11.419  75.864  1.00 98.24           N  
ATOM   3637  CA  ARG B 462      -6.219 -11.500  77.162  1.00 98.24           C  
ATOM   3638  C   ARG B 462      -5.788 -10.118  77.644  1.00 98.24           C  
ATOM   3639  CB  ARG B 462      -5.009 -12.432  77.093  1.00 98.24           C  
ATOM   3640  O   ARG B 462      -5.924  -9.796  78.826  1.00 98.24           O  
ATOM   3641  CG  ARG B 462      -4.398 -12.755  78.448  1.00 98.24           C  
ATOM   3642  CD  ARG B 462      -3.247 -13.742  78.329  1.00 98.24           C  
ATOM   3643  NE  ARG B 462      -3.647 -14.954  77.620  1.00 98.24           N  
ATOM   3644  NH1 ARG B 462      -4.668 -15.934  79.447  1.00 98.24           N  
ATOM   3645  NH2 ARG B 462      -4.626 -17.023  77.430  1.00 98.24           N  
ATOM   3646  CZ  ARG B 462      -4.313 -15.968  78.168  1.00 98.24           C  
ATOM   3647  N   LEU B 463      -5.267  -9.332  76.715  1.00 98.09           N  
ATOM   3648  CA  LEU B 463      -4.864  -7.975  77.063  1.00 98.09           C  
ATOM   3649  C   LEU B 463      -6.040  -7.184  77.626  1.00 98.09           C  
ATOM   3650  CB  LEU B 463      -4.291  -7.256  75.838  1.00 98.09           C  
ATOM   3651  O   LEU B 463      -5.891  -6.459  78.611  1.00 98.09           O  
ATOM   3652  CG  LEU B 463      -3.772  -5.835  76.068  1.00 98.09           C  
ATOM   3653  CD1 LEU B 463      -2.665  -5.837  77.117  1.00 98.09           C  
ATOM   3654  CD2 LEU B 463      -3.275  -5.230  74.760  1.00 98.09           C  
ATOM   3655  N   GLU B 464      -7.268  -7.336  77.018  1.00 96.45           N  
ATOM   3656  CA  GLU B 464      -8.476  -6.690  77.520  1.00 96.45           C  
ATOM   3657  C   GLU B 464      -8.799  -7.149  78.939  1.00 96.45           C  
ATOM   3658  CB  GLU B 464      -9.662  -6.973  76.594  1.00 96.45           C  
ATOM   3659  O   GLU B 464      -9.124  -6.330  79.803  1.00 96.45           O  
ATOM   3660  CG  GLU B 464      -9.566  -6.280  75.242  1.00 96.45           C  
ATOM   3661  CD  GLU B 464     -10.730  -6.602  74.318  1.00 96.45           C  
ATOM   3662  OE1 GLU B 464     -11.064  -5.767  73.449  1.00 96.45           O  
ATOM   3663  OE2 GLU B 464     -11.312  -7.700  74.466  1.00 96.45           O  
ATOM   3664  N   GLN B 465      -8.623  -8.445  79.162  1.00 97.76           N  
ATOM   3665  CA  GLN B 465      -8.872  -9.000  80.487  1.00 97.76           C  
ATOM   3666  C   GLN B 465      -7.867  -8.466  81.504  1.00 97.76           C  
ATOM   3667  CB  GLN B 465      -8.819 -10.528  80.450  1.00 97.76           C  
ATOM   3668  O   GLN B 465      -8.232  -8.143  82.636  1.00 97.76           O  
ATOM   3669  CG  GLN B 465     -10.050 -11.169  79.824  1.00 97.76           C  
ATOM   3670  CD  GLN B 465      -9.891 -12.665  79.616  1.00 97.76           C  
ATOM   3671  NE2 GLN B 465     -10.900 -13.292  79.022  1.00 97.76           N  
ATOM   3672  OE1 GLN B 465      -8.866 -13.250  79.983  1.00 97.76           O  
ATOM   3673  N   TRP B 466      -6.630  -8.381  81.122  1.00 98.39           N  
ATOM   3674  CA  TRP B 466      -5.579  -7.905  82.016  1.00 98.39           C  
ATOM   3675  C   TRP B 466      -5.865  -6.481  82.484  1.00 98.39           C  
ATOM   3676  CB  TRP B 466      -4.216  -7.963  81.322  1.00 98.39           C  
ATOM   3677  O   TRP B 466      -5.523  -6.111  83.610  1.00 98.39           O  
ATOM   3678  CG  TRP B 466      -3.648  -9.346  81.210  1.00 98.39           C  
ATOM   3679  CD1 TRP B 466      -4.257 -10.517  81.562  1.00 98.39           C  
ATOM   3680  CD2 TRP B 466      -2.352  -9.699  80.715  1.00 98.39           C  
ATOM   3681  CE2 TRP B 466      -2.244 -11.105  80.796  1.00 98.39           C  
ATOM   3682  CE3 TRP B 466      -1.272  -8.964  80.210  1.00 98.39           C  
ATOM   3683  NE1 TRP B 466      -3.418 -11.580  81.316  1.00 98.39           N  
ATOM   3684  CH2 TRP B 466      -0.055 -11.046  79.898  1.00 98.39           C  
ATOM   3685  CZ2 TRP B 466      -1.097 -11.791  80.388  1.00 98.39           C  
ATOM   3686  CZ3 TRP B 466      -0.132  -9.648  79.806  1.00 98.39           C  
ATOM   3687  N   LEU B 467      -6.443  -5.618  81.576  1.00 97.69           N  
ATOM   3688  CA  LEU B 467      -6.791  -4.255  81.960  1.00 97.69           C  
ATOM   3689  C   LEU B 467      -7.838  -4.253  83.069  1.00 97.69           C  
ATOM   3690  CB  LEU B 467      -7.309  -3.472  80.751  1.00 97.69           C  
ATOM   3691  O   LEU B 467      -7.851  -3.356  83.916  1.00 97.69           O  
ATOM   3692  CG  LEU B 467      -7.545  -1.975  80.963  1.00 97.69           C  
ATOM   3693  CD1 LEU B 467      -6.242  -1.283  81.348  1.00 97.69           C  
ATOM   3694  CD2 LEU B 467      -8.142  -1.345  79.710  1.00 97.69           C  
ATOM   3695  N   ASP B 468      -8.703  -5.317  83.139  1.00 97.94           N  
ATOM   3696  CA  ASP B 468      -9.797  -5.398  84.103  1.00 97.94           C  
ATOM   3697  C   ASP B 468      -9.330  -6.028  85.413  1.00 97.94           C  
ATOM   3698  CB  ASP B 468     -10.966  -6.197  83.523  1.00 97.94           C  
ATOM   3699  O   ASP B 468     -10.026  -5.952  86.427  1.00 97.94           O  
ATOM   3700  CG  ASP B 468     -11.596  -5.531  82.312  1.00 97.94           C  
ATOM   3701  OD1 ASP B 468     -11.623  -4.283  82.247  1.00 97.94           O  
ATOM   3702  OD2 ASP B 468     -12.073  -6.261  81.417  1.00 97.94           O  
ATOM   3703  N   GLN B 469      -8.085  -6.618  85.441  1.00 97.87           N  
ATOM   3704  CA  GLN B 469      -7.563  -7.297  86.621  1.00 97.87           C  
ATOM   3705  C   GLN B 469      -6.355  -6.558  87.192  1.00 97.87           C  
ATOM   3706  CB  GLN B 469      -7.185  -8.741  86.288  1.00 97.87           C  
ATOM   3707  O   GLN B 469      -5.247  -6.669  86.664  1.00 97.87           O  
ATOM   3708  CG  GLN B 469      -8.356  -9.589  85.810  1.00 97.87           C  
ATOM   3709  CD  GLN B 469      -7.914 -10.885  85.157  1.00 97.87           C  
ATOM   3710  NE2 GLN B 469      -8.871 -11.635  84.621  1.00 97.87           N  
ATOM   3711  OE1 GLN B 469      -6.723 -11.210  85.134  1.00 97.87           O  
ATOM   3712  N   HIS B 470      -6.551  -6.047  88.388  1.00 96.44           N  
ATOM   3713  CA  HIS B 470      -5.526  -5.185  88.966  1.00 96.44           C  
ATOM   3714  C   HIS B 470      -4.301  -5.990  89.385  1.00 96.44           C  
ATOM   3715  CB  HIS B 470      -6.086  -4.417  90.167  1.00 96.44           C  
ATOM   3716  O   HIS B 470      -3.230  -5.424  89.614  1.00 96.44           O  
ATOM   3717  CG  HIS B 470      -7.116  -3.398  89.799  1.00 96.44           C  
ATOM   3718  CD2 HIS B 470      -7.427  -2.838  88.606  1.00 96.44           C  
ATOM   3719  ND1 HIS B 470      -7.970  -2.837  90.725  1.00 96.44           N  
ATOM   3720  CE1 HIS B 470      -8.764  -1.973  90.114  1.00 96.44           C  
ATOM   3721  NE2 HIS B 470      -8.455  -1.955  88.829  1.00 96.44           N  
ATOM   3722  N   ASP B 471      -4.328  -7.345  89.395  1.00 96.53           N  
ATOM   3723  CA  ASP B 471      -3.182  -8.184  89.731  1.00 96.53           C  
ATOM   3724  C   ASP B 471      -2.525  -8.745  88.472  1.00 96.53           C  
ATOM   3725  CB  ASP B 471      -3.605  -9.324  90.657  1.00 96.53           C  
ATOM   3726  O   ASP B 471      -1.610  -9.567  88.557  1.00 96.53           O  
ATOM   3727  CG  ASP B 471      -4.643 -10.240  90.035  1.00 96.53           C  
ATOM   3728  OD1 ASP B 471      -5.350  -9.813  89.099  1.00 96.53           O  
ATOM   3729  OD2 ASP B 471      -4.756 -11.401  90.488  1.00 96.53           O  
ATOM   3730  N   SER B 472      -3.001  -8.264  87.293  1.00 98.20           N  
ATOM   3731  CA  SER B 472      -2.458  -8.755  86.029  1.00 98.20           C  
ATOM   3732  C   SER B 472      -1.064  -8.194  85.772  1.00 98.20           C  
ATOM   3733  CB  SER B 472      -3.385  -8.390  84.870  1.00 98.20           C  
ATOM   3734  O   SER B 472      -0.673  -7.187  86.367  1.00 98.20           O  
ATOM   3735  OG  SER B 472      -3.220  -7.031  84.501  1.00 98.20           O  
ATOM   3736  N   PRO B 473      -0.276  -8.833  84.914  1.00 98.61           N  
ATOM   3737  CA  PRO B 473       1.061  -8.350  84.554  1.00 98.61           C  
ATOM   3738  C   PRO B 473       1.037  -6.945  83.954  1.00 98.61           C  
ATOM   3739  CB  PRO B 473       1.540  -9.374  83.523  1.00 98.61           C  
ATOM   3740  O   PRO B 473       2.041  -6.230  84.008  1.00 98.61           O  
ATOM   3741  CG  PRO B 473       0.739 -10.604  83.806  1.00 98.61           C  
ATOM   3742  CD  PRO B 473      -0.608 -10.186  84.321  1.00 98.61           C  
ATOM   3743  N   LEU B 474      -0.076  -6.511  83.317  1.00 98.62           N  
ATOM   3744  CA  LEU B 474      -0.190  -5.174  82.749  1.00 98.62           C  
ATOM   3745  C   LEU B 474      -0.025  -4.108  83.828  1.00 98.62           C  
ATOM   3746  CB  LEU B 474      -1.541  -5.001  82.048  1.00 98.62           C  
ATOM   3747  O   LEU B 474       0.735  -3.152  83.653  1.00 98.62           O  
ATOM   3748  CG  LEU B 474      -1.799  -3.642  81.397  1.00 98.62           C  
ATOM   3749  CD1 LEU B 474      -0.757  -3.365  80.318  1.00 98.62           C  
ATOM   3750  CD2 LEU B 474      -3.206  -3.587  80.814  1.00 98.62           C  
ATOM   3751  N   TYR B 475      -0.668  -4.296  85.033  1.00 98.57           N  
ATOM   3752  CA  TYR B 475      -0.576  -3.318  86.112  1.00 98.57           C  
ATOM   3753  C   TYR B 475       0.792  -3.371  86.781  1.00 98.57           C  
ATOM   3754  CB  TYR B 475      -1.676  -3.558  87.150  1.00 98.57           C  
ATOM   3755  O   TYR B 475       1.269  -2.366  87.313  1.00 98.57           O  
ATOM   3756  CG  TYR B 475      -3.017  -2.989  86.757  1.00 98.57           C  
ATOM   3757  CD1 TYR B 475      -3.363  -1.679  87.085  1.00 98.57           C  
ATOM   3758  CD2 TYR B 475      -3.942  -3.758  86.057  1.00 98.57           C  
ATOM   3759  CE1 TYR B 475      -4.599  -1.151  86.726  1.00 98.57           C  
ATOM   3760  CE2 TYR B 475      -5.179  -3.240  85.694  1.00 98.57           C  
ATOM   3761  OH  TYR B 475      -6.724  -1.419  85.674  1.00 98.57           O  
ATOM   3762  CZ  TYR B 475      -5.499  -1.937  86.032  1.00 98.57           C  
ATOM   3763  N   THR B 476       1.482  -4.628  86.723  1.00 98.71           N  
ATOM   3764  CA  THR B 476       2.862  -4.715  87.187  1.00 98.71           C  
ATOM   3765  C   THR B 476       3.785  -3.892  86.294  1.00 98.71           C  
ATOM   3766  CB  THR B 476       3.348  -6.176  87.222  1.00 98.71           C  
ATOM   3767  O   THR B 476       4.695  -3.221  86.787  1.00 98.71           O  
ATOM   3768  CG2 THR B 476       4.728  -6.281  87.862  1.00 98.71           C  
ATOM   3769  OG1 THR B 476       2.422  -6.963  87.981  1.00 98.71           O  
ATOM   3770  N   ALA B 477       3.512  -3.906  84.973  1.00 98.53           N  
ATOM   3771  CA  ALA B 477       4.309  -3.130  84.027  1.00 98.53           C  
ATOM   3772  C   ALA B 477       4.102  -1.633  84.234  1.00 98.53           C  
ATOM   3773  CB  ALA B 477       3.958  -3.518  82.593  1.00 98.53           C  
ATOM   3774  O   ALA B 477       5.023  -0.838  84.036  1.00 98.53           O  
ATOM   3775  N   LEU B 478       2.884  -1.202  84.674  1.00 98.50           N  
ATOM   3776  CA  LEU B 478       2.547   0.203  84.871  1.00 98.50           C  
ATOM   3777  C   LEU B 478       3.182   0.741  86.148  1.00 98.50           C  
ATOM   3778  CB  LEU B 478       1.027   0.387  84.925  1.00 98.50           C  
ATOM   3779  O   LEU B 478       3.611   1.896  86.194  1.00 98.50           O  
ATOM   3780  CG  LEU B 478       0.277   0.221  83.603  1.00 98.50           C  
ATOM   3781  CD1 LEU B 478      -1.227   0.179  83.849  1.00 98.50           C  
ATOM   3782  CD2 LEU B 478       0.636   1.347  82.638  1.00 98.50           C  
ATOM   3783  N   ALA B 479       3.255  -0.117  87.172  1.00 98.68           N  
ATOM   3784  CA  ALA B 479       3.850   0.256  88.453  1.00 98.68           C  
ATOM   3785  C   ALA B 479       4.734  -0.865  88.994  1.00 98.68           C  
ATOM   3786  CB  ALA B 479       2.761   0.606  89.464  1.00 98.68           C  
ATOM   3787  O   ALA B 479       4.431  -1.454  90.035  1.00 98.68           O  
ATOM   3788  N   PRO B 480       5.917  -1.111  88.322  1.00 98.29           N  
ATOM   3789  CA  PRO B 480       6.778  -2.241  88.680  1.00 98.29           C  
ATOM   3790  C   PRO B 480       7.534  -2.014  89.988  1.00 98.29           C  
ATOM   3791  CB  PRO B 480       7.748  -2.334  87.498  1.00 98.29           C  
ATOM   3792  O   PRO B 480       8.006  -2.971  90.605  1.00 98.29           O  
ATOM   3793  CG  PRO B 480       7.495  -1.096  86.699  1.00 98.29           C  
ATOM   3794  CD  PRO B 480       6.295  -0.397  87.268  1.00 98.29           C  
ATOM   3795  N   PHE B 481       7.721  -0.776  90.427  1.00 98.23           N  
ATOM   3796  CA  PHE B 481       8.448  -0.404  91.634  1.00 98.23           C  
ATOM   3797  C   PHE B 481       7.496  -0.242  92.812  1.00 98.23           C  
ATOM   3798  CB  PHE B 481       9.234   0.893  91.412  1.00 98.23           C  
ATOM   3799  O   PHE B 481       6.677   0.678  92.833  1.00 98.23           O  
ATOM   3800  CG  PHE B 481      10.222   1.198  92.504  1.00 98.23           C  
ATOM   3801  CD1 PHE B 481      10.296   2.470  93.057  1.00 98.23           C  
ATOM   3802  CD2 PHE B 481      11.079   0.214  92.976  1.00 98.23           C  
ATOM   3803  CE1 PHE B 481      11.210   2.756  94.070  1.00 98.23           C  
ATOM   3804  CE2 PHE B 481      11.996   0.490  93.986  1.00 98.23           C  
ATOM   3805  CZ  PHE B 481      12.061   1.764  94.531  1.00 98.23           C  
ATOM   3806  N   ASN B 482       7.596  -1.050  93.821  1.00 97.72           N  
ATOM   3807  CA  ASN B 482       6.647  -1.110  94.928  1.00 97.72           C  
ATOM   3808  C   ASN B 482       6.529   0.235  95.638  1.00 97.72           C  
ATOM   3809  CB  ASN B 482       7.050  -2.202  95.921  1.00 97.72           C  
ATOM   3810  O   ASN B 482       5.422   0.694  95.928  1.00 97.72           O  
ATOM   3811  CG  ASN B 482       6.628  -3.586  95.471  1.00 97.72           C  
ATOM   3812  ND2 ASN B 482       7.324  -4.606  95.958  1.00 97.72           N  
ATOM   3813  OD1 ASN B 482       5.684  -3.738  94.692  1.00 97.72           O  
ATOM   3814  N   PRO B 483       7.650   0.927  95.962  1.00 97.25           N  
ATOM   3815  CA  PRO B 483       7.510   2.234  96.607  1.00 97.25           C  
ATOM   3816  C   PRO B 483       6.630   3.195  95.809  1.00 97.25           C  
ATOM   3817  CB  PRO B 483       8.950   2.747  96.682  1.00 97.25           C  
ATOM   3818  O   PRO B 483       5.910   4.009  96.393  1.00 97.25           O  
ATOM   3819  CG  PRO B 483       9.792   1.514  96.748  1.00 97.25           C  
ATOM   3820  CD  PRO B 483       9.169   0.465  95.872  1.00 97.25           C  
ATOM   3821  N   PHE B 484       6.713   3.158  94.440  1.00 97.80           N  
ATOM   3822  CA  PHE B 484       5.848   3.948  93.571  1.00 97.80           C  
ATOM   3823  C   PHE B 484       4.405   3.465  93.663  1.00 97.80           C  
ATOM   3824  CB  PHE B 484       6.333   3.878  92.120  1.00 97.80           C  
ATOM   3825  O   PHE B 484       3.494   4.259  93.903  1.00 97.80           O  
ATOM   3826  CG  PHE B 484       5.391   4.513  91.134  1.00 97.80           C  
ATOM   3827  CD1 PHE B 484       4.420   3.754  90.491  1.00 97.80           C  
ATOM   3828  CD2 PHE B 484       5.474   5.869  90.849  1.00 97.80           C  
ATOM   3829  CE1 PHE B 484       3.547   4.338  89.578  1.00 97.80           C  
ATOM   3830  CE2 PHE B 484       4.604   6.460  89.938  1.00 97.80           C  
ATOM   3831  CZ  PHE B 484       3.642   5.693  89.302  1.00 97.80           C  
ATOM   3832  N   LYS B 485       4.137   2.171  93.503  1.00 97.98           N  
ATOM   3833  CA  LYS B 485       2.805   1.573  93.529  1.00 97.98           C  
ATOM   3834  C   LYS B 485       2.100   1.854  94.853  1.00 97.98           C  
ATOM   3835  CB  LYS B 485       2.890   0.065  93.290  1.00 97.98           C  
ATOM   3836  O   LYS B 485       0.943   2.275  94.869  1.00 97.98           O  
ATOM   3837  CG  LYS B 485       1.559  -0.660  93.436  1.00 97.98           C  
ATOM   3838  CD  LYS B 485       1.744  -2.172  93.435  1.00 97.98           C  
ATOM   3839  CE  LYS B 485       0.463  -2.893  93.831  1.00 97.98           C  
ATOM   3840  NZ  LYS B 485       0.746  -4.183  94.529  1.00 97.98           N  
ATOM   3841  N   ASP B 486       2.843   1.636  96.022  1.00 97.37           N  
ATOM   3842  CA  ASP B 486       2.263   1.810  97.351  1.00 97.37           C  
ATOM   3843  C   ASP B 486       1.839   3.259  97.579  1.00 97.37           C  
ATOM   3844  CB  ASP B 486       3.255   1.376  98.432  1.00 97.37           C  
ATOM   3845  O   ASP B 486       0.753   3.519  98.103  1.00 97.37           O  
ATOM   3846  CG  ASP B 486       3.569  -0.109  98.386  1.00 97.37           C  
ATOM   3847  OD1 ASP B 486       2.736  -0.894  97.883  1.00 97.37           O  
ATOM   3848  OD2 ASP B 486       4.658  -0.498  98.859  1.00 97.37           O  
ATOM   3849  N   LYS B 487       2.700   4.206  97.198  1.00 96.54           N  
ATOM   3850  CA  LYS B 487       2.360   5.619  97.330  1.00 96.54           C  
ATOM   3851  C   LYS B 487       1.172   5.983  96.443  1.00 96.54           C  
ATOM   3852  CB  LYS B 487       3.563   6.496  96.981  1.00 96.54           C  
ATOM   3853  O   LYS B 487       0.266   6.700  96.876  1.00 96.54           O  
ATOM   3854  CG  LYS B 487       3.308   7.988  97.138  1.00 96.54           C  
ATOM   3855  CD  LYS B 487       3.056   8.363  98.592  1.00 96.54           C  
ATOM   3856  CE  LYS B 487       2.895   9.866  98.763  1.00 96.54           C  
ATOM   3857  NZ  LYS B 487       2.630  10.236 100.186  1.00 96.54           N  
ATOM   3858  N   ALA B 488       1.091   5.530  95.155  1.00 97.77           N  
ATOM   3859  CA  ALA B 488      -0.015   5.781  94.236  1.00 97.77           C  
ATOM   3860  C   ALA B 488      -1.324   5.222  94.787  1.00 97.77           C  
ATOM   3861  CB  ALA B 488       0.284   5.178  92.865  1.00 97.77           C  
ATOM   3862  O   ALA B 488      -2.364   5.880  94.721  1.00 97.77           O  
ATOM   3863  N   ASP B 489      -1.283   4.024  95.390  1.00 95.82           N  
ATOM   3864  CA  ASP B 489      -2.462   3.393  95.974  1.00 95.82           C  
ATOM   3865  C   ASP B 489      -2.972   4.187  97.175  1.00 95.82           C  
ATOM   3866  CB  ASP B 489      -2.150   1.953  96.390  1.00 95.82           C  
ATOM   3867  O   ASP B 489      -4.182   4.298  97.384  1.00 95.82           O  
ATOM   3868  CG  ASP B 489      -2.013   1.010  95.209  1.00 95.82           C  
ATOM   3869  OD1 ASP B 489      -2.374   1.396  94.076  1.00 95.82           O  
ATOM   3870  OD2 ASP B 489      -1.544  -0.130  95.411  1.00 95.82           O  
ATOM   3871  N   SER B 490      -2.063   4.749  97.979  1.00 95.85           N  
ATOM   3872  CA  SER B 490      -2.458   5.531  99.145  1.00 95.85           C  
ATOM   3873  C   SER B 490      -3.155   6.825  98.733  1.00 95.85           C  
ATOM   3874  CB  SER B 490      -1.240   5.855 100.011  1.00 95.85           C  
ATOM   3875  O   SER B 490      -4.056   7.299  99.428  1.00 95.85           O  
ATOM   3876  OG  SER B 490      -0.405   6.802  99.371  1.00 95.85           O  
ATOM   3877  N   ILE B 491      -2.839   7.397  97.600  1.00 94.80           N  
ATOM   3878  CA  ILE B 491      -3.423   8.632  97.090  1.00 94.80           C  
ATOM   3879  C   ILE B 491      -4.826   8.357  96.553  1.00 94.80           C  
ATOM   3880  CB  ILE B 491      -2.541   9.262  95.988  1.00 94.80           C  
ATOM   3881  O   ILE B 491      -5.746   9.151  96.763  1.00 94.80           O  
ATOM   3882  CG1 ILE B 491      -1.195   9.706  96.572  1.00 94.80           C  
ATOM   3883  CG2 ILE B 491      -3.266  10.438  95.325  1.00 94.80           C  
ATOM   3884  CD1 ILE B 491      -0.150  10.056  95.520  1.00 94.80           C  
ATOM   3885  N   GLY B 492      -5.014   7.193  95.975  1.00 92.22           N  
ATOM   3886  CA  GLY B 492      -6.293   6.800  95.404  1.00 92.22           C  
ATOM   3887  C   GLY B 492      -6.489   7.293  93.983  1.00 92.22           C  
ATOM   3888  O   GLY B 492      -5.814   6.831  93.061  1.00 92.22           O  
ATOM   3889  N   THR B 493      -7.341   8.489  93.914  1.00 90.45           N  
ATOM   3890  CA  THR B 493      -7.595   9.002  92.573  1.00 90.45           C  
ATOM   3891  C   THR B 493      -6.496   9.971  92.148  1.00 90.45           C  
ATOM   3892  CB  THR B 493      -8.963   9.705  92.493  1.00 90.45           C  
ATOM   3893  O   THR B 493      -6.429  11.097  92.643  1.00 90.45           O  
ATOM   3894  CG2 THR B 493     -10.096   8.692  92.370  1.00 90.45           C  
ATOM   3895  OG1 THR B 493      -9.162  10.485  93.678  1.00 90.45           O  
ATOM   3896  N   LEU B 494      -5.710   9.538  91.180  1.00 94.85           N  
ATOM   3897  CA  LEU B 494      -4.534  10.291  90.755  1.00 94.85           C  
ATOM   3898  C   LEU B 494      -4.935  11.485  89.895  1.00 94.85           C  
ATOM   3899  CB  LEU B 494      -3.572   9.388  89.979  1.00 94.85           C  
ATOM   3900  O   LEU B 494      -4.202  12.474  89.819  1.00 94.85           O  
ATOM   3901  CG  LEU B 494      -2.659   8.491  90.817  1.00 94.85           C  
ATOM   3902  CD1 LEU B 494      -3.054   7.027  90.647  1.00 94.85           C  
ATOM   3903  CD2 LEU B 494      -1.199   8.705  90.434  1.00 94.85           C  
ATOM   3904  N   PHE B 495      -6.081  11.455  89.231  1.00 94.32           N  
ATOM   3905  CA  PHE B 495      -6.532  12.544  88.373  1.00 94.32           C  
ATOM   3906  C   PHE B 495      -6.906  13.767  89.202  1.00 94.32           C  
ATOM   3907  CB  PHE B 495      -7.726  12.099  87.522  1.00 94.32           C  
ATOM   3908  O   PHE B 495      -6.857  14.895  88.710  1.00 94.32           O  
ATOM   3909  CG  PHE B 495      -7.355  11.196  86.378  1.00 94.32           C  
ATOM   3910  CD1 PHE B 495      -6.767  11.712  85.230  1.00 94.32           C  
ATOM   3911  CD2 PHE B 495      -7.593   9.830  86.451  1.00 94.32           C  
ATOM   3912  CE1 PHE B 495      -6.422  10.878  84.169  1.00 94.32           C  
ATOM   3913  CE2 PHE B 495      -7.250   8.990  85.395  1.00 94.32           C  
ATOM   3914  CZ  PHE B 495      -6.666   9.516  84.255  1.00 94.32           C  
ATOM   3915  N   GLY B 496      -7.239  13.573  90.485  1.00 92.59           N  
ATOM   3916  CA  GLY B 496      -7.582  14.667  91.382  1.00 92.59           C  
ATOM   3917  C   GLY B 496      -6.422  15.110  92.252  1.00 92.59           C  
ATOM   3918  O   GLY B 496      -6.555  16.048  93.043  1.00 92.59           O  
ATOM   3919  N   ALA B 497      -5.246  14.467  92.064  1.00 95.20           N  
ATOM   3920  CA  ALA B 497      -4.073  14.772  92.880  1.00 95.20           C  
ATOM   3921  C   ALA B 497      -3.441  16.095  92.457  1.00 95.20           C  
ATOM   3922  CB  ALA B 497      -3.051  13.643  92.786  1.00 95.20           C  
ATOM   3923  O   ALA B 497      -3.451  16.445  91.275  1.00 95.20           O  
ATOM   3924  N   SER B 498      -2.933  16.830  93.421  1.00 94.90           N  
ATOM   3925  CA  SER B 498      -2.274  18.100  93.136  1.00 94.90           C  
ATOM   3926  C   SER B 498      -1.003  17.893  92.322  1.00 94.90           C  
ATOM   3927  CB  SER B 498      -1.943  18.835  94.436  1.00 94.90           C  
ATOM   3928  O   SER B 498      -0.455  16.788  92.286  1.00 94.90           O  
ATOM   3929  OG  SER B 498      -0.824  18.248  95.075  1.00 94.90           O  
ATOM   3930  N   ASP B 499      -0.541  18.894  91.707  1.00 95.21           N  
ATOM   3931  CA  ASP B 499       0.662  18.826  90.883  1.00 95.21           C  
ATOM   3932  C   ASP B 499       1.859  18.340  91.696  1.00 95.21           C  
ATOM   3933  CB  ASP B 499       0.966  20.193  90.265  1.00 95.21           C  
ATOM   3934  O   ASP B 499       2.649  17.521  91.222  1.00 95.21           O  
ATOM   3935  CG  ASP B 499       0.018  20.558  89.137  1.00 95.21           C  
ATOM   3936  OD1 ASP B 499      -0.884  19.755  88.814  1.00 95.21           O  
ATOM   3937  OD2 ASP B 499       0.175  21.657  88.562  1.00 95.21           O  
ATOM   3938  N   ASN B 500       2.012  18.773  92.932  1.00 93.75           N  
ATOM   3939  CA  ASN B 500       3.144  18.411  93.778  1.00 93.75           C  
ATOM   3940  C   ASN B 500       3.149  16.919  94.100  1.00 93.75           C  
ATOM   3941  CB  ASN B 500       3.136  19.233  95.068  1.00 93.75           C  
ATOM   3942  O   ASN B 500       4.209  16.290  94.134  1.00 93.75           O  
ATOM   3943  CG  ASN B 500       3.299  20.718  94.816  1.00 93.75           C  
ATOM   3944  ND2 ASN B 500       3.339  21.501  95.887  1.00 93.75           N  
ATOM   3945  OD1 ASN B 500       3.389  21.159  93.667  1.00 93.75           O  
ATOM   3946  N   VAL B 501       1.982  16.466  94.241  1.00 95.95           N  
ATOM   3947  CA  VAL B 501       1.841  15.046  94.553  1.00 95.95           C  
ATOM   3948  C   VAL B 501       2.229  14.209  93.337  1.00 95.95           C  
ATOM   3949  CB  VAL B 501       0.403  14.704  95.000  1.00 95.95           C  
ATOM   3950  O   VAL B 501       2.979  13.238  93.458  1.00 95.95           O  
ATOM   3951  CG1 VAL B 501       0.242  13.198  95.199  1.00 95.95           C  
ATOM   3952  CG2 VAL B 501       0.049  15.456  96.282  1.00 95.95           C  
ATOM   3953  N   ILE B 502       1.813  14.586  92.171  1.00 95.99           N  
ATOM   3954  CA  ILE B 502       2.105  13.864  90.938  1.00 95.99           C  
ATOM   3955  C   ILE B 502       3.595  13.973  90.618  1.00 95.99           C  
ATOM   3956  CB  ILE B 502       1.263  14.398  89.757  1.00 95.99           C  
ATOM   3957  O   ILE B 502       4.218  12.997  90.198  1.00 95.99           O  
ATOM   3958  CG1 ILE B 502      -0.195  13.943  89.893  1.00 95.99           C  
ATOM   3959  CG2 ILE B 502       1.856  13.940  88.421  1.00 95.99           C  
ATOM   3960  CD1 ILE B 502      -0.804  13.422  88.599  1.00 95.99           C  
ATOM   3961  N   GLU B 503       4.189  15.112  90.918  1.00 95.47           N  
ATOM   3962  CA  GLU B 503       5.618  15.309  90.696  1.00 95.47           C  
ATOM   3963  C   GLU B 503       6.449  14.394  91.590  1.00 95.47           C  
ATOM   3964  CB  GLU B 503       6.003  16.772  90.937  1.00 95.47           C  
ATOM   3965  O   GLU B 503       7.472  13.859  91.162  1.00 95.47           O  
ATOM   3966  CG  GLU B 503       5.801  17.669  89.724  1.00 95.47           C  
ATOM   3967  CD  GLU B 503       6.115  19.130  90.001  1.00 95.47           C  
ATOM   3968  OE1 GLU B 503       5.939  19.972  89.090  1.00 95.47           O  
ATOM   3969  OE2 GLU B 503       6.541  19.437  91.136  1.00 95.47           O  
ATOM   3970  N   GLY B 504       6.042  14.301  92.784  1.00 93.89           N  
ATOM   3971  CA  GLY B 504       6.714  13.397  93.705  1.00 93.89           C  
ATOM   3972  C   GLY B 504       6.680  11.950  93.251  1.00 93.89           C  
ATOM   3973  O   GLY B 504       7.692  11.250  93.314  1.00 93.89           O  
ATOM   3974  N   LEU B 505       5.582  11.516  92.685  1.00 95.98           N  
ATOM   3975  CA  LEU B 505       5.435  10.151  92.191  1.00 95.98           C  
ATOM   3976  C   LEU B 505       6.285   9.929  90.944  1.00 95.98           C  
ATOM   3977  CB  LEU B 505       3.966   9.849  91.882  1.00 95.98           C  
ATOM   3978  O   LEU B 505       6.967   8.909  90.828  1.00 95.98           O  
ATOM   3979  CG  LEU B 505       3.137   9.270  93.030  1.00 95.98           C  
ATOM   3980  CD1 LEU B 505       1.648   9.441  92.747  1.00 95.98           C  
ATOM   3981  CD2 LEU B 505       3.479   7.799  93.247  1.00 95.98           C  
ATOM   3982  N   ALA B 506       6.248  10.928  90.050  1.00 95.58           N  
ATOM   3983  CA  ALA B 506       7.044  10.835  88.829  1.00 95.58           C  
ATOM   3984  C   ALA B 506       8.533  10.753  89.150  1.00 95.58           C  
ATOM   3985  CB  ALA B 506       6.764  12.028  87.919  1.00 95.58           C  
ATOM   3986  O   ALA B 506       9.284  10.046  88.472  1.00 95.58           O  
ATOM   3987  N   GLY B 507       8.965  11.536  90.217  1.00 93.98           N  
ATOM   3988  CA  GLY B 507      10.357  11.508  90.633  1.00 93.98           C  
ATOM   3989  C   GLY B 507      10.770  10.184  91.248  1.00 93.98           C  
ATOM   3990  O   GLY B 507      11.935   9.790  91.164  1.00 93.98           O  
ATOM   3991  N   ARG B 508       9.888   9.416  91.749  1.00 95.29           N  
ATOM   3992  CA  ARG B 508      10.172   8.141  92.398  1.00 95.29           C  
ATOM   3993  C   ARG B 508      10.486   7.060  91.370  1.00 95.29           C  
ATOM   3994  CB  ARG B 508       8.992   7.707  93.271  1.00 95.29           C  
ATOM   3995  O   ARG B 508      11.407   6.263  91.560  1.00 95.29           O  
ATOM   3996  CG  ARG B 508       9.402   7.075  94.592  1.00 95.29           C  
ATOM   3997  CD  ARG B 508       8.194   6.748  95.459  1.00 95.29           C  
ATOM   3998  NE  ARG B 508       7.843   7.861  96.337  1.00 95.29           N  
ATOM   3999  NH1 ARG B 508       8.423   6.774  98.291  1.00 95.29           N  
ATOM   4000  NH2 ARG B 508       7.611   8.916  98.363  1.00 95.29           N  
ATOM   4001  CZ  ARG B 508       7.959   7.847  97.662  1.00 95.29           C  
ATOM   4002  N   PHE B 509       9.719   7.114  90.287  1.00 96.73           N  
ATOM   4003  CA  PHE B 509       9.920   6.146  89.216  1.00 96.73           C  
ATOM   4004  C   PHE B 509       9.431   6.703  87.884  1.00 96.73           C  
ATOM   4005  CB  PHE B 509       9.199   4.833  89.533  1.00 96.73           C  
ATOM   4006  O   PHE B 509       8.336   6.365  87.429  1.00 96.73           O  
ATOM   4007  CG  PHE B 509       9.716   3.653  88.755  1.00 96.73           C  
ATOM   4008  CD1 PHE B 509       8.969   3.103  87.720  1.00 96.73           C  
ATOM   4009  CD2 PHE B 509      10.950   3.094  89.057  1.00 96.73           C  
ATOM   4010  CE1 PHE B 509       9.444   2.011  86.998  1.00 96.73           C  
ATOM   4011  CE2 PHE B 509      11.433   2.003  88.341  1.00 96.73           C  
ATOM   4012  CZ  PHE B 509      10.678   1.462  87.312  1.00 96.73           C  
ATOM   4013  N   PRO B 510      10.197   7.464  87.231  1.00 94.64           N  
ATOM   4014  CA  PRO B 510       9.810   8.134  85.988  1.00 94.64           C  
ATOM   4015  C   PRO B 510       9.633   7.163  84.822  1.00 94.64           C  
ATOM   4016  CB  PRO B 510      10.975   9.094  85.727  1.00 94.64           C  
ATOM   4017  O   PRO B 510      10.168   6.052  84.855  1.00 94.64           O  
ATOM   4018  CG  PRO B 510      12.101   8.559  86.552  1.00 94.64           C  
ATOM   4019  CD  PRO B 510      11.526   7.716  87.655  1.00 94.64           C  
ATOM   4020  N   ALA B 511       8.916   7.585  83.782  1.00 95.09           N  
ATOM   4021  CA  ALA B 511       8.711   6.785  82.577  1.00 95.09           C  
ATOM   4022  C   ALA B 511       9.999   6.675  81.765  1.00 95.09           C  
ATOM   4023  CB  ALA B 511       7.596   7.382  81.723  1.00 95.09           C  
ATOM   4024  O   ALA B 511      10.744   7.650  81.638  1.00 95.09           O  
ATOM   4025  N   MET B 512      10.214   5.415  81.260  1.00 90.82           N  
ATOM   4026  CA  MET B 512      11.385   5.162  80.426  1.00 90.82           C  
ATOM   4027  C   MET B 512      11.068   5.400  78.954  1.00 90.82           C  
ATOM   4028  CB  MET B 512      11.890   3.732  80.628  1.00 90.82           C  
ATOM   4029  O   MET B 512      10.084   4.872  78.434  1.00 90.82           O  
ATOM   4030  CG  MET B 512      13.397   3.589  80.491  1.00 90.82           C  
ATOM   4031  SD  MET B 512      13.977   1.884  80.847  1.00 90.82           S  
ATOM   4032  CE  MET B 512      15.757   2.185  81.036  1.00 90.82           C  
ATOM   4033  N   ALA B 513      11.893   6.165  78.328  1.00 85.36           N  
ATOM   4034  CA  ALA B 513      11.688   6.449  76.910  1.00 85.36           C  
ATOM   4035  C   ALA B 513      11.701   5.166  76.086  1.00 85.36           C  
ATOM   4036  CB  ALA B 513      12.757   7.415  76.402  1.00 85.36           C  
ATOM   4037  O   ALA B 513      12.581   4.319  76.257  1.00 85.36           O  
ATOM   4038  N   ASP B 514      10.741   4.881  75.251  1.00 87.44           N  
ATOM   4039  CA  ASP B 514      10.628   3.797  74.279  1.00 87.44           C  
ATOM   4040  C   ASP B 514      10.295   2.476  74.966  1.00 87.44           C  
ATOM   4041  CB  ASP B 514      11.923   3.662  73.474  1.00 87.44           C  
ATOM   4042  O   ASP B 514      10.204   1.435  74.311  1.00 87.44           O  
ATOM   4043  CG  ASP B 514      12.087   4.747  72.426  1.00 87.44           C  
ATOM   4044  OD1 ASP B 514      11.090   5.415  72.077  1.00 87.44           O  
ATOM   4045  OD2 ASP B 514      13.225   4.936  71.943  1.00 87.44           O  
ATOM   4046  N   ILE B 515      10.216   2.429  76.312  1.00 92.27           N  
ATOM   4047  CA  ILE B 515       9.806   1.232  77.037  1.00 92.27           C  
ATOM   4048  C   ILE B 515       8.421   1.446  77.644  1.00 92.27           C  
ATOM   4049  CB  ILE B 515      10.823   0.862  78.139  1.00 92.27           C  
ATOM   4050  O   ILE B 515       7.468   0.748  77.291  1.00 92.27           O  
ATOM   4051  CG1 ILE B 515      12.167   0.470  77.515  1.00 92.27           C  
ATOM   4052  CG2 ILE B 515      10.279  -0.265  79.021  1.00 92.27           C  
ATOM   4053  CD1 ILE B 515      12.106  -0.781  76.648  1.00 92.27           C  
ATOM   4054  N   THR B 516       8.331   2.496  78.495  1.00 95.24           N  
ATOM   4055  CA  THR B 516       7.025   2.805  79.067  1.00 95.24           C  
ATOM   4056  C   THR B 516       6.020   3.145  77.970  1.00 95.24           C  
ATOM   4057  CB  THR B 516       7.113   3.973  80.065  1.00 95.24           C  
ATOM   4058  O   THR B 516       4.836   2.825  78.084  1.00 95.24           O  
ATOM   4059  CG2 THR B 516       5.839   4.085  80.896  1.00 95.24           C  
ATOM   4060  OG1 THR B 516       8.226   3.760  80.944  1.00 95.24           O  
ATOM   4061  N   ASP B 517       6.538   3.692  76.856  1.00 92.95           N  
ATOM   4062  CA  ASP B 517       5.723   4.035  75.694  1.00 92.95           C  
ATOM   4063  C   ASP B 517       4.987   2.809  75.156  1.00 92.95           C  
ATOM   4064  CB  ASP B 517       6.591   4.652  74.593  1.00 92.95           C  
ATOM   4065  O   ASP B 517       3.824   2.901  74.765  1.00 92.95           O  
ATOM   4066  CG  ASP B 517       7.282   5.931  75.030  1.00 92.95           C  
ATOM   4067  OD1 ASP B 517       7.090   6.364  76.186  1.00 92.95           O  
ATOM   4068  OD2 ASP B 517       8.021   6.514  74.208  1.00 92.95           O  
ATOM   4069  N   LEU B 518       5.671   1.665  75.144  1.00 93.71           N  
ATOM   4070  CA  LEU B 518       5.070   0.423  74.670  1.00 93.71           C  
ATOM   4071  C   LEU B 518       3.915  -0.000  75.573  1.00 93.71           C  
ATOM   4072  CB  LEU B 518       6.118  -0.691  74.607  1.00 93.71           C  
ATOM   4073  O   LEU B 518       2.862  -0.416  75.085  1.00 93.71           O  
ATOM   4074  CG  LEU B 518       7.314  -0.445  73.685  1.00 93.71           C  
ATOM   4075  CD1 LEU B 518       8.287  -1.617  73.757  1.00 93.71           C  
ATOM   4076  CD2 LEU B 518       6.846  -0.218  72.252  1.00 93.71           C  
ATOM   4077  N   THR B 519       4.146   0.131  76.886  1.00 96.97           N  
ATOM   4078  CA  THR B 519       3.099  -0.214  77.841  1.00 96.97           C  
ATOM   4079  C   THR B 519       1.914   0.737  77.713  1.00 96.97           C  
ATOM   4080  CB  THR B 519       3.630  -0.185  79.286  1.00 96.97           C  
ATOM   4081  O   THR B 519       0.759   0.304  77.712  1.00 96.97           O  
ATOM   4082  CG2 THR B 519       2.596  -0.736  80.264  1.00 96.97           C  
ATOM   4083  OG1 THR B 519       4.820  -0.980  79.368  1.00 96.97           O  
ATOM   4084  N   ALA B 520       2.214   2.067  77.557  1.00 96.42           N  
ATOM   4085  CA  ALA B 520       1.167   3.067  77.375  1.00 96.42           C  
ATOM   4086  C   ALA B 520       0.346   2.781  76.120  1.00 96.42           C  
ATOM   4087  CB  ALA B 520       1.771   4.466  77.301  1.00 96.42           C  
ATOM   4088  O   ALA B 520      -0.885   2.860  76.144  1.00 96.42           O  
ATOM   4089  N   GLN B 521       1.006   2.421  75.053  1.00 94.03           N  
ATOM   4090  CA  GLN B 521       0.330   2.081  73.806  1.00 94.03           C  
ATOM   4091  C   GLN B 521      -0.581   0.869  73.987  1.00 94.03           C  
ATOM   4092  CB  GLN B 521       1.349   1.809  72.698  1.00 94.03           C  
ATOM   4093  O   GLN B 521      -1.717   0.864  73.510  1.00 94.03           O  
ATOM   4094  CG  GLN B 521       0.721   1.454  71.358  1.00 94.03           C  
ATOM   4095  CD  GLN B 521       1.752   1.199  70.276  1.00 94.03           C  
ATOM   4096  NE2 GLN B 521       1.317   0.608  69.168  1.00 94.03           N  
ATOM   4097  OE1 GLN B 521       2.932   1.532  70.432  1.00 94.03           O  
ATOM   4098  N   SER B 522      -0.081  -0.153  74.711  1.00 96.18           N  
ATOM   4099  CA  SER B 522      -0.871  -1.356  74.957  1.00 96.18           C  
ATOM   4100  C   SER B 522      -2.141  -1.033  75.736  1.00 96.18           C  
ATOM   4101  CB  SER B 522      -0.045  -2.393  75.719  1.00 96.18           C  
ATOM   4102  O   SER B 522      -3.227  -1.493  75.379  1.00 96.18           O  
ATOM   4103  OG  SER B 522       1.123  -2.738  74.994  1.00 96.18           O  
ATOM   4104  N   VAL B 523      -2.040  -0.175  76.735  1.00 97.44           N  
ATOM   4105  CA  VAL B 523      -3.180   0.233  77.549  1.00 97.44           C  
ATOM   4106  C   VAL B 523      -4.178   1.009  76.690  1.00 97.44           C  
ATOM   4107  CB  VAL B 523      -2.737   1.090  78.756  1.00 97.44           C  
ATOM   4108  O   VAL B 523      -5.367   0.685  76.664  1.00 97.44           O  
ATOM   4109  CG1 VAL B 523      -3.946   1.735  79.434  1.00 97.44           C  
ATOM   4110  CG2 VAL B 523      -1.953   0.238  79.755  1.00 97.44           C  
ATOM   4111  N   ASN B 524      -3.643   1.932  75.882  1.00 95.27           N  
ATOM   4112  CA  ASN B 524      -4.505   2.843  75.137  1.00 95.27           C  
ATOM   4113  C   ASN B 524      -5.129   2.159  73.925  1.00 95.27           C  
ATOM   4114  CB  ASN B 524      -3.725   4.086  74.701  1.00 95.27           C  
ATOM   4115  O   ASN B 524      -6.171   2.594  73.429  1.00 95.27           O  
ATOM   4116  CG  ASN B 524      -3.600   5.114  75.808  1.00 95.27           C  
ATOM   4117  ND2 ASN B 524      -2.424   5.186  76.422  1.00 95.27           N  
ATOM   4118  OD1 ASN B 524      -4.552   5.839  76.109  1.00 95.27           O  
ATOM   4119  N   THR B 525      -4.521   1.086  73.390  1.00 93.62           N  
ATOM   4120  CA  THR B 525      -5.142   0.299  72.331  1.00 93.62           C  
ATOM   4121  C   THR B 525      -6.473  -0.284  72.801  1.00 93.62           C  
ATOM   4122  CB  THR B 525      -4.214  -0.840  71.866  1.00 93.62           C  
ATOM   4123  O   THR B 525      -7.476  -0.202  72.091  1.00 93.62           O  
ATOM   4124  CG2 THR B 525      -4.877  -1.677  70.775  1.00 93.62           C  
ATOM   4125  OG1 THR B 525      -3.001  -0.278  71.351  1.00 93.62           O  
ATOM   4126  N   VAL B 526      -6.507  -0.787  74.085  1.00 94.83           N  
ATOM   4127  CA  VAL B 526      -7.720  -1.358  74.662  1.00 94.83           C  
ATOM   4128  C   VAL B 526      -8.697  -0.241  75.021  1.00 94.83           C  
ATOM   4129  CB  VAL B 526      -7.408  -2.215  75.910  1.00 94.83           C  
ATOM   4130  O   VAL B 526      -9.894  -0.340  74.741  1.00 94.83           O  
ATOM   4131  CG1 VAL B 526      -8.690  -2.795  76.500  1.00 94.83           C  
ATOM   4132  CG2 VAL B 526      -6.424  -3.329  75.559  1.00 94.83           C  
ATOM   4133  N   VAL B 527      -8.217   0.851  75.586  1.00 95.12           N  
ATOM   4134  CA  VAL B 527      -9.049   1.971  76.014  1.00 95.12           C  
ATOM   4135  C   VAL B 527      -9.773   2.566  74.808  1.00 95.12           C  
ATOM   4136  CB  VAL B 527      -8.212   3.059  76.722  1.00 95.12           C  
ATOM   4137  O   VAL B 527     -10.988   2.776  74.849  1.00 95.12           O  
ATOM   4138  CG1 VAL B 527      -9.039   4.328  76.925  1.00 95.12           C  
ATOM   4139  CG2 VAL B 527      -7.688   2.541  78.061  1.00 95.12           C  
ATOM   4140  N   LEU B 528      -9.033   2.794  73.713  1.00 92.55           N  
ATOM   4141  CA  LEU B 528      -9.628   3.374  72.514  1.00 92.55           C  
ATOM   4142  C   LEU B 528     -10.727   2.469  71.960  1.00 92.55           C  
ATOM   4143  CB  LEU B 528      -8.559   3.610  71.445  1.00 92.55           C  
ATOM   4144  O   LEU B 528     -11.754   2.956  71.483  1.00 92.55           O  
ATOM   4145  CG  LEU B 528      -7.604   4.779  71.690  1.00 92.55           C  
ATOM   4146  CD1 LEU B 528      -6.527   4.820  70.610  1.00 92.55           C  
ATOM   4147  CD2 LEU B 528      -8.371   6.097  71.735  1.00 92.55           C  
ATOM   4148  N   LYS B 529     -10.532   1.161  72.014  1.00 88.67           N  
ATOM   4149  CA  LYS B 529     -11.538   0.206  71.560  1.00 88.67           C  
ATOM   4150  C   LYS B 529     -12.805   0.299  72.406  1.00 88.67           C  
ATOM   4151  CB  LYS B 529     -10.985  -1.219  71.602  1.00 88.67           C  
ATOM   4152  O   LYS B 529     -13.913   0.128  71.895  1.00 88.67           O  
ATOM   4153  CG  LYS B 529     -11.960  -2.276  71.107  1.00 88.67           C  
ATOM   4154  CD  LYS B 529     -11.371  -3.678  71.221  1.00 88.67           C  
ATOM   4155  CE  LYS B 529     -12.396  -4.745  70.863  1.00 88.67           C  
ATOM   4156  NZ  LYS B 529     -11.834  -6.122  71.008  1.00 88.67           N  
ATOM   4157  N   ARG B 530     -12.692   0.707  73.666  1.00 90.84           N  
ATOM   4158  CA  ARG B 530     -13.817   0.683  74.597  1.00 90.84           C  
ATOM   4159  C   ARG B 530     -14.554   2.017  74.598  1.00 90.84           C  
ATOM   4160  CB  ARG B 530     -13.337   0.346  76.011  1.00 90.84           C  
ATOM   4161  O   ARG B 530     -15.634   2.134  75.180  1.00 90.84           O  
ATOM   4162  CG  ARG B 530     -12.929  -1.107  76.194  1.00 90.84           C  
ATOM   4163  CD  ARG B 530     -12.515  -1.399  77.630  1.00 90.84           C  
ATOM   4164  NE  ARG B 530     -12.122  -2.795  77.803  1.00 90.84           N  
ATOM   4165  NH1 ARG B 530     -11.530  -2.567  80.025  1.00 90.84           N  
ATOM   4166  NH2 ARG B 530     -11.334  -4.600  78.984  1.00 90.84           N  
ATOM   4167  CZ  ARG B 530     -11.663  -3.317  78.936  1.00 90.84           C  
ATOM   4168  N   LEU B 531     -13.953   3.042  74.028  1.00 89.21           N  
ATOM   4169  CA  LEU B 531     -14.637   4.329  73.953  1.00 89.21           C  
ATOM   4170  C   LEU B 531     -15.712   4.311  72.870  1.00 89.21           C  
ATOM   4171  CB  LEU B 531     -13.635   5.452  73.675  1.00 89.21           C  
ATOM   4172  O   LEU B 531     -15.400   4.357  71.678  1.00 89.21           O  
ATOM   4173  CG  LEU B 531     -12.587   5.710  74.758  1.00 89.21           C  
ATOM   4174  CD1 LEU B 531     -11.622   6.803  74.313  1.00 89.21           C  
ATOM   4175  CD2 LEU B 531     -13.260   6.087  76.075  1.00 89.21           C  
ATOM   4176  N   ARG B 532     -16.945   4.273  73.245  1.00 83.33           N  
ATOM   4177  CA  ARG B 532     -18.067   4.122  72.324  1.00 83.33           C  
ATOM   4178  C   ARG B 532     -18.957   5.361  72.337  1.00 83.33           C  
ATOM   4179  CB  ARG B 532     -18.891   2.882  72.678  1.00 83.33           C  
ATOM   4180  O   ARG B 532     -20.142   5.284  72.006  1.00 83.33           O  
ATOM   4181  CG  ARG B 532     -18.158   1.570  72.450  1.00 83.33           C  
ATOM   4182  CD  ARG B 532     -18.999   0.374  72.870  1.00 83.33           C  
ATOM   4183  NE  ARG B 532     -18.172  -0.710  73.394  1.00 83.33           N  
ATOM   4184  NH1 ARG B 532     -19.900  -2.236  73.543  1.00 83.33           N  
ATOM   4185  NH2 ARG B 532     -17.777  -2.835  74.170  1.00 83.33           N  
ATOM   4186  CZ  ARG B 532     -18.619  -1.924  73.702  1.00 83.33           C  
ATOM   4187  N   GLY B 533     -18.584   6.390  72.915  1.00 84.57           N  
ATOM   4188  CA  GLY B 533     -19.281   7.664  72.830  1.00 84.57           C  
ATOM   4189  C   GLY B 533     -20.182   7.931  74.019  1.00 84.57           C  
ATOM   4190  O   GLY B 533     -21.075   8.778  73.949  1.00 84.57           O  
ATOM   4191  N   GLN B 534     -20.033   7.249  75.196  1.00 87.56           N  
ATOM   4192  CA  GLN B 534     -20.821   7.472  76.404  1.00 87.56           C  
ATOM   4193  C   GLN B 534     -20.367   8.734  77.132  1.00 87.56           C  
ATOM   4194  CB  GLN B 534     -20.725   6.264  77.338  1.00 87.56           C  
ATOM   4195  O   GLN B 534     -21.171   9.407  77.780  1.00 87.56           O  
ATOM   4196  CG  GLN B 534     -21.326   4.989  76.757  1.00 87.56           C  
ATOM   4197  CD  GLN B 534     -22.695   4.673  77.328  1.00 87.56           C  
ATOM   4198  NE2 GLN B 534     -23.435   3.805  76.647  1.00 87.56           N  
ATOM   4199  OE1 GLN B 534     -23.084   5.205  78.371  1.00 87.56           O  
ATOM   4200  N   THR B 535     -19.130   9.072  76.930  1.00 89.72           N  
ATOM   4201  CA  THR B 535     -18.580  10.276  77.543  1.00 89.72           C  
ATOM   4202  C   THR B 535     -18.720  11.472  76.606  1.00 89.72           C  
ATOM   4203  CB  THR B 535     -17.098  10.085  77.920  1.00 89.72           C  
ATOM   4204  O   THR B 535     -18.307  11.411  75.446  1.00 89.72           O  
ATOM   4205  CG2 THR B 535     -16.583  11.266  78.737  1.00 89.72           C  
ATOM   4206  OG1 THR B 535     -16.959   8.887  78.692  1.00 89.72           O  
ATOM   4207  N   ARG B 536     -19.293  12.577  77.167  1.00 85.65           N  
ATOM   4208  CA  ARG B 536     -19.459  13.797  76.382  1.00 85.65           C  
ATOM   4209  C   ARG B 536     -18.276  14.739  76.580  1.00 85.65           C  
ATOM   4210  CB  ARG B 536     -20.761  14.505  76.760  1.00 85.65           C  
ATOM   4211  O   ARG B 536     -17.714  14.817  77.675  1.00 85.65           O  
ATOM   4212  CG  ARG B 536     -21.951  14.102  75.903  1.00 85.65           C  
ATOM   4213  CD  ARG B 536     -23.205  14.881  76.278  1.00 85.65           C  
ATOM   4214  NE  ARG B 536     -24.363  14.442  75.504  1.00 85.65           N  
ATOM   4215  NH1 ARG B 536     -25.891  15.716  76.680  1.00 85.65           N  
ATOM   4216  NH2 ARG B 536     -26.590  14.387  74.949  1.00 85.65           N  
ATOM   4217  CZ  ARG B 536     -25.612  14.850  75.712  1.00 85.65           C  
ATOM   4218  N   TRP B 537     -17.968  15.350  75.529  1.00 86.99           N  
ATOM   4219  CA  TRP B 537     -16.899  16.339  75.621  1.00 86.99           C  
ATOM   4220  C   TRP B 537     -17.442  17.686  76.085  1.00 86.99           C  
ATOM   4221  CB  TRP B 537     -16.192  16.496  74.272  1.00 86.99           C  
ATOM   4222  O   TRP B 537     -18.456  18.165  75.569  1.00 86.99           O  
ATOM   4223  CG  TRP B 537     -15.098  17.521  74.273  1.00 86.99           C  
ATOM   4224  CD1 TRP B 537     -15.221  18.858  74.011  1.00 86.99           C  
ATOM   4225  CD2 TRP B 537     -13.713  17.292  74.546  1.00 86.99           C  
ATOM   4226  CE2 TRP B 537     -13.053  18.537  74.431  1.00 86.99           C  
ATOM   4227  CE3 TRP B 537     -12.963  16.154  74.876  1.00 86.99           C  
ATOM   4228  NE1 TRP B 537     -13.994  19.473  74.105  1.00 86.99           N  
ATOM   4229  CH2 TRP B 537     -10.969  17.545  74.958  1.00 86.99           C  
ATOM   4230  CZ2 TRP B 537     -11.678  18.672  74.637  1.00 86.99           C  
ATOM   4231  CZ3 TRP B 537     -11.596  16.293  75.080  1.00 86.99           C  
ATOM   4232  N   ASP B 538     -16.870  18.247  77.100  1.00 84.79           N  
ATOM   4233  CA  ASP B 538     -17.252  19.557  77.618  1.00 84.79           C  
ATOM   4234  C   ASP B 538     -16.036  20.470  77.755  1.00 84.79           C  
ATOM   4235  CB  ASP B 538     -17.959  19.415  78.967  1.00 84.79           C  
ATOM   4236  O   ASP B 538     -15.057  20.114  78.415  1.00 84.79           O  
ATOM   4237  CG  ASP B 538     -18.728  20.662  79.368  1.00 84.79           C  
ATOM   4238  OD1 ASP B 538     -18.551  21.720  78.728  1.00 84.79           O  
ATOM   4239  OD2 ASP B 538     -19.518  20.584  80.334  1.00 84.79           O  
ATOM   4240  N   ALA B 539     -16.114  21.609  77.083  1.00 82.20           N  
ATOM   4241  CA  ALA B 539     -14.998  22.550  77.032  1.00 82.20           C  
ATOM   4242  C   ALA B 539     -14.610  23.014  78.433  1.00 82.20           C  
ATOM   4243  CB  ALA B 539     -15.351  23.749  76.156  1.00 82.20           C  
ATOM   4244  O   ALA B 539     -13.482  23.460  78.656  1.00 82.20           O  
ATOM   4245  N   SER B 540     -15.487  22.818  79.456  1.00 86.43           N  
ATOM   4246  CA  SER B 540     -15.224  23.300  80.808  1.00 86.43           C  
ATOM   4247  C   SER B 540     -14.282  22.364  81.555  1.00 86.43           C  
ATOM   4248  CB  SER B 540     -16.531  23.452  81.588  1.00 86.43           C  
ATOM   4249  O   SER B 540     -13.653  22.761  82.538  1.00 86.43           O  
ATOM   4250  OG  SER B 540     -17.234  22.222  81.634  1.00 86.43           O  
ATOM   4251  N   HIS B 541     -14.179  21.208  81.057  1.00 89.20           N  
ATOM   4252  CA  HIS B 541     -13.317  20.231  81.712  1.00 89.20           C  
ATOM   4253  C   HIS B 541     -11.868  20.387  81.263  1.00 89.20           C  
ATOM   4254  CB  HIS B 541     -13.805  18.810  81.427  1.00 89.20           C  
ATOM   4255  O   HIS B 541     -11.599  20.570  80.073  1.00 89.20           O  
ATOM   4256  CG  HIS B 541     -15.126  18.493  82.054  1.00 89.20           C  
ATOM   4257  CD2 HIS B 541     -15.538  18.560  83.342  1.00 89.20           C  
ATOM   4258  ND1 HIS B 541     -16.205  18.041  81.325  1.00 89.20           N  
ATOM   4259  CE1 HIS B 541     -17.228  17.845  82.141  1.00 89.20           C  
ATOM   4260  NE2 HIS B 541     -16.850  18.152  83.370  1.00 89.20           N  
ATOM   4261  N   GLY B 542     -10.969  20.476  82.120  1.00 89.82           N  
ATOM   4262  CA  GLY B 542      -9.569  20.393  81.734  1.00 89.82           C  
ATOM   4263  C   GLY B 542      -9.194  19.053  81.130  1.00 89.82           C  
ATOM   4264  O   GLY B 542     -10.014  18.134  81.088  1.00 89.82           O  
ATOM   4265  N   LEU B 543      -8.058  18.899  80.516  1.00 93.55           N  
ATOM   4266  CA  LEU B 543      -7.618  17.683  79.841  1.00 93.55           C  
ATOM   4267  C   LEU B 543      -7.654  16.489  80.789  1.00 93.55           C  
ATOM   4268  CB  LEU B 543      -6.202  17.863  79.285  1.00 93.55           C  
ATOM   4269  O   LEU B 543      -8.187  15.433  80.444  1.00 93.55           O  
ATOM   4270  CG  LEU B 543      -5.616  16.673  78.523  1.00 93.55           C  
ATOM   4271  CD1 LEU B 543      -6.415  16.412  77.250  1.00 93.55           C  
ATOM   4272  CD2 LEU B 543      -4.146  16.917  78.198  1.00 93.55           C  
ATOM   4273  N   ARG B 544      -7.126  16.532  82.054  1.00 94.31           N  
ATOM   4274  CA  ARG B 544      -7.079  15.430  83.009  1.00 94.31           C  
ATOM   4275  C   ARG B 544      -8.483  14.978  83.394  1.00 94.31           C  
ATOM   4276  CB  ARG B 544      -6.298  15.839  84.261  1.00 94.31           C  
ATOM   4277  O   ARG B 544      -8.754  13.778  83.475  1.00 94.31           O  
ATOM   4278  CG  ARG B 544      -4.789  15.739  84.107  1.00 94.31           C  
ATOM   4279  CD  ARG B 544      -4.075  15.881  85.443  1.00 94.31           C  
ATOM   4280  NE  ARG B 544      -4.649  16.955  86.250  1.00 94.31           N  
ATOM   4281  NH1 ARG B 544      -3.163  16.713  88.002  1.00 94.31           N  
ATOM   4282  NH2 ARG B 544      -4.802  18.315  88.094  1.00 94.31           N  
ATOM   4283  CZ  ARG B 544      -4.203  17.326  87.447  1.00 94.31           C  
ATOM   4284  N   ARG B 545      -9.326  16.020  83.617  1.00 93.52           N  
ATOM   4285  CA  ARG B 545     -10.703  15.693  83.970  1.00 93.52           C  
ATOM   4286  C   ARG B 545     -11.408  14.977  82.824  1.00 93.52           C  
ATOM   4287  CB  ARG B 545     -11.475  16.959  84.350  1.00 93.52           C  
ATOM   4288  O   ARG B 545     -12.123  13.997  83.044  1.00 93.52           O  
ATOM   4289  CG  ARG B 545     -12.828  16.687  84.988  1.00 93.52           C  
ATOM   4290  CD  ARG B 545     -12.699  16.361  86.469  1.00 93.52           C  
ATOM   4291  NE  ARG B 545     -14.002  16.141  87.088  1.00 93.52           N  
ATOM   4292  NH1 ARG B 545     -13.229  14.640  88.665  1.00 93.52           N  
ATOM   4293  NH2 ARG B 545     -15.451  15.203  88.604  1.00 93.52           N  
ATOM   4294  CZ  ARG B 545     -14.225  15.328  88.118  1.00 93.52           C  
ATOM   4295  N   GLN B 546     -11.247  15.467  81.592  1.00 93.35           N  
ATOM   4296  CA  GLN B 546     -11.840  14.826  80.423  1.00 93.35           C  
ATOM   4297  C   GLN B 546     -11.322  13.400  80.258  1.00 93.35           C  
ATOM   4298  CB  GLN B 546     -11.550  15.639  79.160  1.00 93.35           C  
ATOM   4299  O   GLN B 546     -12.092  12.487  79.947  1.00 93.35           O  
ATOM   4300  CG  GLN B 546     -12.385  15.223  77.957  1.00 93.35           C  
ATOM   4301  CD  GLN B 546     -13.854  15.572  78.111  1.00 93.35           C  
ATOM   4302  NE2 GLN B 546     -14.692  15.002  77.252  1.00 93.35           N  
ATOM   4303  OE1 GLN B 546     -14.231  16.346  78.995  1.00 93.35           O  
ATOM   4304  N   VAL B 547     -10.067  13.195  80.432  1.00 96.07           N  
ATOM   4305  CA  VAL B 547      -9.457  11.876  80.308  1.00 96.07           C  
ATOM   4306  C   VAL B 547      -9.964  10.966  81.425  1.00 96.07           C  
ATOM   4307  CB  VAL B 547      -7.915  11.958  80.346  1.00 96.07           C  
ATOM   4308  O   VAL B 547     -10.163   9.767  81.215  1.00 96.07           O  
ATOM   4309  CG1 VAL B 547      -7.302  10.566  80.473  1.00 96.07           C  
ATOM   4310  CG2 VAL B 547      -7.388  12.665  79.099  1.00 96.07           C  
ATOM   4311  N   GLN B 548     -10.146  11.527  82.616  1.00 96.52           N  
ATOM   4312  CA  GLN B 548     -10.701  10.755  83.723  1.00 96.52           C  
ATOM   4313  C   GLN B 548     -12.065  10.175  83.359  1.00 96.52           C  
ATOM   4314  CB  GLN B 548     -10.816  11.620  84.978  1.00 96.52           C  
ATOM   4315  O   GLN B 548     -12.327   8.994  83.597  1.00 96.52           O  
ATOM   4316  CG  GLN B 548     -11.358  10.876  86.192  1.00 96.52           C  
ATOM   4317  CD  GLN B 548     -11.512  11.769  87.408  1.00 96.52           C  
ATOM   4318  NE2 GLN B 548     -11.760  11.162  88.563  1.00 96.52           N  
ATOM   4319  OE1 GLN B 548     -11.409  12.997  87.310  1.00 96.52           O  
ATOM   4320  N   LEU B 549     -12.846  11.035  82.765  1.00 95.10           N  
ATOM   4321  CA  LEU B 549     -14.177  10.593  82.361  1.00 95.10           C  
ATOM   4322  C   LEU B 549     -14.088   9.511  81.289  1.00 95.10           C  
ATOM   4323  CB  LEU B 549     -15.001  11.774  81.845  1.00 95.10           C  
ATOM   4324  O   LEU B 549     -14.809   8.513  81.347  1.00 95.10           O  
ATOM   4325  CG  LEU B 549     -15.427  12.811  82.885  1.00 95.10           C  
ATOM   4326  CD1 LEU B 549     -15.961  14.062  82.198  1.00 95.10           C  
ATOM   4327  CD2 LEU B 549     -16.473  12.223  83.827  1.00 95.10           C  
ATOM   4328  N   ALA B 550     -13.232   9.746  80.286  1.00 95.47           N  
ATOM   4329  CA  ALA B 550     -13.014   8.742  79.248  1.00 95.47           C  
ATOM   4330  C   ALA B 550     -12.498   7.437  79.848  1.00 95.47           C  
ATOM   4331  CB  ALA B 550     -12.037   9.265  78.199  1.00 95.47           C  
ATOM   4332  O   ALA B 550     -12.908   6.351  79.432  1.00 95.47           O  
ATOM   4333  N   ALA B 551     -11.636   7.506  80.812  1.00 96.43           N  
ATOM   4334  CA  ALA B 551     -11.049   6.346  81.475  1.00 96.43           C  
ATOM   4335  C   ALA B 551     -12.115   5.531  82.201  1.00 96.43           C  
ATOM   4336  CB  ALA B 551      -9.961   6.785  82.452  1.00 96.43           C  
ATOM   4337  O   ALA B 551     -12.072   4.299  82.200  1.00 96.43           O  
ATOM   4338  N   ARG B 552     -13.085   6.182  82.808  1.00 95.47           N  
ATOM   4339  CA  ARG B 552     -14.172   5.502  83.507  1.00 95.47           C  
ATOM   4340  C   ARG B 552     -15.022   4.688  82.537  1.00 95.47           C  
ATOM   4341  CB  ARG B 552     -15.048   6.512  84.250  1.00 95.47           C  
ATOM   4342  O   ARG B 552     -15.402   3.554  82.837  1.00 95.47           O  
ATOM   4343  CG  ARG B 552     -14.502   6.921  85.608  1.00 95.47           C  
ATOM   4344  CD  ARG B 552     -15.465   7.831  86.355  1.00 95.47           C  
ATOM   4345  NE  ARG B 552     -14.843   8.422  87.536  1.00 95.47           N  
ATOM   4346  NH1 ARG B 552     -16.585   9.876  87.980  1.00 95.47           N  
ATOM   4347  NH2 ARG B 552     -14.736   9.847  89.335  1.00 95.47           N  
ATOM   4348  CZ  ARG B 552     -15.390   9.381  88.281  1.00 95.47           C  
ATOM   4349  N   GLU B 553     -15.254   5.351  81.351  1.00 94.89           N  
ATOM   4350  CA  GLU B 553     -16.005   4.637  80.324  1.00 94.89           C  
ATOM   4351  C   GLU B 553     -15.288   3.356  79.906  1.00 94.89           C  
ATOM   4352  CB  GLU B 553     -16.235   5.533  79.104  1.00 94.89           C  
ATOM   4353  O   GLU B 553     -15.922   2.318  79.711  1.00 94.89           O  
ATOM   4354  CG  GLU B 553     -16.952   4.838  77.955  1.00 94.89           C  
ATOM   4355  CD  GLU B 553     -17.139   5.729  76.738  1.00 94.89           C  
ATOM   4356  OE1 GLU B 553     -17.613   5.234  75.690  1.00 94.89           O  
ATOM   4357  OE2 GLU B 553     -16.806   6.931  76.831  1.00 94.89           O  
ATOM   4358  N   ALA B 554     -14.004   3.349  79.884  1.00 95.68           N  
ATOM   4359  CA  ALA B 554     -13.209   2.211  79.429  1.00 95.68           C  
ATOM   4360  C   ALA B 554     -12.826   1.308  80.597  1.00 95.68           C  
ATOM   4361  CB  ALA B 554     -11.956   2.694  78.701  1.00 95.68           C  
ATOM   4362  O   ALA B 554     -12.134   0.304  80.412  1.00 95.68           O  
ATOM   4363  N   ASN B 555     -13.226   1.625  81.851  1.00 95.49           N  
ATOM   4364  CA  ASN B 555     -12.830   0.923  83.068  1.00 95.49           C  
ATOM   4365  C   ASN B 555     -11.311   0.873  83.216  1.00 95.49           C  
ATOM   4366  CB  ASN B 555     -13.413  -0.492  83.086  1.00 95.49           C  
ATOM   4367  O   ASN B 555     -10.745  -0.190  83.476  1.00 95.49           O  
ATOM   4368  CG  ASN B 555     -13.464  -1.084  84.480  1.00 95.49           C  
ATOM   4369  ND2 ASN B 555     -13.325  -2.401  84.570  1.00 95.49           N  
ATOM   4370  OD1 ASN B 555     -13.628  -0.364  85.469  1.00 95.49           O  
ATOM   4371  N   ALA B 556     -10.648   2.014  82.940  1.00 97.65           N  
ATOM   4372  CA  ALA B 556      -9.188   2.064  82.947  1.00 97.65           C  
ATOM   4373  C   ALA B 556      -8.684   3.264  83.745  1.00 97.65           C  
ATOM   4374  CB  ALA B 556      -8.650   2.115  81.519  1.00 97.65           C  
ATOM   4375  O   ALA B 556      -7.613   3.804  83.456  1.00 97.65           O  
ATOM   4376  N   GLU B 557      -9.494   3.740  84.687  1.00 97.30           N  
ATOM   4377  CA  GLU B 557      -9.137   4.924  85.462  1.00 97.30           C  
ATOM   4378  C   GLU B 557      -7.811   4.728  86.192  1.00 97.30           C  
ATOM   4379  CB  GLU B 557     -10.243   5.265  86.464  1.00 97.30           C  
ATOM   4380  O   GLU B 557      -6.951   5.611  86.175  1.00 97.30           O  
ATOM   4381  CG  GLU B 557     -10.122   6.657  87.064  1.00 97.30           C  
ATOM   4382  CD  GLU B 557     -11.265   7.007  88.004  1.00 97.30           C  
ATOM   4383  OE1 GLU B 557     -11.219   8.083  88.643  1.00 97.30           O  
ATOM   4384  OE2 GLU B 557     -12.215   6.198  88.103  1.00 97.30           O  
ATOM   4385  N   LYS B 558      -7.640   3.577  86.792  1.00 97.52           N  
ATOM   4386  CA  LYS B 558      -6.412   3.286  87.527  1.00 97.52           C  
ATOM   4387  C   LYS B 558      -5.211   3.225  86.589  1.00 97.52           C  
ATOM   4388  CB  LYS B 558      -6.546   1.969  88.294  1.00 97.52           C  
ATOM   4389  O   LYS B 558      -4.173   3.832  86.860  1.00 97.52           O  
ATOM   4390  CG  LYS B 558      -5.317   1.605  89.115  1.00 97.52           C  
ATOM   4391  CD  LYS B 558      -5.568   0.376  89.980  1.00 97.52           C  
ATOM   4392  CE  LYS B 558      -4.340   0.008  90.800  1.00 97.52           C  
ATOM   4393  NZ  LYS B 558      -4.618  -1.118  91.742  1.00 97.52           N  
ATOM   4394  N   ALA B 559      -5.346   2.519  85.486  1.00 98.35           N  
ATOM   4395  CA  ALA B 559      -4.261   2.362  84.521  1.00 98.35           C  
ATOM   4396  C   ALA B 559      -3.800   3.716  83.989  1.00 98.35           C  
ATOM   4397  CB  ALA B 559      -4.700   1.462  83.368  1.00 98.35           C  
ATOM   4398  O   ALA B 559      -2.607   4.028  84.019  1.00 98.35           O  
ATOM   4399  N   LEU B 560      -4.759   4.593  83.516  1.00 98.12           N  
ATOM   4400  CA  LEU B 560      -4.406   5.891  82.951  1.00 98.12           C  
ATOM   4401  C   LEU B 560      -3.926   6.845  84.041  1.00 98.12           C  
ATOM   4402  CB  LEU B 560      -5.603   6.499  82.216  1.00 98.12           C  
ATOM   4403  O   LEU B 560      -3.093   7.718  83.784  1.00 98.12           O  
ATOM   4404  CG  LEU B 560      -6.019   5.812  80.914  1.00 98.12           C  
ATOM   4405  CD1 LEU B 560      -7.292   6.446  80.365  1.00 98.12           C  
ATOM   4406  CD2 LEU B 560      -4.894   5.883  79.889  1.00 98.12           C  
ATOM   4407  N   GLY B 561      -4.496   6.654  85.285  1.00 97.73           N  
ATOM   4408  CA  GLY B 561      -3.970   7.412  86.408  1.00 97.73           C  
ATOM   4409  C   GLY B 561      -2.501   7.139  86.675  1.00 97.73           C  
ATOM   4410  O   GLY B 561      -1.728   8.065  86.928  1.00 97.73           O  
ATOM   4411  N   LEU B 562      -2.045   5.844  86.633  1.00 98.22           N  
ATOM   4412  CA  LEU B 562      -0.650   5.461  86.824  1.00 98.22           C  
ATOM   4413  C   LEU B 562       0.230   6.043  85.723  1.00 98.22           C  
ATOM   4414  CB  LEU B 562      -0.512   3.937  86.851  1.00 98.22           C  
ATOM   4415  O   LEU B 562       1.334   6.520  85.991  1.00 98.22           O  
ATOM   4416  CG  LEU B 562      -1.105   3.223  88.068  1.00 98.22           C  
ATOM   4417  CD1 LEU B 562      -1.068   1.712  87.866  1.00 98.22           C  
ATOM   4418  CD2 LEU B 562      -0.355   3.618  89.335  1.00 98.22           C  
ATOM   4419  N   LEU B 563      -0.306   6.098  84.442  1.00 97.67           N  
ATOM   4420  CA  LEU B 563       0.440   6.683  83.334  1.00 97.67           C  
ATOM   4421  C   LEU B 563       0.615   8.186  83.529  1.00 97.67           C  
ATOM   4422  CB  LEU B 563      -0.270   6.408  82.005  1.00 97.67           C  
ATOM   4423  O   LEU B 563       1.673   8.737  83.218  1.00 97.67           O  
ATOM   4424  CG  LEU B 563      -0.140   4.990  81.448  1.00 97.67           C  
ATOM   4425  CD1 LEU B 563      -0.987   4.835  80.189  1.00 97.67           C  
ATOM   4426  CD2 LEU B 563       1.320   4.661  81.160  1.00 97.67           C  
ATOM   4427  N   ALA B 564      -0.453   8.801  84.080  1.00 97.38           N  
ATOM   4428  CA  ALA B 564      -0.347  10.229  84.370  1.00 97.38           C  
ATOM   4429  C   ALA B 564       0.793  10.507  85.346  1.00 97.38           C  
ATOM   4430  CB  ALA B 564      -1.665  10.758  84.932  1.00 97.38           C  
ATOM   4431  O   ALA B 564       1.570  11.446  85.150  1.00 97.38           O  
ATOM   4432  N   ALA B 565       0.919   9.631  86.370  1.00 97.30           N  
ATOM   4433  CA  ALA B 565       1.972   9.787  87.370  1.00 97.30           C  
ATOM   4434  C   ALA B 565       3.344   9.487  86.775  1.00 97.30           C  
ATOM   4435  CB  ALA B 565       1.705   8.879  88.569  1.00 97.30           C  
ATOM   4436  O   ALA B 565       4.307  10.218  87.019  1.00 97.30           O  
ATOM   4437  N   ARG B 566       3.454   8.469  85.932  1.00 97.40           N  
ATOM   4438  CA  ARG B 566       4.716   8.066  85.322  1.00 97.40           C  
ATOM   4439  C   ARG B 566       5.250   9.157  84.397  1.00 97.40           C  
ATOM   4440  CB  ARG B 566       4.547   6.759  84.547  1.00 97.40           C  
ATOM   4441  O   ARG B 566       6.449   9.442  84.391  1.00 97.40           O  
ATOM   4442  CG  ARG B 566       4.237   5.557  85.426  1.00 97.40           C  
ATOM   4443  CD  ARG B 566       5.401   5.215  86.344  1.00 97.40           C  
ATOM   4444  NE  ARG B 566       6.635   5.000  85.592  1.00 97.40           N  
ATOM   4445  NH1 ARG B 566       6.248   2.757  85.195  1.00 97.40           N  
ATOM   4446  NH2 ARG B 566       8.152   3.754  84.399  1.00 97.40           N  
ATOM   4447  CZ  ARG B 566       7.009   3.838  85.064  1.00 97.40           C  
ATOM   4448  N   TYR B 567       4.340   9.828  83.641  1.00 96.44           N  
ATOM   4449  CA  TYR B 567       4.740  10.825  82.656  1.00 96.44           C  
ATOM   4450  C   TYR B 567       4.673  12.230  83.243  1.00 96.44           C  
ATOM   4451  CB  TYR B 567       3.853  10.737  81.409  1.00 96.44           C  
ATOM   4452  O   TYR B 567       4.797  13.219  82.517  1.00 96.44           O  
ATOM   4453  CG  TYR B 567       4.192   9.580  80.503  1.00 96.44           C  
ATOM   4454  CD1 TYR B 567       5.248   9.666  79.597  1.00 96.44           C  
ATOM   4455  CD2 TYR B 567       3.460   8.399  80.549  1.00 96.44           C  
ATOM   4456  CE1 TYR B 567       5.563   8.603  78.758  1.00 96.44           C  
ATOM   4457  CE2 TYR B 567       3.766   7.328  79.714  1.00 96.44           C  
ATOM   4458  OH  TYR B 567       5.127   6.384  77.995  1.00 96.44           O  
ATOM   4459  CZ  TYR B 567       4.819   7.440  78.824  1.00 96.44           C  
ATOM   4460  N   ARG B 568       4.419  12.342  84.492  1.00 95.18           N  
ATOM   4461  CA  ARG B 568       4.361  13.619  85.195  1.00 95.18           C  
ATOM   4462  C   ARG B 568       3.353  14.558  84.543  1.00 95.18           C  
ATOM   4463  CB  ARG B 568       5.743  14.276  85.232  1.00 95.18           C  
ATOM   4464  O   ARG B 568       3.675  15.709  84.238  1.00 95.18           O  
ATOM   4465  CG  ARG B 568       5.863  15.401  86.248  1.00 95.18           C  
ATOM   4466  CD  ARG B 568       7.304  15.868  86.406  1.00 95.18           C  
ATOM   4467  NE  ARG B 568       7.760  16.612  85.235  1.00 95.18           N  
ATOM   4468  NH1 ARG B 568       8.381  18.496  86.419  1.00 95.18           N  
ATOM   4469  NH2 ARG B 568       8.647  18.427  84.143  1.00 95.18           N  
ATOM   4470  CZ  ARG B 568       8.262  17.843  85.268  1.00 95.18           C  
ATOM   4471  N   ILE B 569       2.113  14.122  84.227  1.00 96.22           N  
ATOM   4472  CA  ILE B 569       1.081  14.928  83.585  1.00 96.22           C  
ATOM   4473  C   ILE B 569       0.366  15.781  84.631  1.00 96.22           C  
ATOM   4474  CB  ILE B 569       0.063  14.046  82.828  1.00 96.22           C  
ATOM   4475  O   ILE B 569      -0.648  15.364  85.194  1.00 96.22           O  
ATOM   4476  CG1 ILE B 569       0.785  13.141  81.822  1.00 96.22           C  
ATOM   4477  CG2 ILE B 569      -0.988  14.912  82.128  1.00 96.22           C  
ATOM   4478  CD1 ILE B 569      -0.138  12.194  81.068  1.00 96.22           C  
ATOM   4479  N   THR B 570       0.900  16.933  84.959  1.00 95.73           N  
ATOM   4480  CA  THR B 570       0.344  17.896  85.904  1.00 95.73           C  
ATOM   4481  C   THR B 570      -0.436  18.984  85.173  1.00 95.73           C  
ATOM   4482  CB  THR B 570       1.449  18.541  86.761  1.00 95.73           C  
ATOM   4483  O   THR B 570      -0.352  19.098  83.947  1.00 95.73           O  
ATOM   4484  CG2 THR B 570       2.249  17.482  87.515  1.00 95.73           C  
ATOM   4485  OG1 THR B 570       2.336  19.277  85.910  1.00 95.73           O  
ATOM   4486  N   GLU B 571      -1.275  19.723  85.899  1.00 94.16           N  
ATOM   4487  CA  GLU B 571      -2.025  20.822  85.297  1.00 94.16           C  
ATOM   4488  C   GLU B 571      -1.090  21.848  84.666  1.00 94.16           C  
ATOM   4489  CB  GLU B 571      -2.921  21.496  86.339  1.00 94.16           C  
ATOM   4490  O   GLU B 571      -1.369  22.370  83.584  1.00 94.16           O  
ATOM   4491  CG  GLU B 571      -4.184  20.713  86.665  1.00 94.16           C  
ATOM   4492  CD  GLU B 571      -5.155  20.627  85.498  1.00 94.16           C  
ATOM   4493  OE1 GLU B 571      -6.023  19.725  85.497  1.00 94.16           O  
ATOM   4494  OE2 GLU B 571      -5.045  21.468  84.577  1.00 94.16           O  
ATOM   4495  N   GLN B 572       0.001  22.103  85.285  1.00 92.61           N  
ATOM   4496  CA  GLN B 572       0.985  23.045  84.765  1.00 92.61           C  
ATOM   4497  C   GLN B 572       1.643  22.510  83.495  1.00 92.61           C  
ATOM   4498  CB  GLN B 572       2.049  23.347  85.820  1.00 92.61           C  
ATOM   4499  O   GLN B 572       1.835  23.250  82.529  1.00 92.61           O  
ATOM   4500  CG  GLN B 572       2.682  24.726  85.679  1.00 92.61           C  
ATOM   4501  CD  GLN B 572       3.572  25.086  86.852  1.00 92.61           C  
ATOM   4502  NE2 GLN B 572       4.240  26.230  86.760  1.00 92.61           N  
ATOM   4503  OE1 GLN B 572       3.658  24.342  87.835  1.00 92.61           O  
ATOM   4504  N   ALA B 573       1.954  21.269  83.536  1.00 92.16           N  
ATOM   4505  CA  ALA B 573       2.578  20.657  82.366  1.00 92.16           C  
ATOM   4506  C   ALA B 573       1.653  20.719  81.154  1.00 92.16           C  
ATOM   4507  CB  ALA B 573       2.961  19.208  82.665  1.00 92.16           C  
ATOM   4508  O   ALA B 573       2.111  20.917  80.025  1.00 92.16           O  
ATOM   4509  N   ILE B 574       0.410  20.552  81.325  1.00 92.96           N  
ATOM   4510  CA  ILE B 574      -0.587  20.605  80.262  1.00 92.96           C  
ATOM   4511  C   ILE B 574      -0.667  22.022  79.699  1.00 92.96           C  
ATOM   4512  CB  ILE B 574      -1.976  20.150  80.767  1.00 92.96           C  
ATOM   4513  O   ILE B 574      -0.660  22.213  78.481  1.00 92.96           O  
ATOM   4514  CG1 ILE B 574      -1.928  18.683  81.211  1.00 92.96           C  
ATOM   4515  CG2 ILE B 574      -3.039  20.361  79.684  1.00 92.96           C  
ATOM   4516  CD1 ILE B 574      -3.185  18.215  81.932  1.00 92.96           C  
ATOM   4517  N   THR B 575      -0.622  23.017  80.611  1.00 91.16           N  
ATOM   4518  CA  THR B 575      -0.764  24.416  80.225  1.00 91.16           C  
ATOM   4519  C   THR B 575       0.474  24.899  79.474  1.00 91.16           C  
ATOM   4520  CB  THR B 575      -1.003  25.314  81.455  1.00 91.16           C  
ATOM   4521  O   THR B 575       0.370  25.718  78.559  1.00 91.16           O  
ATOM   4522  CG2 THR B 575      -1.896  26.499  81.104  1.00 91.16           C  
ATOM   4523  OG1 THR B 575      -1.632  24.543  82.485  1.00 91.16           O  
ATOM   4524  N   GLU B 576       1.592  24.287  79.763  1.00 89.98           N  
ATOM   4525  CA  GLU B 576       2.851  24.735  79.176  1.00 89.98           C  
ATOM   4526  C   GLU B 576       3.148  23.994  77.875  1.00 89.98           C  
ATOM   4527  CB  GLU B 576       4.004  24.545  80.164  1.00 89.98           C  
ATOM   4528  O   GLU B 576       3.991  24.428  77.086  1.00 89.98           O  
ATOM   4529  CG  GLU B 576       3.934  25.464  81.375  1.00 89.98           C  
ATOM   4530  CD  GLU B 576       5.016  25.183  82.405  1.00 89.98           C  
ATOM   4531  OE1 GLU B 576       5.063  25.882  83.442  1.00 89.98           O  
ATOM   4532  OE2 GLU B 576       5.823  24.255  82.173  1.00 89.98           O  
ATOM   4533  N   ASN B 577       2.326  22.995  77.572  1.00 89.89           N  
ATOM   4534  CA  ASN B 577       2.562  22.211  76.364  1.00 89.89           C  
ATOM   4535  C   ASN B 577       1.839  22.808  75.159  1.00 89.89           C  
ATOM   4536  CB  ASN B 577       2.130  20.758  76.575  1.00 89.89           C  
ATOM   4537  O   ASN B 577       0.613  22.917  75.157  1.00 89.89           O  
ATOM   4538  CG  ASN B 577       2.453  19.875  75.386  1.00 89.89           C  
ATOM   4539  ND2 ASN B 577       3.632  19.264  75.403  1.00 89.89           N  
ATOM   4540  OD1 ASN B 577       1.650  19.743  74.459  1.00 89.89           O  
ATOM   4541  N   PRO B 578       2.542  23.185  74.160  1.00 87.14           N  
ATOM   4542  CA  PRO B 578       1.947  23.818  72.982  1.00 87.14           C  
ATOM   4543  C   PRO B 578       0.922  22.924  72.287  1.00 87.14           C  
ATOM   4544  CB  PRO B 578       3.152  24.074  72.073  1.00 87.14           C  
ATOM   4545  O   PRO B 578      -0.118  23.408  71.834  1.00 87.14           O  
ATOM   4546  CG  PRO B 578       4.341  23.945  72.970  1.00 87.14           C  
ATOM   4547  CD  PRO B 578       3.942  23.147  74.177  1.00 87.14           C  
ATOM   4548  N   PHE B 579       1.165  21.731  72.131  1.00 90.16           N  
ATOM   4549  CA  PHE B 579       0.249  20.821  71.456  1.00 90.16           C  
ATOM   4550  C   PHE B 579      -1.036  20.653  72.256  1.00 90.16           C  
ATOM   4551  CB  PHE B 579       0.910  19.457  71.232  1.00 90.16           C  
ATOM   4552  O   PHE B 579      -2.135  20.733  71.703  1.00 90.16           O  
ATOM   4553  CG  PHE B 579       0.055  18.487  70.464  1.00 90.16           C  
ATOM   4554  CD1 PHE B 579      -0.610  17.456  71.116  1.00 90.16           C  
ATOM   4555  CD2 PHE B 579      -0.082  18.604  69.086  1.00 90.16           C  
ATOM   4556  CE1 PHE B 579      -1.402  16.556  70.408  1.00 90.16           C  
ATOM   4557  CE2 PHE B 579      -0.873  17.708  68.371  1.00 90.16           C  
ATOM   4558  CZ  PHE B 579      -1.530  16.684  69.035  1.00 90.16           C  
ATOM   4559  N   SER B 580      -0.863  20.444  73.602  1.00 92.35           N  
ATOM   4560  CA  SER B 580      -2.037  20.267  74.452  1.00 92.35           C  
ATOM   4561  C   SER B 580      -2.925  21.507  74.429  1.00 92.35           C  
ATOM   4562  CB  SER B 580      -1.618  19.957  75.889  1.00 92.35           C  
ATOM   4563  O   SER B 580      -4.152  21.396  74.351  1.00 92.35           O  
ATOM   4564  OG  SER B 580      -0.859  18.761  75.944  1.00 92.35           O  
ATOM   4565  N   GLN B 581      -2.361  22.664  74.429  1.00 88.32           N  
ATOM   4566  CA  GLN B 581      -3.107  23.915  74.362  1.00 88.32           C  
ATOM   4567  C   GLN B 581      -3.806  24.067  73.013  1.00 88.32           C  
ATOM   4568  CB  GLN B 581      -2.183  25.107  74.612  1.00 88.32           C  
ATOM   4569  O   GLN B 581      -4.964  24.485  72.952  1.00 88.32           O  
ATOM   4570  CG  GLN B 581      -1.884  25.355  76.084  1.00 88.32           C  
ATOM   4571  CD  GLN B 581      -0.988  26.560  76.306  1.00 88.32           C  
ATOM   4572  NE2 GLN B 581      -0.731  26.882  77.569  1.00 88.32           N  
ATOM   4573  OE1 GLN B 581      -0.530  27.194  75.351  1.00 88.32           O  
ATOM   4574  N   GLU B 582      -3.092  23.707  71.965  1.00 88.93           N  
ATOM   4575  CA  GLU B 582      -3.632  23.828  70.615  1.00 88.93           C  
ATOM   4576  C   GLU B 582      -4.813  22.884  70.407  1.00 88.93           C  
ATOM   4577  CB  GLU B 582      -2.546  23.548  69.574  1.00 88.93           C  
ATOM   4578  O   GLU B 582      -5.810  23.257  69.783  1.00 88.93           O  
ATOM   4579  CG  GLU B 582      -2.955  23.894  68.150  1.00 88.93           C  
ATOM   4580  CD  GLU B 582      -3.307  25.361  67.966  1.00 88.93           C  
ATOM   4581  OE1 GLU B 582      -3.918  25.715  66.932  1.00 88.93           O  
ATOM   4582  OE2 GLU B 582      -2.969  26.164  68.864  1.00 88.93           O  
ATOM   4583  N   VAL B 583      -4.668  21.731  70.919  1.00 92.05           N  
ATOM   4584  CA  VAL B 583      -5.754  20.763  70.802  1.00 92.05           C  
ATOM   4585  C   VAL B 583      -6.988  21.280  71.538  1.00 92.05           C  
ATOM   4586  CB  VAL B 583      -5.344  19.379  71.356  1.00 92.05           C  
ATOM   4587  O   VAL B 583      -8.101  21.225  71.009  1.00 92.05           O  
ATOM   4588  CG1 VAL B 583      -6.562  18.469  71.488  1.00 92.05           C  
ATOM   4589  CG2 VAL B 583      -4.287  18.739  70.459  1.00 92.05           C  
ATOM   4590  N   GLN B 584      -6.764  21.817  72.753  1.00 90.91           N  
ATOM   4591  CA  GLN B 584      -7.869  22.364  73.534  1.00 90.91           C  
ATOM   4592  C   GLN B 584      -8.555  23.506  72.789  1.00 90.91           C  
ATOM   4593  CB  GLN B 584      -7.377  22.847  74.898  1.00 90.91           C  
ATOM   4594  O   GLN B 584      -9.783  23.546  72.698  1.00 90.91           O  
ATOM   4595  CG  GLN B 584      -7.680  21.884  76.039  1.00 90.91           C  
ATOM   4596  CD  GLN B 584      -8.206  22.588  77.276  1.00 90.91           C  
ATOM   4597  NE2 GLN B 584      -8.713  21.813  78.229  1.00 90.91           N  
ATOM   4598  OE1 GLN B 584      -8.156  23.818  77.375  1.00 90.91           O  
ATOM   4599  N   ARG B 585      -7.779  24.388  72.245  1.00 88.45           N  
ATOM   4600  CA  ARG B 585      -8.319  25.510  71.483  1.00 88.45           C  
ATOM   4601  C   ARG B 585      -9.052  25.025  70.238  1.00 88.45           C  
ATOM   4602  CB  ARG B 585      -7.202  26.480  71.090  1.00 88.45           C  
ATOM   4603  O   ARG B 585     -10.160  25.480  69.945  1.00 88.45           O  
ATOM   4604  CG  ARG B 585      -7.699  27.856  70.675  1.00 88.45           C  
ATOM   4605  CD  ARG B 585      -6.569  28.731  70.154  1.00 88.45           C  
ATOM   4606  NE  ARG B 585      -6.461  28.666  68.699  1.00 88.45           N  
ATOM   4607  NH1 ARG B 585      -6.978  30.891  68.353  1.00 88.45           N  
ATOM   4608  NH2 ARG B 585      -6.536  29.521  66.569  1.00 88.45           N  
ATOM   4609  CZ  ARG B 585      -6.659  29.693  67.878  1.00 88.45           C  
ATOM   4610  N   TYR B 586      -8.470  24.097  69.541  1.00 88.43           N  
ATOM   4611  CA  TYR B 586      -9.022  23.518  68.320  1.00 88.43           C  
ATOM   4612  C   TYR B 586     -10.356  22.836  68.595  1.00 88.43           C  
ATOM   4613  CB  TYR B 586      -8.039  22.516  67.709  1.00 88.43           C  
ATOM   4614  O   TYR B 586     -11.343  23.088  67.900  1.00 88.43           O  
ATOM   4615  CG  TYR B 586      -8.626  21.700  66.584  1.00 88.43           C  
ATOM   4616  CD1 TYR B 586      -8.759  20.317  66.697  1.00 88.43           C  
ATOM   4617  CD2 TYR B 586      -9.048  22.307  65.407  1.00 88.43           C  
ATOM   4618  CE1 TYR B 586      -9.297  19.559  65.662  1.00 88.43           C  
ATOM   4619  CE2 TYR B 586      -9.587  21.560  64.365  1.00 88.43           C  
ATOM   4620  OH  TYR B 586     -10.243  19.444  63.475  1.00 88.43           O  
ATOM   4621  CZ  TYR B 586      -9.708  20.189  64.502  1.00 88.43           C  
ATOM   4622  N   LEU B 587     -10.398  22.088  69.656  1.00 90.69           N  
ATOM   4623  CA  LEU B 587     -11.618  21.363  69.994  1.00 90.69           C  
ATOM   4624  C   LEU B 587     -12.695  22.317  70.498  1.00 90.69           C  
ATOM   4625  CB  LEU B 587     -11.331  20.295  71.052  1.00 90.69           C  
ATOM   4626  O   LEU B 587     -13.862  22.202  70.113  1.00 90.69           O  
ATOM   4627  CG  LEU B 587     -10.594  19.043  70.571  1.00 90.69           C  
ATOM   4628  CD1 LEU B 587     -10.261  18.138  71.751  1.00 90.69           C  
ATOM   4629  CD2 LEU B 587     -11.429  18.298  69.536  1.00 90.69           C  
ATOM   4630  N   LYS B 588     -12.292  23.296  71.333  1.00 89.30           N  
ATOM   4631  CA  LYS B 588     -13.250  24.269  71.849  1.00 89.30           C  
ATOM   4632  C   LYS B 588     -13.877  25.076  70.716  1.00 89.30           C  
ATOM   4633  CB  LYS B 588     -12.577  25.208  72.850  1.00 89.30           C  
ATOM   4634  O   LYS B 588     -15.100  25.217  70.651  1.00 89.30           O  
ATOM   4635  CG  LYS B 588     -13.551  25.982  73.726  1.00 89.30           C  
ATOM   4636  CD  LYS B 588     -12.822  26.839  74.752  1.00 89.30           C  
ATOM   4637  CE  LYS B 588     -13.792  27.679  75.572  1.00 89.30           C  
ATOM   4638  NZ  LYS B 588     -13.096  28.422  76.664  1.00 89.30           N  
ATOM   4639  N   SER B 589     -13.065  25.535  69.785  1.00 85.86           N  
ATOM   4640  CA  SER B 589     -13.541  26.313  68.645  1.00 85.86           C  
ATOM   4641  C   SER B 589     -14.388  25.459  67.708  1.00 85.86           C  
ATOM   4642  CB  SER B 589     -12.364  26.914  67.877  1.00 85.86           C  
ATOM   4643  O   SER B 589     -15.429  25.907  67.223  1.00 85.86           O  
ATOM   4644  OG  SER B 589     -11.816  25.968  66.976  1.00 85.86           O  
ATOM   4645  N   GLY B 590     -13.942  24.273  67.437  1.00 85.18           N  
ATOM   4646  CA  GLY B 590     -14.675  23.369  66.565  1.00 85.18           C  
ATOM   4647  C   GLY B 590     -16.045  23.000  67.103  1.00 85.18           C  
ATOM   4648  O   GLY B 590     -17.037  23.039  66.373  1.00 85.18           O  
ATOM   4649  N   MET B 591     -16.044  22.738  68.415  1.00 88.01           N  
ATOM   4650  CA  MET B 591     -17.307  22.353  69.038  1.00 88.01           C  
ATOM   4651  C   MET B 591     -18.254  23.545  69.133  1.00 88.01           C  
ATOM   4652  CB  MET B 591     -17.064  21.764  70.428  1.00 88.01           C  
ATOM   4653  O   MET B 591     -19.471  23.386  69.033  1.00 88.01           O  
ATOM   4654  CG  MET B 591     -16.466  20.367  70.408  1.00 88.01           C  
ATOM   4655  SD  MET B 591     -17.618  19.120  69.711  1.00 88.01           S  
ATOM   4656  CE  MET B 591     -16.866  17.597  70.350  1.00 88.01           C  
ATOM   4657  N   ALA B 592     -17.761  24.713  69.373  1.00 85.86           N  
ATOM   4658  CA  ALA B 592     -18.571  25.928  69.363  1.00 85.86           C  
ATOM   4659  C   ALA B 592     -19.206  26.153  67.995  1.00 85.86           C  
ATOM   4660  CB  ALA B 592     -17.724  27.135  69.759  1.00 85.86           C  
ATOM   4661  O   ALA B 592     -20.372  26.545  67.900  1.00 85.86           O  
ATOM   4662  N   GLN B 593     -18.483  25.857  66.912  1.00 82.74           N  
ATOM   4663  CA  GLN B 593     -18.985  25.983  65.549  1.00 82.74           C  
ATOM   4664  C   GLN B 593     -20.099  24.977  65.277  1.00 82.74           C  
ATOM   4665  CB  GLN B 593     -17.850  25.796  64.538  1.00 82.74           C  
ATOM   4666  O   GLN B 593     -21.065  25.286  64.577  1.00 82.74           O  
ATOM   4667  CG  GLN B 593     -18.086  26.503  63.211  1.00 82.74           C  
ATOM   4668  CD  GLN B 593     -17.030  26.169  62.173  1.00 82.74           C  
ATOM   4669  NE2 GLN B 593     -17.189  26.713  60.971  1.00 82.74           N  
ATOM   4670  OE1 GLN B 593     -16.081  25.431  62.450  1.00 82.74           O  
ATOM   4671  N   VAL B 594     -19.910  23.788  65.778  1.00 82.08           N  
ATOM   4672  CA  VAL B 594     -20.932  22.757  65.632  1.00 82.08           C  
ATOM   4673  C   VAL B 594     -22.243  23.236  66.250  1.00 82.08           C  
ATOM   4674  CB  VAL B 594     -20.491  21.427  66.281  1.00 82.08           C  
ATOM   4675  O   VAL B 594     -23.311  23.078  65.656  1.00 82.08           O  
ATOM   4676  CG1 VAL B 594     -21.659  20.443  66.344  1.00 82.08           C  
ATOM   4677  CG2 VAL B 594     -19.318  20.820  65.511  1.00 82.08           C  
ATOM   4678  N   GLU B 595     -22.157  23.969  67.392  1.00 82.62           N  
ATOM   4679  CA  GLU B 595     -23.343  24.503  68.055  1.00 82.62           C  
ATOM   4680  C   GLU B 595     -23.946  25.659  67.259  1.00 82.62           C  
ATOM   4681  CB  GLU B 595     -23.007  24.963  69.476  1.00 82.62           C  
ATOM   4682  O   GLU B 595     -25.168  25.783  67.164  1.00 82.62           O  
ATOM   4683  CG  GLU B 595     -22.972  23.833  70.495  1.00 82.62           C  
ATOM   4684  CD  GLU B 595     -22.663  24.308  71.906  1.00 82.62           C  
ATOM   4685  OE1 GLU B 595     -22.795  23.506  72.859  1.00 82.62           O  
ATOM   4686  OE2 GLU B 595     -22.287  25.491  72.060  1.00 82.62           O  
ATOM   4687  N   GLU B 596     -23.115  26.423  66.661  1.00 80.89           N  
ATOM   4688  CA  GLU B 596     -23.570  27.529  65.823  1.00 80.89           C  
ATOM   4689  C   GLU B 596     -24.306  27.018  64.588  1.00 80.89           C  
ATOM   4690  CB  GLU B 596     -22.389  28.409  65.406  1.00 80.89           C  
ATOM   4691  O   GLU B 596     -25.340  27.570  64.202  1.00 80.89           O  
ATOM   4692  CG  GLU B 596     -22.799  29.693  64.699  1.00 80.89           C  
ATOM   4693  CD  GLU B 596     -22.331  30.949  65.416  1.00 80.89           C  
ATOM   4694  OE1 GLU B 596     -22.691  32.066  64.981  1.00 80.89           O  
ATOM   4695  OE2 GLU B 596     -21.597  30.815  66.421  1.00 80.89           O  
ATOM   4696  N   MET B 597     -23.749  25.999  64.003  1.00 77.77           N  
ATOM   4697  CA  MET B 597     -24.367  25.408  62.819  1.00 77.77           C  
ATOM   4698  C   MET B 597     -25.719  24.791  63.162  1.00 77.77           C  
ATOM   4699  CB  MET B 597     -23.448  24.349  62.206  1.00 77.77           C  
ATOM   4700  O   MET B 597     -26.651  24.843  62.357  1.00 77.77           O  
ATOM   4701  CG  MET B 597     -22.698  24.829  60.974  1.00 77.77           C  
ATOM   4702  SD  MET B 597     -21.376  23.664  60.460  1.00 77.77           S  
ATOM   4703  CE  MET B 597     -21.997  23.177  58.827  1.00 77.77           C  
ATOM   4704  N   LYS B 598     -25.825  24.256  64.326  1.00 76.83           N  
ATOM   4705  CA  LYS B 598     -27.096  23.713  64.796  1.00 76.83           C  
ATOM   4706  C   LYS B 598     -28.155  24.806  64.906  1.00 76.83           C  
ATOM   4707  CB  LYS B 598     -26.915  23.020  66.148  1.00 76.83           C  
ATOM   4708  O   LYS B 598     -29.309  24.600  64.527  1.00 76.83           O  
ATOM   4709  CG  LYS B 598     -26.587  21.538  66.044  1.00 76.83           C  
ATOM   4710  CD  LYS B 598     -26.475  20.894  67.421  1.00 76.83           C  
ATOM   4711  CE  LYS B 598     -25.931  19.474  67.332  1.00 76.83           C  
ATOM   4712  NZ  LYS B 598     -25.770  18.856  68.682  1.00 76.83           N  
ATOM   4713  N   ALA B 599     -27.762  25.932  65.314  1.00 82.82           N  
ATOM   4714  CA  ALA B 599     -28.666  27.072  65.435  1.00 82.82           C  
ATOM   4715  C   ALA B 599     -29.116  27.563  64.062  1.00 82.82           C  
ATOM   4716  CB  ALA B 599     -27.995  28.204  66.207  1.00 82.82           C  
ATOM   4717  O   ALA B 599     -30.269  27.962  63.886  1.00 82.82           O  
ATOM   4718  N   LEU B 600     -28.294  27.457  63.096  1.00 81.12           N  
ATOM   4719  CA  LEU B 600     -28.591  27.893  61.736  1.00 81.12           C  
ATOM   4720  C   LEU B 600     -29.577  26.944  61.063  1.00 81.12           C  
ATOM   4721  CB  LEU B 600     -27.308  27.985  60.909  1.00 81.12           C  
ATOM   4722  O   LEU B 600     -30.301  27.340  60.147  1.00 81.12           O  
ATOM   4723  CG  LEU B 600     -26.747  29.389  60.677  1.00 81.12           C  
ATOM   4724  CD1 LEU B 600     -25.235  29.397  60.878  1.00 81.12           C  
ATOM   4725  CD2 LEU B 600     -27.110  29.886  59.284  1.00 81.12           C  
ATOM   4726  N   ARG B 601     -29.616  25.709  61.515  1.00 74.63           N  
ATOM   4727  CA  ARG B 601     -30.564  24.730  60.994  1.00 74.63           C  
ATOM   4728  C   ARG B 601     -32.001  25.162  61.268  1.00 74.63           C  
ATOM   4729  CB  ARG B 601     -30.306  23.352  61.607  1.00 74.63           C  
ATOM   4730  O   ARG B 601     -32.898  24.902  60.463  1.00 74.63           O  
ATOM   4731  CG  ARG B 601     -30.624  22.194  60.675  1.00 74.63           C  
ATOM   4732  CD  ARG B 601     -30.333  20.849  61.326  1.00 74.63           C  
ATOM   4733  NE  ARG B 601     -30.607  19.740  60.418  1.00 74.63           N  
ATOM   4734  NH1 ARG B 601     -29.944  18.094  61.897  1.00 74.63           N  
ATOM   4735  NH2 ARG B 601     -30.698  17.527  59.808  1.00 74.63           N  
ATOM   4736  CZ  ARG B 601     -30.416  18.457  60.709  1.00 74.63           C  
ATOM   4737  N   ILE B 602     -32.041  25.977  62.303  1.00 75.51           N  
ATOM   4738  CA  ILE B 602     -33.362  26.474  62.676  1.00 75.51           C  
ATOM   4739  C   ILE B 602     -33.622  27.813  61.992  1.00 75.51           C  
ATOM   4740  CB  ILE B 602     -33.501  26.617  64.209  1.00 75.51           C  
ATOM   4741  O   ILE B 602     -34.681  28.017  61.394  1.00 75.51           O  
ATOM   4742  CG1 ILE B 602     -33.263  25.267  64.895  1.00 75.51           C  
ATOM   4743  CG2 ILE B 602     -34.875  27.185  64.576  1.00 75.51           C  
ATOM   4744  CD1 ILE B 602     -33.149  25.355  66.411  1.00 75.51           C  
ATOM   4745  N   SER B 603     -32.618  28.550  61.873  1.00 78.57           N  
ATOM   4746  CA  SER B 603     -32.758  29.909  61.359  1.00 78.57           C  
ATOM   4747  C   SER B 603     -32.702  29.931  59.835  1.00 78.57           C  
ATOM   4748  CB  SER B 603     -31.667  30.815  61.930  1.00 78.57           C  
ATOM   4749  O   SER B 603     -33.241  30.842  59.202  1.00 78.57           O  
ATOM   4750  OG  SER B 603     -30.609  30.045  62.476  1.00 78.57           O  
ATOM   4751  N   GLY B 604     -32.137  28.868  59.263  1.00 74.62           N  
ATOM   4752  CA  GLY B 604     -32.009  28.754  57.818  1.00 74.62           C  
ATOM   4753  C   GLY B 604     -30.719  29.349  57.286  1.00 74.62           C  
ATOM   4754  O   GLY B 604     -29.819  28.618  56.865  1.00 74.62           O  
ATOM   4755  N   SER B 605     -30.538  30.593  57.173  1.00 80.38           N  
ATOM   4756  CA  SER B 605     -29.323  31.224  56.669  1.00 80.38           C  
ATOM   4757  C   SER B 605     -29.022  32.521  57.414  1.00 80.38           C  
ATOM   4758  CB  SER B 605     -29.447  31.506  55.170  1.00 80.38           C  
ATOM   4759  O   SER B 605     -29.908  33.098  58.048  1.00 80.38           O  
ATOM   4760  OG  SER B 605     -30.330  32.588  54.933  1.00 80.38           O  
ATOM   4761  N   ARG B 606     -27.833  32.872  57.499  1.00 80.67           N  
ATOM   4762  CA  ARG B 606     -27.353  34.135  58.051  1.00 80.67           C  
ATOM   4763  C   ARG B 606     -26.420  34.840  57.073  1.00 80.67           C  
ATOM   4764  CB  ARG B 606     -26.637  33.903  59.383  1.00 80.67           C  
ATOM   4765  O   ARG B 606     -25.500  34.225  56.530  1.00 80.67           O  
ATOM   4766  CG  ARG B 606     -26.792  35.048  60.372  1.00 80.67           C  
ATOM   4767  CD  ARG B 606     -26.030  34.784  61.663  1.00 80.67           C  
ATOM   4768  NE  ARG B 606     -25.435  36.004  62.198  1.00 80.67           N  
ATOM   4769  NH1 ARG B 606     -24.768  35.052  64.194  1.00 80.67           N  
ATOM   4770  NH2 ARG B 606     -24.338  37.265  63.773  1.00 80.67           N  
ATOM   4771  CZ  ARG B 606     -24.848  36.105  63.387  1.00 80.67           C  
ATOM   4772  N   THR B 607     -26.677  36.027  56.752  1.00 84.17           N  
ATOM   4773  CA  THR B 607     -25.813  36.797  55.862  1.00 84.17           C  
ATOM   4774  C   THR B 607     -24.568  37.280  56.602  1.00 84.17           C  
ATOM   4775  CB  THR B 607     -26.559  38.005  55.266  1.00 84.17           C  
ATOM   4776  O   THR B 607     -24.664  37.798  57.716  1.00 84.17           O  
ATOM   4777  CG2 THR B 607     -25.848  38.534  54.025  1.00 84.17           C
[truncated: 825,502 more chars]
