# Supplementary material for: Structural insights into the antibacterial function of the Pseudomonas putida effector Tke5
Source: EMBO J. 2026 Jan 12;45(4):1229–44. doi: 10.1038/s44318-025-00689-6 (PMC12909789; doi:10.1038/s44318-025-00689-6)
Supplement: Supplementary file 7 — Source data Fig. 6 [file 44318_2025_689_MOESM7_ESM.zip › Figure 6/6a/README.txt]

Model of Tke5 interaction with the inner membrane of a target bacterium

The file cryo-EM+AF_unmasked_Tke5-pre-pore.pdb contains the hybrid structure resolved by cryo-EM and completed with AF_unmasked. Residues modelled by AF_unmasked are: 1-16 (N-terminus), 267-273, 730-757, and 886-909.

PPM 3.0 was employed to predict the position of the cryo-EM+AF_unmasked_Tke5-pre-pore structures on a model bacterial cytoplasmic membrane. The membrane is shown schematically, with black and blue surfaces representing the interface between the lipid polar head groups and the acyl chains.
