# Supplementary material for: Structural insights into the antibacterial function of the Pseudomonas putida effector Tke5
Source: EMBO J. 2026 Jan 12;45(4):1229–44. doi: 10.1038/s44318-025-00689-6 (PMC12909789; doi:10.1038/s44318-025-00689-6)
Supplement: Supplementary file 7 — Source data Fig. 6 [file 44318_2025_689_MOESM7_ESM.zip › Figure 6/6b/README.txt]

Fluorescence microscopy

Binding of GFP–RBD to Giant Unilamellar Vesicles (GUVs). GUVs composed of E. coli polar lipid extract or pure DOPC were labelled with rhodamine-DHPE (red channel) and incubated with either GFP–RBD or GFP alone (green channel). Images show the GFP, rhodamine, and merged fluorescence signals. GFP–RBD colocalises with the vesicle membrane, whereas GFP signal shows no detectable membrane binding.
