# Supplementary material for: Structural insights into the antibacterial function of the Pseudomonas putida effector Tke5
Source: EMBO J. 2026 Jan 12;45(4):1229–44. doi: 10.1038/s44318-025-00689-6 (PMC12909789; doi:10.1038/s44318-025-00689-6)
Supplement: Supplementary file 8 — Source data Fig. 7 [file 44318_2025_689_MOESM8_ESM.zip]

Archive with 14 entries (12 files):
- Figure 7/
- __MACOSX/._Figure 7
- Figure 7/.DS_Store
- __MACOSX/Figure 7/._.DS_Store
- Figure 7/7b/
- __MACOSX/Figure 7/._7b
- Figure 7/7b/.DS_Store
- __MACOSX/Figure 7/7b/._.DS_Store
- Figure 7/7b/AF3_Tke5_608_996.pdb
- __MACOSX/Figure 7/7b/._AF3_Tke5_608_996.pdb
- Figure 7/7b/README.txt
- __MACOSX/Figure 7/7b/._README.txt
- Figure 7/7b/AF3_Tke5_608_996.json
- __MACOSX/Figure 7/7b/._AF3_Tke5_608_996.json
