# Supplementary material for: Structural insights into the antibacterial function of the Pseudomonas putida effector Tke5
Source: EMBO J. 2026 Jan 12;45(4):1229–44. doi: 10.1038/s44318-025-00689-6 (PMC12909789; doi:10.1038/s44318-025-00689-6)
Supplement: Supplementary file 8 — Source data Fig. 7 [file 44318_2025_689_MOESM8_ESM.zip › Figure 7/7b/AF3_Tke5_608_996.pdb]

REMARK      1/2 of bilayer thickness:   15.1
SEQRES   1 A  389  VAL SER ILE GLU LEU THR THR THR ALA ARG ALA LYS PRO
SEQRES   2 A  389  ASN PHE LEU GLY LEU LEU THR SER GLY GLY GLY GLY GLY
SEQRES   3 A  389  LEU ASN ALA GLY MET LEU TRP PHE ASN ILE LEU SER LEU
SEQRES   4 A  389  LYS THR ALA TYR ASN SER LEU GLN LYS SER ASP ALA PRO
SEQRES   5 A  389  GLU TYR THR LEU GLY PHE ALA SER SER VAL PHE GLY VAL
SEQRES   6 A  389  ILE GLY ALA ALA ALA ALA THR LEU VAL SER VAL ARG ALA
SEQRES   7 A  389  THR GLN LYS ALA MET MET LEU LYS TRP ILE SER THR ALA
SEQRES   8 A  389  PRO GLY MET ALA PHE GLY ASN GLY ILE ILE ASN PHE LEU
SEQRES   9 A  389  THR SER ASN LEU PHE ALA ARG ALA SER GLY TYR PRO ALA
SEQRES  10 A  389  ILE ILE MET GLY PHE SER SER ASP ILE PHE LYS ALA ILE
SEQRES  11 A  389  ARG GLN TRP GLN ASN GLY ASN LEU ILE SER GLY LEU TYR
SEQRES  12 A  389  THR ALA ALA ALA SER ALA THR THR ALA LEU GLY SER ILE
SEQRES  13 A  389  LEU VAL LEU GLU GLY SER LEU ALA ILE ALA GLY THR THR
SEQRES  14 A  389  VAL LEU ILE PRO PHE ALA GLY TRP THR ALA ALA GLY ILE
SEQRES  15 A  389  ALA LEU ILE GLY ALA THR LEU ILE GLY GLY GLY LEU PHE
SEQRES  16 A  389  LEU TYR SER LYS ALA HIS SER ARG LEU HIS SER PRO LEU
SEQRES  17 A  389  GLU LEU TRP ALA SER ARG SER ILE PHE GLY THR ARG GLU
SEQRES  18 A  389  ASN ASP GLY GLU ILE ARG ASP ASN ILE LYS LEU ASP PHE
SEQRES  19 A  389  ASP LYS LYS LEU PRO PRO PHE ARG HIS ILE HIS GLU GLU
SEQRES  20 A  389  ILE LYS SER TRP GLN ILE GLU PHE PHE SER PRO LYS ALA
SEQRES  21 A  389  LEU LEU ALA PRO TYR SER GLU GLN LEU GLY LEU GLY ALA
SEQRES  22 A  389  LEU THR THR HIS LEU ASP ILE ASN ASN LYS TRP PRO THR
SEQRES  23 A  389  PRO ASP TRP ALA THR ILE ILE HIS THR GLN VAL THR LYS
SEQRES  24 A  389  GLN ASN ALA THR LEU GLU LEU THR ILE LEU LEU PRO GLU
SEQRES  25 A  389  PHE VAL VAL GLY GLN SER GLU TRP SER GLY SER LEU VAL
SEQRES  26 A  389  SER GLN ASN LEU ASP ARG GLN THR THR PRO LEU GLN ILE
SEQRES  27 A  389  ASN PRO ASP CYS HIS ILE THR GLN ALA GLY LEU LEU LEU
SEQRES  28 A  389  HIS TYR LYS THR ASP ALA ARG GLN ILE ARG SER ALA THR
SEQRES  29 A  389  LEU THR ILE ASN TYR TYR ALA ASN GLN GLY LEU ASP ASP
SEQRES  30 A  389  ASP THR PRO SER THR THR THR ILE HIS LEU GLU ARG
HELIX    1   1 PHE A  622  GLY A  624  1                                   3
HELIX    2   2 GLY A  632  LYS A  655  1                                  24
HELIX    3   3 PRO A  659  TRP A  694  1                                  36
HELIX    4   4 ASN A  705  LEU A  711  1                                   7
HELIX    5   5 ASN A  714  GLN A  741  1                                  28
HELIX    6   6 LEU A  745  ALA A  773  1                                  29
HELIX    7   7 TRP A  784  ALA A  807  1                                  24
HELIX    8   8 HIS A  808  ARG A  810  1                                   3
HELIX    9   9 PRO A  814  ARG A  821  1                                   8
HELIX   10  10 ILE A  851  PHE A  862  1                                  12
HELIX   11  11 ALA A  870  GLN A  875  1                                   6
SHEET    1   1 1 LEU A 612  ARG A 617  0
SHEET    2   2 1 HIS A 884  ASP A 886  0
SHEET    3   3 1 THR A 910  PRO A 918  0
SHEET    4   4 1 GLU A 926  ASN A 935  0
SHEET    5   5 1 THR A 940  LEU A 943  0
SHEET    6   6 1 ASP A 948  THR A 952  0
SHEET    7   7 1 GLY A 955  ASP A 963  0
SHEET    8   8 1 ILE A 967  TYR A 977  0
SHEET    9   9 1 PRO A 987  GLU A 995  0
MODEL        1
ATOM      1  N   VAL A 608       9.359  -5.390  42.590  1.00 25.94           N
ATOM      2  CA  VAL A 608       9.513  -5.233  41.111  1.00 38.49           C
ATOM      3  C   VAL A 608       8.425  -4.264  40.708  1.00 39.53           C
ATOM      4  O   VAL A 608       7.271  -4.649  40.740  1.00 35.67           O
ATOM      5  CB  VAL A 608       9.376  -6.592  40.387  1.00 36.01           C
ATOM      6  CG1 VAL A 608       9.469  -6.425  38.870  1.00 28.81           C
ATOM      7  CG2 VAL A 608      10.492  -7.548  40.828  1.00 32.93           C
ATOM      8  N   SER A 609       8.768  -3.000  40.472  1.00 32.59           N
ATOM      9  CA  SER A 609       7.814  -1.987  40.021  1.00 37.15           C
ATOM     10  C   SER A 609       7.611  -2.160  38.514  1.00 35.04           C
ATOM     11  O   SER A 609       8.578  -2.148  37.762  1.00 33.58           O
ATOM     12  CB  SER A 609       8.319  -0.576  40.358  1.00 37.19           C
ATOM     13  OG  SER A 609       9.682  -0.440  39.992  1.00 32.86           O
ATOM     14  N   ILE A 610       6.376  -2.367  38.087  1.00 31.89           N
ATOM     15  CA  ILE A 610       6.016  -2.369  36.673  1.00 38.61           C
ATOM     16  C   ILE A 610       5.847  -0.904  36.266  1.00 38.46           C
ATOM     17  O   ILE A 610       4.927  -0.236  36.727  1.00 36.71           O
ATOM     18  CB  ILE A 610       4.763  -3.238  36.414  1.00 37.81           C
ATOM     19  CG1 ILE A 610       5.042  -4.707  36.805  1.00 33.79           C
ATOM     20  CG2 ILE A 610       4.345  -3.139  34.938  1.00 34.92           C
ATOM     21  CD1 ILE A 610       3.804  -5.629  36.748  1.00 31.71           C
ATOM     22  N   GLU A 611       6.766  -0.388  35.456  1.00 29.98           N
ATOM     23  CA  GLU A 611       6.696   0.980  34.942  1.00 34.34           C
ATOM     24  C   GLU A 611       5.799   0.989  33.699  1.00 33.88           C
ATOM     25  O   GLU A 611       6.178   0.525  32.625  1.00 33.52           O
ATOM     26  CB  GLU A 611       8.124   1.501  34.677  1.00 35.29           C
ATOM     27  CG  GLU A 611       8.136   3.010  34.400  1.00 30.81           C
ATOM     28  CD  GLU A 611       9.539   3.573  34.113  1.00 30.53           C
ATOM     29  OE1 GLU A 611       9.612   4.787  33.820  1.00 26.75           O
ATOM     30  OE2 GLU A 611      10.516   2.800  34.141  1.00 31.98           O
ATOM     31  N   LEU A 612       4.580   1.508  33.841  1.00 34.12           N
ATOM     32  CA  LEU A 612       3.683   1.683  32.706  1.00 37.90           C
ATOM     33  C   LEU A 612       4.046   2.982  31.982  1.00 36.83           C
ATOM     34  O   LEU A 612       3.635   4.070  32.376  1.00 35.65           O
ATOM     35  CB  LEU A 612       2.221   1.645  33.191  1.00 38.21           C
ATOM     36  CG  LEU A 612       1.243   1.480  32.010  1.00 33.28           C
ATOM     37  CD1 LEU A 612       0.864   0.008  31.822  1.00 31.63           C
ATOM     38  CD2 LEU A 612      -0.058   2.262  32.237  1.00 33.02           C
ATOM     39  N   THR A 613       4.793   2.877  30.888  1.00 36.51           N
ATOM     40  CA  THR A 613       5.063   4.032  30.026  1.00 40.51           C
ATOM     41  C   THR A 613       3.945   4.194  28.998  1.00 39.96           C
ATOM     42  O   THR A 613       3.918   3.521  27.965  1.00 37.50           O
ATOM     43  CB  THR A 613       6.436   3.925  29.344  1.00 37.90           C
ATOM     44  OG1 THR A 613       7.453   3.695  30.279  1.00 33.32           O
ATOM     45  CG2 THR A 613       6.802   5.221  28.619  1.00 33.56           C
ATOM     46  N   THR A 614       3.023   5.119  29.252  1.00 35.69           N
ATOM     47  CA  THR A 614       1.967   5.457  28.290  1.00 41.36           C
ATOM     48  C   THR A 614       2.447   6.610  27.403  1.00 41.84           C
ATOM     49  O   THR A 614       2.687   7.711  27.878  1.00 39.90           O
ATOM     50  CB  THR A 614       0.651   5.798  28.983  1.00 39.23           C
ATOM     51  OG1 THR A 614       0.273   4.720  29.801  1.00 34.15           O
ATOM     52  CG2 THR A 614      -0.490   5.989  27.985  1.00 34.53           C
ATOM     53  N   THR A 615       2.577   6.370  26.102  1.00 39.17           N
ATOM     54  CA  THR A 615       2.929   7.410  25.127  1.00 43.13           C
ATOM     55  C   THR A 615       1.659   7.957  24.484  1.00 42.74           C
ATOM     56  O   THR A 615       1.070   7.316  23.616  1.00 41.58           O
ATOM     57  CB  THR A 615       3.898   6.890  24.056  1.00 41.96           C
ATOM     58  OG1 THR A 615       4.956   6.179  24.625  1.00 36.85           O
ATOM     59  CG2 THR A 615       4.509   8.036  23.244  1.00 37.31           C
ATOM     60  N   ALA A 616       1.238   9.162  24.875  1.00 38.44           N
ATOM     61  CA  ALA A 616       0.148   9.865  24.214  1.00 41.38           C
ATOM     62  C   ALA A 616       0.701  10.695  23.034  1.00 41.46           C
ATOM     63  O   ALA A 616       1.696  11.400  23.154  1.00 39.74           O
ATOM     64  CB  ALA A 616      -0.629  10.683  25.242  1.00 39.35           C
ATOM     65  N   ARG A 617       0.068  10.568  21.863  1.00 39.96           N
ATOM     66  CA  ARG A 617       0.482  11.253  20.639  1.00 42.60           C
ATOM     67  C   ARG A 617      -0.255  12.581  20.513  1.00 42.15           C
ATOM     68  O   ARG A 617      -1.478  12.601  20.596  1.00 41.94           O
ATOM     69  CB  ARG A 617       0.233  10.387  19.399  1.00 41.45           C
ATOM     70  CG  ARG A 617       1.078   9.107  19.398  1.00 37.16           C
ATOM     71  CD  ARG A 617       0.849   8.301  18.108  1.00 36.25           C
ATOM     72  NE  ARG A 617       1.568   7.021  18.151  1.00 32.57           N
ATOM     73  CZ  ARG A 617       1.679   6.137  17.185  1.00 30.47           C
ATOM     74  NH1 ARG A 617       1.134   6.304  16.015  1.00 28.90           N
ATOM     75  NH2 ARG A 617       2.350   5.042  17.386  1.00 27.94           N
ATOM     76  N   ALA A 618       0.482  13.657  20.241  1.00 37.09           N
ATOM     77  CA  ALA A 618      -0.112  14.923  19.824  1.00 38.82           C
ATOM     78  C   ALA A 618      -0.903  14.717  18.529  1.00 40.54           C
ATOM     79  O   ALA A 618      -0.432  14.076  17.587  1.00 37.75           O
ATOM     80  CB  ALA A 618       0.995  15.962  19.648  1.00 35.33           C
ATOM     81  N   LYS A 619      -2.129  15.227  18.471  1.00 40.75           N
ATOM     82  CA  LYS A 619      -3.003  15.132  17.304  1.00 43.14           C
ATOM     83  C   LYS A 619      -2.720  16.321  16.376  1.00 43.76           C
ATOM     84  O   LYS A 619      -3.158  17.422  16.686  1.00 42.87           O
ATOM     85  CB  LYS A 619      -4.465  15.080  17.783  1.00 41.41           C
ATOM     86  CG  LYS A 619      -5.461  14.774  16.651  1.00 37.54           C
ATOM     87  CD  LYS A 619      -6.882  14.696  17.225  1.00 35.96           C
ATOM     88  CE  LYS A 619      -7.922  14.343  16.154  1.00 33.07           C
ATOM     89  NZ  LYS A 619      -9.287  14.254  16.733  1.00 30.38           N
ATOM     90  N   PRO A 620      -2.010  16.149  15.250  1.00 38.48           N
ATOM     91  CA  PRO A 620      -1.850  17.232  14.298  1.00 40.42           C
ATOM     92  C   PRO A 620      -3.196  17.555  13.665  1.00 41.68           C
ATOM     93  O   PRO A 620      -4.056  16.688  13.506  1.00 40.70           O
ATOM     94  CB  PRO A 620      -0.811  16.744  13.300  1.00 37.85           C
ATOM     95  CG  PRO A 620      -1.028  15.244  13.316  1.00 36.89           C
ATOM     96  CD  PRO A 620      -1.414  14.932  14.760  1.00 39.75           C
ATOM     97  N   ASN A 621      -3.389  18.817  13.294  1.00 39.77           N
ATOM     98  CA  ASN A 621      -4.651  19.315  12.759  1.00 43.07           C
ATOM     99  C   ASN A 621      -4.875  18.862  11.298  1.00 44.26           C
ATOM    100  O   ASN A 621      -4.744  19.628  10.348  1.00 42.87           O
ATOM    101  CB  ASN A 621      -4.701  20.833  12.973  1.00 40.32           C
ATOM    102  CG  ASN A 621      -6.106  21.393  12.867  1.00 36.22           C
ATOM    103  OD1 ASN A 621      -7.100  20.689  12.773  1.00 33.68           O
ATOM    104  ND2 ASN A 621      -6.244  22.691  12.916  1.00 32.73           N
ATOM    105  N   PHE A 622      -5.212  17.586  11.131  1.00 41.37           N
ATOM    106  CA  PHE A 622      -5.427  16.896   9.859  1.00 41.82           C
ATOM    107  C   PHE A 622      -6.616  17.465   9.058  1.00 42.41           C
ATOM    108  O   PHE A 622      -6.630  17.394   7.833  1.00 41.46           O
ATOM    109  CB  PHE A 622      -5.627  15.417  10.185  1.00 40.38           C
ATOM    110  CG  PHE A 622      -5.869  14.516   9.002  1.00 36.43           C
ATOM    111  CD1 PHE A 622      -7.128  13.932   8.803  1.00 34.55           C
ATOM    112  CD2 PHE A 622      -4.822  14.250   8.100  1.00 34.30           C
ATOM    113  CE1 PHE A 622      -7.340  13.072   7.715  1.00 31.94           C
ATOM    114  CE2 PHE A 622      -5.039  13.396   7.012  1.00 33.14           C
ATOM    115  CZ  PHE A 622      -6.303  12.805   6.813  1.00 34.20           C
ATOM    116  N   LEU A 623      -7.593  18.087   9.741  1.00 41.46           N
ATOM    117  CA  LEU A 623      -8.763  18.708   9.119  1.00 40.89           C
ATOM    118  C   LEU A 623      -8.407  19.849   8.147  1.00 42.42           C
ATOM    119  O   LEU A 623      -9.098  20.022   7.151  1.00 40.61           O
ATOM    120  CB  LEU A 623      -9.707  19.204  10.236  1.00 37.03           C
ATOM    121  CG  LEU A 623     -10.649  18.090  10.747  1.00 32.96           C
ATOM    122  CD1 LEU A 623     -11.117  18.394  12.169  1.00 30.74           C
ATOM    123  CD2 LEU A 623     -11.881  17.964   9.850  1.00 31.37           C
ATOM    124  N   GLY A 624      -7.303  20.585   8.385  1.00 39.62           N
ATOM    125  CA  GLY A 624      -6.849  21.653   7.479  1.00 39.75           C
ATOM    126  C   GLY A 624      -6.286  21.152   6.136  1.00 40.17           C
ATOM    127  O   GLY A 624      -6.328  21.868   5.150  1.00 39.09           O
ATOM    128  N   LEU A 625      -5.813  19.904   6.073  1.00 42.48           N
ATOM    129  CA  LEU A 625      -5.311  19.264   4.851  1.00 42.19           C
ATOM    130  C   LEU A 625      -6.422  18.593   4.022  1.00 42.26           C
ATOM    131  O   LEU A 625      -6.267  18.427   2.815  1.00 39.88           O
ATOM    132  CB  LEU A 625      -4.213  18.253   5.246  1.00 39.29           C
ATOM    133  CG  LEU A 625      -2.827  18.900   5.457  1.00 35.48           C
ATOM    134  CD1 LEU A 625      -1.961  18.032   6.368  1.00 33.65           C
ATOM    135  CD2 LEU A 625      -2.102  19.072   4.124  1.00 33.44           C
ATOM    136  N   LEU A 626      -7.548  18.229   4.647  1.00 41.27           N
ATOM    137  CA  LEU A 626      -8.697  17.610   3.970  1.00 40.11           C
ATOM    138  C   LEU A 626      -9.539  18.610   3.162  1.00 40.22           C
ATOM    139  O   LEU A 626     -10.209  18.205   2.219  1.00 37.25           O
ATOM    140  CB  LEU A 626      -9.570  16.890   5.017  1.00 36.67           C
ATOM    141  CG  LEU A 626      -9.001  15.547   5.492  1.00 33.30           C
ATOM    142  CD1 LEU A 626      -9.805  15.062   6.699  1.00 31.24           C
ATOM    143  CD2 LEU A 626      -9.085  14.476   4.408  1.00 32.12           C
ATOM    144  N   THR A 627      -9.501  19.899   3.503  1.00 38.60           N
ATOM    145  CA  THR A 627     -10.320  20.932   2.841  1.00 38.32           C
ATOM    146  C   THR A 627      -9.746  21.447   1.516  1.00 39.17           C
ATOM    147  O   THR A 627     -10.446  22.122   0.769  1.00 36.17           O
ATOM    148  CB  THR A 627     -10.589  22.109   3.808  1.00 32.97           C
ATOM    149  OG1 THR A 627      -9.384  22.550   4.385  1.00 30.09           O
ATOM    150  CG2 THR A 627     -11.510  21.700   4.945  1.00 30.33           C
ATOM    151  N   SER A 628      -8.490  21.097   1.167  1.00 41.99           N
ATOM    152  CA  SER A 628      -7.839  21.541  -0.074  1.00 41.94           C
ATOM    153  C   SER A 628      -7.875  20.466  -1.181  1.00 42.05           C
ATOM    154  O   SER A 628      -6.846  19.907  -1.554  1.00 38.95           O
ATOM    155  CB  SER A 628      -6.423  22.057   0.218  1.00 37.68           C
ATOM    156  OG  SER A 628      -5.605  21.036   0.736  1.00 34.30           O
ATOM    157  N   GLY A 629      -9.057  20.195  -1.742  1.00 51.28           N
ATOM    158  CA  GLY A 629      -9.240  19.384  -2.955  1.00 50.67           C
ATOM    159  C   GLY A 629      -9.197  17.860  -2.732  1.00 50.92           C
ATOM    160  O   GLY A 629      -8.237  17.313  -2.199  1.00 46.89           O
ATOM    161  N   GLY A 630     -10.247  17.155  -3.177  1.00 56.97           N
ATOM    162  CA  GLY A 630     -10.550  15.771  -2.776  1.00 57.76           C
ATOM    163  C   GLY A 630      -9.479  14.690  -3.019  1.00 60.17           C
ATOM    164  O   GLY A 630      -9.496  13.672  -2.347  1.00 55.10           O
ATOM    165  N   GLY A 631      -8.510  14.909  -3.939  1.00 61.19           N
ATOM    166  CA  GLY A 631      -7.441  13.930  -4.196  1.00 61.17           C
ATOM    167  C   GLY A 631      -6.123  14.225  -3.462  1.00 63.69           C
ATOM    168  O   GLY A 631      -5.445  13.311  -3.003  1.00 60.01           O
ATOM    169  N   GLY A 632      -5.772  15.512  -3.301  1.00 64.15           N
ATOM    170  CA  GLY A 632      -4.521  15.921  -2.637  1.00 65.89           C
ATOM    171  C   GLY A 632      -4.546  15.691  -1.131  1.00 68.47           C
ATOM    172  O   GLY A 632      -3.555  15.244  -0.551  1.00 66.14           O
ATOM    173  N   GLY A 633      -5.700  15.917  -0.495  1.00 68.08           N
ATOM    174  CA  GLY A 633      -5.880  15.719   0.939  1.00 72.28           C
ATOM    175  C   GLY A 633      -5.766  14.251   1.380  1.00 76.54           C
ATOM    176  O   GLY A 633      -5.126  13.967   2.391  1.00 75.67           O
ATOM    177  N   LEU A 634      -6.299  13.314   0.587  1.00 72.10           N
ATOM    178  CA  LEU A 634      -6.192  11.871   0.872  1.00 75.51           C
ATOM    179  C   LEU A 634      -4.739  11.377   0.792  1.00 78.81           C
ATOM    180  O   LEU A 634      -4.280  10.682   1.703  1.00 78.36           O
ATOM    181  CB  LEU A 634      -7.087  11.075  -0.084  1.00 73.47           C
ATOM    182  CG  LEU A 634      -8.605  11.235   0.165  1.00 68.25           C
ATOM    183  CD1 LEU A 634      -9.385  10.516  -0.935  1.00 66.05           C
ATOM    184  CD2 LEU A 634      -9.032  10.641   1.511  1.00 63.04           C
ATOM    185  N   ASN A 635      -3.991  11.782  -0.227  1.00 80.78           N
ATOM    186  CA  ASN A 635      -2.591  11.389  -0.371  1.00 81.50           C
ATOM    187  C   ASN A 635      -1.699  12.011   0.724  1.00 82.25           C
ATOM    188  O   ASN A 635      -0.838  11.326   1.271  1.00 83.12           O
ATOM    189  CB  ASN A 635      -2.107  11.759  -1.779  1.00 79.09           C
ATOM    190  CG  ASN A 635      -2.693  10.869  -2.853  1.00 76.04           C
ATOM    191  OD1 ASN A 635      -3.151   9.769  -2.619  1.00 71.01           O
ATOM    192  ND2 ASN A 635      -2.678  11.304  -4.086  1.00 69.38           N
ATOM    193  N   ALA A 636      -1.946  13.270   1.096  1.00 81.31           N
ATOM    194  CA  ALA A 636      -1.263  13.906   2.222  1.00 82.80           C
ATOM    195  C   ALA A 636      -1.577  13.207   3.557  1.00 85.22           C
ATOM    196  O   ALA A 636      -0.685  13.000   4.377  1.00 84.64           O
ATOM    197  CB  ALA A 636      -1.652  15.385   2.253  1.00 81.18           C
ATOM    198  N   GLY A 637      -2.828  12.771   3.745  1.00 82.20           N
ATOM    199  CA  GLY A 637      -3.234  11.963   4.886  1.00 83.08           C
ATOM    200  C   GLY A 637      -2.522  10.610   4.940  1.00 85.41           C
ATOM    201  O   GLY A 637      -1.954  10.252   5.971  1.00 85.97           O
ATOM    202  N   MET A 638      -2.468   9.899   3.811  1.00 85.48           N
ATOM    203  CA  MET A 638      -1.749   8.630   3.705  1.00 86.52           C
ATOM    204  C   MET A 638      -0.254   8.798   3.976  1.00 88.69           C
ATOM    205  O   MET A 638       0.329   7.992   4.702  1.00 88.26           O
ATOM    206  CB  MET A 638      -1.982   8.011   2.325  1.00 83.60           C
ATOM    207  CG  MET A 638      -3.412   7.470   2.166  1.00 74.01           C
ATOM    208  SD  MET A 638      -3.860   6.130   3.316  1.00 67.26           S
ATOM    209  CE  MET A 638      -2.864   4.776   2.661  1.00 57.59           C
ATOM    210  N   LEU A 639       0.364   9.872   3.474  1.00 85.62           N
ATOM    211  CA  LEU A 639       1.755  10.198   3.782  1.00 86.95           C
ATOM    212  C   LEU A 639       1.954  10.403   5.281  1.00 88.26           C
ATOM    213  O   LEU A 639       2.867   9.825   5.871  1.00 90.02           O
ATOM    214  CB  LEU A 639       2.178  11.435   2.968  1.00 87.88           C
ATOM    215  CG  LEU A 639       3.615  11.912   3.258  1.00 86.63           C
ATOM    216  CD1 LEU A 639       4.664  10.841   2.965  1.00 81.21           C
ATOM    217  CD2 LEU A 639       3.931  13.140   2.401  1.00 82.03           C
ATOM    218  N   TRP A 640       1.064  11.156   5.920  1.00 90.40           N
ATOM    219  CA  TRP A 640       1.128  11.390   7.355  1.00 89.36           C
ATOM    220  C   TRP A 640       1.014  10.096   8.170  1.00 89.65           C
ATOM    221  O   TRP A 640       1.818   9.863   9.072  1.00 88.79           O
ATOM    222  CB  TRP A 640       0.029  12.391   7.759  1.00 87.10           C
ATOM    223  CG  TRP A 640       0.090  12.701   9.208  1.00 81.73           C
ATOM    224  CD1 TRP A 640      -0.723  12.191  10.165  1.00 74.64           C
ATOM    225  CD2 TRP A 640       1.098  13.490   9.904  1.00 74.31           C
ATOM    226  NE1 TRP A 640      -0.277  12.606  11.400  1.00 68.55           N
ATOM    227  CE2 TRP A 640       0.853  13.384  11.302  1.00 71.12           C
ATOM    228  CE3 TRP A 640       2.213  14.254   9.501  1.00 68.54           C
ATOM    229  CZ2 TRP A 640       1.694  13.986  12.257  1.00 69.42           C
ATOM    230  CZ3 TRP A 640       3.055  14.883  10.452  1.00 63.66           C
ATOM    231  CH2 TRP A 640       2.801  14.732  11.815  1.00 63.36           C
ATOM    232  N   PHE A 641       0.076   9.205   7.828  1.00 89.54           N
ATOM    233  CA  PHE A 641      -0.049   7.901   8.476  1.00 89.17           C
ATOM    234  C   PHE A 641       1.210   7.047   8.328  1.00 90.09           C
ATOM    235  O   PHE A 641       1.650   6.430   9.294  1.00 90.66           O
ATOM    236  CB  PHE A 641      -1.270   7.149   7.928  1.00 87.94           C
ATOM    237  CG  PHE A 641      -2.587   7.559   8.569  1.00 81.59           C
ATOM    238  CD1 PHE A 641      -2.824   7.246   9.923  1.00 75.91           C
ATOM    239  CD2 PHE A 641      -3.571   8.227   7.825  1.00 75.50           C
ATOM    240  CE1 PHE A 641      -4.036   7.615  10.527  1.00 70.16           C
ATOM    241  CE2 PHE A 641      -4.784   8.598   8.429  1.00 70.89           C
ATOM    242  CZ  PHE A 641      -5.016   8.296   9.781  1.00 71.28           C
ATOM    243  N   ASN A 642       1.832   7.057   7.143  1.00 90.90           N
ATOM    244  CA  ASN A 642       3.082   6.340   6.918  1.00 91.12           C
ATOM    245  C   ASN A 642       4.248   6.932   7.728  1.00 91.58           C
ATOM    246  O   ASN A 642       5.025   6.177   8.301  1.00 91.84           O
ATOM    247  CB  ASN A 642       3.381   6.292   5.413  1.00 90.64           C
ATOM    248  CG  ASN A 642       2.601   5.197   4.717  1.00 86.85           C
ATOM    249  OD1 ASN A 642       2.948   4.041   4.765  1.00 78.33           O
ATOM    250  ND2 ASN A 642       1.508   5.515   4.066  1.00 77.67           N
ATOM    251  N   ILE A 643       4.318   8.255   7.880  1.00 91.26           N
ATOM    252  CA  ILE A 643       5.316   8.909   8.750  1.00 91.12           C
ATOM    253  C   ILE A 643       5.112   8.511  10.214  1.00 91.17           C
ATOM    254  O   ILE A 643       6.071   8.191  10.916  1.00 91.14           O
ATOM    255  CB  ILE A 643       5.273  10.447   8.566  1.00 91.52           C
ATOM    256  CG1 ILE A 643       5.791  10.834   7.164  1.00 89.10           C
ATOM    257  CG2 ILE A 643       6.112  11.168   9.641  1.00 88.06           C
ATOM    258  CD1 ILE A 643       5.491  12.292   6.772  1.00 79.65           C
ATOM    259  N   LEU A 644       3.869   8.465  10.693  1.00 90.82           N
ATOM    260  CA  LEU A 644       3.558   8.005  12.044  1.00 89.49           C
ATOM    261  C   LEU A 644       3.909   6.522  12.244  1.00 89.73           C
ATOM    262  O   LEU A 644       4.418   6.154  13.306  1.00 89.72           O
ATOM    263  CB  LEU A 644       2.067   8.228  12.353  1.00 88.07           C
ATOM    264  CG  LEU A 644       1.641   9.690  12.550  1.00 79.56           C
ATOM    265  CD1 LEU A 644       0.131   9.720  12.800  1.00 73.17           C
ATOM    266  CD2 LEU A 644       2.339  10.341  13.746  1.00 73.39           C
ATOM    267  N   SER A 645       3.651   5.695  11.241  1.00 90.29           N
ATOM    268  CA  SER A 645       4.052   4.291  11.231  1.00 89.87           C
ATOM    269  C   SER A 645       5.571   4.155  11.308  1.00 90.35           C
ATOM    270  O   SER A 645       6.072   3.452  12.187  1.00 91.20           O
ATOM    271  CB  SER A 645       3.509   3.589   9.979  1.00 89.35           C
ATOM    272  OG  SER A 645       3.755   2.202  10.077  1.00 75.05           O
ATOM    273  N   LEU A 646       6.306   4.918  10.506  1.00 90.36           N
ATOM    274  CA  LEU A 646       7.771   4.945  10.507  1.00 90.72           C
ATOM    275  C   LEU A 646       8.328   5.363  11.874  1.00 90.88           C
ATOM    276  O   LEU A 646       9.199   4.681  12.406  1.00 91.56           O
ATOM    277  CB  LEU A 646       8.249   5.886   9.389  1.00 91.84           C
ATOM    278  CG  LEU A 646       9.786   5.980   9.264  1.00 91.69           C
ATOM    279  CD1 LEU A 646      10.408   4.649   8.870  1.00 85.58           C
ATOM    280  CD2 LEU A 646      10.166   7.010   8.201  1.00 87.18           C
ATOM    281  N   LYS A 647       7.788   6.422  12.479  1.00 92.77           N
ATOM    282  CA  LYS A 647       8.185   6.850  13.836  1.00 90.36           C
ATOM    283  C   LYS A 647       7.957   5.733  14.862  1.00 90.66           C
ATOM    284  O   LYS A 647       8.807   5.492  15.711  1.00 90.95           O
ATOM    285  CB  LYS A 647       7.438   8.150  14.222  1.00 88.74           C
ATOM    286  CG  LYS A 647       7.906   8.697  15.590  1.00 81.79           C
ATOM    287  CD  LYS A 647       7.247  10.038  15.998  1.00 77.11           C
ATOM    288  CE  LYS A 647       7.792  10.470  17.368  1.00 69.19           C
ATOM    289  NZ  LYS A 647       7.272  11.770  17.884  1.00 62.58           N
ATOM    290  N   THR A 648       6.839   5.039  14.762  1.00 91.33           N
ATOM    291  CA  THR A 648       6.517   3.919  15.661  1.00 90.24           C
ATOM    292  C   THR A 648       7.481   2.761  15.471  1.00 90.87           C
ATOM    293  O   THR A 648       8.024   2.254  16.448  1.00 90.16           O
ATOM    294  CB  THR A 648       5.075   3.421  15.442  1.00 89.25           C
ATOM    295  OG1 THR A 648       4.180   4.510  15.426  1.00 80.96           O
ATOM    296  CG2 THR A 648       4.629   2.472  16.555  1.00 78.78           C
ATOM    297  N   ALA A 649       7.735   2.373  14.225  1.00 90.63           N
ATOM    298  CA  ALA A 649       8.651   1.294  13.890  1.00 90.82           C
ATOM    299  C   ALA A 649      10.095   1.616  14.321  1.00 91.94           C
ATOM    300  O   ALA A 649      10.772   0.752  14.864  1.00 92.18           O
ATOM    301  CB  ALA A 649       8.536   1.039  12.380  1.00 91.64           C
ATOM    302  N   TYR A 650      10.527   2.869  14.157  1.00 93.48           N
ATOM    303  CA  TYR A 650      11.828   3.334  14.639  1.00 92.46           C
ATOM    304  C   TYR A 650      11.950   3.236  16.162  1.00 92.04           C
ATOM    305  O   TYR A 650      12.931   2.699  16.668  1.00 92.29           O
ATOM    306  CB  TYR A 650      12.045   4.772  14.163  1.00 92.76           C
ATOM    307  CG  TYR A 650      13.384   5.345  14.588  1.00 91.74           C
ATOM    308  CD1 TYR A 650      13.443   6.346  15.574  1.00 86.03           C
ATOM    309  CD2 TYR A 650      14.571   4.854  14.016  1.00 87.06           C
ATOM    310  CE1 TYR A 650      14.691   6.860  15.976  1.00 85.23           C
ATOM    311  CE2 TYR A 650      15.820   5.354  14.417  1.00 85.56           C
ATOM    312  CZ  TYR A 650      15.883   6.361  15.398  1.00 87.31           C
ATOM    313  OH  TYR A 650      17.088   6.845  15.791  1.00 85.77           O
ATOM    314  N   ASN A 651      10.929   3.681  16.898  1.00 91.17           N
ATOM    315  CA  ASN A 651      10.914   3.567  18.355  1.00 87.71           C
ATOM    316  C   ASN A 651      10.930   2.103  18.830  1.00 87.52           C
ATOM    317  O   ASN A 651      11.523   1.799  19.864  1.00 86.24           O
ATOM    318  CB  ASN A 651       9.676   4.288  18.914  1.00 86.29           C
ATOM    319  CG  ASN A 651       9.728   5.804  18.795  1.00 80.34           C
ATOM    320  OD1 ASN A 651      10.689   6.421  18.392  1.00 73.37           O
ATOM    321  ND2 ASN A 651       8.662   6.475  19.185  1.00 72.58           N
ATOM    322  N   SER A 652      10.277   1.201  18.101  1.00 87.39           N
ATOM    323  CA  SER A 652      10.332  -0.240  18.386  1.00 87.33           C
ATOM    324  C   SER A 652      11.722  -0.820  18.112  1.00 87.96           C
ATOM    325  O   SER A 652      12.216  -1.584  18.927  1.00 87.72           O
ATOM    326  CB  SER A 652       9.282  -1.000  17.572  1.00 87.21           C
ATOM    327  OG  SER A 652       7.983  -0.629  17.971  1.00 77.73           O
ATOM    328  N   LEU A 653      12.362  -0.409  17.013  1.00 90.01           N
ATOM    329  CA  LEU A 653      13.722  -0.816  16.664  1.00 90.26           C
ATOM    330  C   LEU A 653      14.750  -0.358  17.714  1.00 90.31           C
ATOM    331  O   LEU A 653      15.658  -1.105  18.038  1.00 90.69           O
ATOM    332  CB  LEU A 653      14.055  -0.260  15.265  1.00 91.38           C
ATOM    333  CG  LEU A 653      15.458  -0.636  14.754  1.00 88.64           C
ATOM    334  CD1 LEU A 653      15.604  -2.141  14.562  1.00 81.20           C
ATOM    335  CD2 LEU A 653      15.705   0.044  13.406  1.00 82.76           C
ATOM    336  N   GLN A 654      14.576   0.835  18.286  1.00 92.28           N
ATOM    337  CA  GLN A 654      15.442   1.312  19.366  1.00 90.25           C
ATOM    338  C   GLN A 654      15.348   0.479  20.656  1.00 88.75           C
ATOM    339  O   GLN A 654      16.271   0.504  21.458  1.00 86.92           O
ATOM    340  CB  GLN A 654      15.104   2.775  19.704  1.00 90.98           C
ATOM    341  CG  GLN A 654      15.605   3.757  18.653  1.00 86.55           C
ATOM    342  CD  GLN A 654      15.424   5.209  19.097  1.00 81.38           C
ATOM    343  OE1 GLN A 654      14.537   5.575  19.849  1.00 73.90           O
ATOM    344  NE2 GLN A 654      16.287   6.098  18.674  1.00 70.95           N
ATOM    345  N   LYS A 655      14.228  -0.217  20.870  1.00 89.38           N
ATOM    346  CA  LYS A 655      14.007  -1.057  22.049  1.00 85.58           C
ATOM    347  C   LYS A 655      14.491  -2.492  21.867  1.00 85.64           C
ATOM    348  O   LYS A 655      14.762  -3.164  22.853  1.00 81.77           O
ATOM    349  CB  LYS A 655      12.517  -1.048  22.427  1.00 83.72           C
ATOM    350  CG  LYS A 655      12.055   0.320  22.938  1.00 79.10           C
ATOM    351  CD  LYS A 655      10.568   0.261  23.316  1.00 73.34           C
ATOM    352  CE  LYS A 655      10.120   1.620  23.846  1.00 67.87           C
ATOM    353  NZ  LYS A 655       8.751   1.549  24.437  1.00 59.60           N
ATOM    354  N   SER A 656      14.527  -2.992  20.625  1.00 87.28           N
ATOM    355  CA  SER A 656      14.917  -4.373  20.338  1.00 87.38           C
ATOM    356  C   SER A 656      15.407  -4.531  18.901  1.00 88.71           C
ATOM    357  O   SER A 656      14.737  -4.120  17.955  1.00 87.09           O
ATOM    358  CB  SER A 656      13.722  -5.294  20.567  1.00 85.12           C
ATOM    359  OG  SER A 656      14.069  -6.645  20.332  1.00 80.05           O
ATOM    360  N   ASP A 657      16.522  -5.251  18.740  1.00 88.92           N
ATOM    361  CA  ASP A 657      17.113  -5.607  17.440  1.00 89.62           C
ATOM    362  C   ASP A 657      16.486  -6.870  16.810  1.00 90.69           C
ATOM    363  O   ASP A 657      17.043  -7.468  15.887  1.00 88.00           O
ATOM    364  CB  ASP A 657      18.635  -5.756  17.599  1.00 88.13           C
ATOM    365  CG  ASP A 657      19.331  -4.448  17.990  1.00 82.20           C
ATOM    366  OD1 ASP A 657      18.889  -3.385  17.508  1.00 75.65           O
ATOM    367  OD2 ASP A 657      20.328  -4.550  18.738  1.00 76.90           O
ATOM    368  N   ALA A 658      15.330  -7.309  17.302  1.00 89.88           N
ATOM    369  CA  ALA A 658      14.674  -8.496  16.762  1.00 90.06           C
ATOM    370  C   ALA A 658      14.283  -8.307  15.277  1.00 91.36           C
ATOM    371  O   ALA A 658      13.841  -7.220  14.888  1.00 91.05           O
ATOM    372  CB  ALA A 658      13.466  -8.863  17.634  1.00 88.46           C
ATOM    373  N   PRO A 659      14.388  -9.369  14.434  1.00 90.65           N
ATOM    374  CA  PRO A 659      14.122  -9.274  12.994  1.00 90.99           C
ATOM    375  C   PRO A 659      12.745  -8.700  12.635  1.00 91.58           C
ATOM    376  O   PRO A 659      12.587  -8.048  11.609  1.00 89.85           O
ATOM    377  CB  PRO A 659      14.263 -10.702  12.461  1.00 90.29           C
ATOM    378  CG  PRO A 659      15.251 -11.348  13.430  1.00 88.45           C
ATOM    379  CD  PRO A 659      14.901 -10.689  14.767  1.00 90.61           C
ATOM    380  N   GLU A 660      11.744  -8.909  13.482  1.00 91.29           N
ATOM    381  CA  GLU A 660      10.405  -8.339  13.294  1.00 91.17           C
ATOM    382  C   GLU A 660      10.412  -6.802  13.307  1.00 92.02           C
ATOM    383  O   GLU A 660       9.744  -6.171  12.491  1.00 90.64           O
ATOM    384  CB  GLU A 660       9.442  -8.910  14.339  1.00 88.48           C
ATOM    385  CG  GLU A 660       9.854  -8.601  15.779  1.00 82.23           C
ATOM    386  CD  GLU A 660       8.909  -9.200  16.836  1.00 83.97           C
ATOM    387  OE1 GLU A 660       8.977  -8.759  17.999  1.00 75.61           O
ATOM    388  OE2 GLU A 660       8.100 -10.099  16.509  1.00 78.65           O
ATOM    389  N   TYR A 661      11.214  -6.186  14.164  1.00 90.18           N
ATOM    390  CA  TYR A 661      11.294  -4.730  14.273  1.00 91.37           C
ATOM    391  C   TYR A 661      12.138  -4.116  13.162  1.00 92.97           C
ATOM    392  O   TYR A 661      11.751  -3.081  12.613  1.00 92.54           O
ATOM    393  CB  TYR A 661      11.817  -4.331  15.662  1.00 90.87           C
ATOM    394  CG  TYR A 661      10.963  -4.815  16.819  1.00 90.61           C
ATOM    395  CD1 TYR A 661       9.591  -4.481  16.885  1.00 85.46           C
ATOM    396  CD2 TYR A 661      11.531  -5.610  17.834  1.00 85.66           C
ATOM    397  CE1 TYR A 661       8.806  -4.943  17.956  1.00 83.67           C
ATOM    398  CE2 TYR A 661      10.750  -6.071  18.904  1.00 83.79           C
ATOM    399  CZ  TYR A 661       9.380  -5.740  18.969  1.00 84.67           C
ATOM    400  OH  TYR A 661       8.619  -6.199  20.000  1.00 83.04           O
ATOM    401  N   THR A 662      13.233  -4.767  12.764  1.00 91.47           N
ATOM    402  CA  THR A 662      14.062  -4.306  11.638  1.00 91.69           C
ATOM    403  C   THR A 662      13.301  -4.366  10.310  1.00 91.85           C
ATOM    404  O   THR A 662      13.299  -3.396   9.548  1.00 92.65           O
ATOM    405  CB  THR A 662      15.374  -5.097  11.527  1.00 92.92           C
ATOM    406  OG1 THR A 662      15.131  -6.463  11.339  1.00 86.57           O
ATOM    407  CG2 THR A 662      16.249  -4.979  12.773  1.00 85.69           C
ATOM    408  N   LEU A 663      12.573  -5.459  10.052  1.00 91.42           N
ATOM    409  CA  LEU A 663      11.750  -5.621   8.856  1.00 91.77           C
ATOM    410  C   LEU A 663      10.529  -4.691   8.875  1.00 92.04           C
ATOM    411  O   LEU A 663      10.200  -4.098   7.851  1.00 92.13           O
ATOM    412  CB  LEU A 663      11.319  -7.089   8.722  1.00 92.79           C
ATOM    413  CG  LEU A 663      12.476  -8.040   8.374  1.00 90.85           C
ATOM    414  CD1 LEU A 663      11.998  -9.477   8.516  1.00 84.89           C
ATOM    415  CD2 LEU A 663      12.976  -7.837   6.946  1.00 85.99           C
ATOM    416  N   GLY A 664       9.898  -4.512  10.034  1.00 91.74           N
ATOM    417  CA  GLY A 664       8.803  -3.555  10.202  1.00 90.41           C
ATOM    418  C   GLY A 664       9.245  -2.118   9.922  1.00 91.70           C
ATOM    419  O   GLY A 664       8.570  -1.377   9.204  1.00 91.86           O
ATOM    420  N   PHE A 665      10.433  -1.725  10.402  1.00 90.50           N
ATOM    421  CA  PHE A 665      11.031  -0.434  10.094  1.00 90.86           C
ATOM    422  C   PHE A 665      11.319  -0.289   8.596  1.00 92.06           C
ATOM    423  O   PHE A 665      10.861   0.677   7.980  1.00 93.05           O
ATOM    424  CB  PHE A 665      12.295  -0.232  10.937  1.00 91.88           C
ATOM    425  CG  PHE A 665      13.019   1.060  10.608  1.00 92.47           C
ATOM    426  CD1 PHE A 665      14.218   1.041   9.862  1.00 87.04           C
ATOM    427  CD2 PHE A 665      12.474   2.287  11.027  1.00 89.27           C
ATOM    428  CE1 PHE A 665      14.856   2.233   9.536  1.00 87.93           C
ATOM    429  CE2 PHE A 665      13.121   3.491  10.695  1.00 88.13           C
ATOM    430  CZ  PHE A 665      14.315   3.471   9.951  1.00 90.66           C
ATOM    431  N   ALA A 666      11.979  -1.275   7.971  1.00 92.67           N
ATOM    432  CA  ALA A 666      12.271  -1.256   6.539  1.00 92.32           C
ATOM    433  C   ALA A 666      10.992  -1.156   5.686  1.00 92.59           C
ATOM    434  O   ALA A 666      10.913  -0.317   4.788  1.00 92.83           O
ATOM    435  CB  ALA A 666      13.096  -2.504   6.200  1.00 93.03           C
ATOM    436  N   SER A 667       9.955  -1.929   6.016  1.00 93.42           N
ATOM    437  CA  SER A 667       8.637  -1.860   5.368  1.00 92.01           C
ATOM    438  C   SER A 667       8.039  -0.451   5.446  1.00 91.75           C
ATOM    439  O   SER A 667       7.594   0.103   4.442  1.00 91.54           O
ATOM    440  CB  SER A 667       7.693  -2.867   6.038  1.00 92.09           C
ATOM    441  OG  SER A 667       6.413  -2.803   5.458  1.00 80.82           O
ATOM    442  N   SER A 668       8.101   0.170   6.620  1.00 90.63           N
ATOM    443  CA  SER A 668       7.566   1.521   6.822  1.00 90.32           C
ATOM    444  C   SER A 668       8.317   2.602   6.033  1.00 90.80           C
ATOM    445  O   SER A 668       7.685   3.541   5.548  1.00 92.06           O
ATOM    446  CB  SER A 668       7.499   1.838   8.319  1.00 91.75           C
ATOM    447  OG  SER A 668       8.767   2.077   8.872  1.00 80.17           O
ATOM    448  N   VAL A 669       9.626   2.436   5.804  1.00 92.27           N
ATOM    449  CA  VAL A 669      10.420   3.325   4.932  1.00 92.78           C
ATOM    450  C   VAL A 669       9.902   3.268   3.499  1.00 92.83           C
ATOM    451  O   VAL A 669       9.633   4.309   2.898  1.00 93.50           O
ATOM    452  CB  VAL A 669      11.924   2.975   4.990  1.00 93.33           C
ATOM    453  CG1 VAL A 669      12.746   3.763   3.965  1.00 91.44           C
ATOM    454  CG2 VAL A 669      12.524   3.288   6.368  1.00 91.01           C
ATOM    455  N   PHE A 670       9.707   2.066   2.937  1.00 93.95           N
ATOM    456  CA  PHE A 670       9.130   1.909   1.597  1.00 93.08           C
ATOM    457  C   PHE A 670       7.701   2.460   1.506  1.00 92.80           C
ATOM    458  O   PHE A 670       7.342   3.078   0.508  1.00 91.09           O
ATOM    459  CB  PHE A 670       9.172   0.436   1.175  1.00 92.19           C
ATOM    460  CG  PHE A 670      10.542  -0.011   0.699  1.00 93.24           C
ATOM    461  CD1 PHE A 670      10.975   0.331  -0.591  1.00 88.54           C
ATOM    462  CD2 PHE A 670      11.378  -0.775   1.538  1.00 89.01           C
ATOM    463  CE1 PHE A 670      12.241  -0.077  -1.043  1.00 86.02           C
ATOM    464  CE2 PHE A 670      12.645  -1.185   1.083  1.00 86.14           C
ATOM    465  CZ  PHE A 670      13.079  -0.835  -0.204  1.00 89.05           C
ATOM    466  N   GLY A 671       6.908   2.302   2.563  1.00 92.16           N
ATOM    467  CA  GLY A 671       5.585   2.910   2.670  1.00 90.14           C
ATOM    468  C   GLY A 671       5.626   4.436   2.560  1.00 90.99           C
ATOM    469  O   GLY A 671       4.881   5.029   1.774  1.00 91.09           O
ATOM    470  N   VAL A 672       6.553   5.095   3.273  1.00 91.63           N
ATOM    471  CA  VAL A 672       6.748   6.554   3.183  1.00 92.03           C
ATOM    472  C   VAL A 672       7.202   6.968   1.786  1.00 92.10           C
ATOM    473  O   VAL A 672       6.670   7.942   1.259  1.00 92.63           O
ATOM    474  CB  VAL A 672       7.740   7.056   4.253  1.00 92.78           C
ATOM    475  CG1 VAL A 672       8.120   8.527   4.070  1.00 88.78           C
ATOM    476  CG2 VAL A 672       7.126   6.941   5.652  1.00 89.00           C
ATOM    477  N   ILE A 673       8.119   6.238   1.169  1.00 92.86           N
ATOM    478  CA  ILE A 673       8.585   6.523  -0.198  1.00 91.53           C
ATOM    479  C   ILE A 673       7.411   6.493  -1.192  1.00 91.16           C
ATOM    480  O   ILE A 673       7.233   7.431  -1.964  1.00 90.69           O
ATOM    481  CB  ILE A 673       9.717   5.539  -0.605  1.00 92.19           C
ATOM    482  CG1 ILE A 673      11.000   5.819   0.215  1.00 90.96           C
ATOM    483  CG2 ILE A 673      10.031   5.632  -2.112  1.00 90.12           C
ATOM    484  CD1 ILE A 673      12.051   4.708   0.125  1.00 84.24           C
ATOM    485  N   GLY A 674       6.585   5.451  -1.143  1.00 91.10           N
ATOM    486  CA  GLY A 674       5.407   5.321  -2.004  1.00 87.93           C
ATOM    487  C   GLY A 674       4.379   6.430  -1.768  1.00 88.36           C
ATOM    488  O   GLY A 674       3.911   7.068  -2.717  1.00 88.38           O
ATOM    489  N   ALA A 675       4.071   6.736  -0.510  1.00 90.72           N
ATOM    490  CA  ALA A 675       3.109   7.779  -0.155  1.00 89.55           C
ATOM    491  C   ALA A 675       3.609   9.198  -0.509  1.00 89.80           C
ATOM    492  O   ALA A 675       2.827  10.039  -0.959  1.00 89.31           O
ATOM    493  CB  ALA A 675       2.795   7.638   1.345  1.00 89.78           C
ATOM    494  N   ALA A 676       4.908   9.458  -0.354  1.00 90.90           N
ATOM    495  CA  ALA A 676       5.530  10.715  -0.758  1.00 90.23           C
ATOM    496  C   ALA A 676       5.458  10.916  -2.275  1.00 90.33           C
ATOM    497  O   ALA A 676       5.047  11.980  -2.732  1.00 89.77           O
ATOM    498  CB  ALA A 676       6.977  10.743  -0.252  1.00 90.79           C
ATOM    499  N   ALA A 677       5.757   9.871  -3.058  1.00 89.21           N
ATOM    500  CA  ALA A 677       5.633   9.909  -4.506  1.00 87.42           C
ATOM    501  C   ALA A 677       4.194  10.186  -4.953  1.00 87.14           C
ATOM    502  O   ALA A 677       3.960  11.091  -5.755  1.00 86.43           O
ATOM    503  CB  ALA A 677       6.151   8.584  -5.072  1.00 87.78           C
ATOM    504  N   ALA A 678       3.204   9.487  -4.381  1.00 88.68           N
ATOM    505  CA  ALA A 678       1.793   9.709  -4.677  1.00 86.08           C
ATOM    506  C   ALA A 678       1.347  11.144  -4.345  1.00 85.53           C
ATOM    507  O   ALA A 678       0.620  11.776  -5.116  1.00 83.74           O
ATOM    508  CB  ALA A 678       0.973   8.676  -3.895  1.00 85.22           C
ATOM    509  N   THR A 679       1.829  11.688  -3.228  1.00 87.34           N
ATOM    510  CA  THR A 679       1.544  13.066  -2.816  1.00 86.11           C
ATOM    511  C   THR A 679       2.148  14.079  -3.790  1.00 85.75           C
ATOM    512  O   THR A 679       1.448  14.990  -4.228  1.00 85.34           O
ATOM    513  CB  THR A 679       2.026  13.329  -1.387  1.00 87.10           C
ATOM    514  OG1 THR A 679       1.454  12.390  -0.514  1.00 80.28           O
ATOM    515  CG2 THR A 679       1.612  14.712  -0.880  1.00 82.21           C
ATOM    516  N   LEU A 680       3.401  13.904  -4.192  1.00 84.80           N
ATOM    517  CA  LEU A 680       4.070  14.783  -5.163  1.00 82.87           C
ATOM    518  C   LEU A 680       3.363  14.793  -6.522  1.00 82.20           C
ATOM    519  O   LEU A 680       3.145  15.863  -7.098  1.00 82.28           O
ATOM    520  CB  LEU A 680       5.536  14.334  -5.327  1.00 83.57           C
ATOM    521  CG  LEU A 680       6.451  14.674  -4.144  1.00 76.00           C
ATOM    522  CD1 LEU A 680       7.801  13.981  -4.336  1.00 72.36           C
ATOM    523  CD2 LEU A 680       6.692  16.182  -4.027  1.00 70.34           C
ATOM    524  N   VAL A 681       2.958  13.622  -7.012  1.00 82.81           N
ATOM    525  CA  VAL A 681       2.181  13.497  -8.257  1.00 80.61           C
ATOM    526  C   VAL A 681       0.837  14.223  -8.137  1.00 80.06           C
ATOM    527  O   VAL A 681       0.471  14.988  -9.031  1.00 77.53           O
ATOM    528  CB  VAL A 681       1.986  12.006  -8.624  1.00 78.82           C
ATOM    529  CG1 VAL A 681       1.024  11.818  -9.796  1.00 73.41           C
ATOM    530  CG2 VAL A 681       3.329  11.370  -9.023  1.00 76.33           C
ATOM    531  N   SER A 682       0.135  14.063  -7.011  1.00 80.91           N
ATOM    532  CA  SER A 682      -1.145  14.715  -6.751  1.00 78.65           C
ATOM    533  C   SER A 682      -1.030  16.241  -6.686  1.00 77.59           C
ATOM    534  O   SER A 682      -1.796  16.951  -7.332  1.00 77.61           O
ATOM    535  CB  SER A 682      -1.719  14.169  -5.439  1.00 78.65           C
ATOM    536  OG  SER A 682      -3.044  14.637  -5.249  1.00 68.17           O
ATOM    537  N   VAL A 683      -0.025  16.767  -5.962  1.00 81.21           N
ATOM    538  CA  VAL A 683       0.231  18.211  -5.857  1.00 80.31           C
ATOM    539  C   VAL A 683       0.508  18.811  -7.237  1.00 79.86           C
ATOM    540  O   VAL A 683      -0.067  19.842  -7.586  1.00 78.71           O
ATOM    541  CB  VAL A 683       1.406  18.495  -4.896  1.00 80.32           C
ATOM    542  CG1 VAL A 683       1.878  19.948  -4.936  1.00 74.62           C
ATOM    543  CG2 VAL A 683       0.981  18.197  -3.447  1.00 77.34           C
ATOM    544  N   ARG A 684       1.312  18.143  -8.064  1.00 78.92           N
ATOM    545  CA  ARG A 684       1.588  18.609  -9.432  1.00 76.87           C
ATOM    546  C   ARG A 684       0.354  18.568 -10.324  1.00 78.30           C
ATOM    547  O   ARG A 684       0.164  19.482 -11.124  1.00 77.18           O
ATOM    548  CB  ARG A 684       2.743  17.794 -10.010  1.00 74.03           C
ATOM    549  CG  ARG A 684       3.136  18.335 -11.395  1.00 67.44           C
ATOM    550  CD  ARG A 684       4.415  17.654 -11.860  1.00 66.66           C
ATOM    551  NE  ARG A 684       4.779  18.048 -13.232  1.00 60.15           N
ATOM    552  CZ  ARG A 684       6.006  18.154 -13.709  1.00 53.80           C
ATOM    553  NH1 ARG A 684       7.059  17.996 -12.964  1.00 50.39           N
ATOM    554  NH2 ARG A 684       6.210  18.411 -14.969  1.00 47.86           N
ATOM    555  N   ALA A 685      -0.485  17.548 -10.225  1.00 75.46           N
ATOM    556  CA  ALA A 685      -1.740  17.472 -10.961  1.00 74.62           C
ATOM    557  C   ALA A 685      -2.666  18.644 -10.591  1.00 75.53           C
ATOM    558  O   ALA A 685      -3.192  19.313 -11.478  1.00 74.84           O
ATOM    559  CB  ALA A 685      -2.397  16.111 -10.697  1.00 73.15           C
ATOM    560  N   THR A 686      -2.773  18.960  -9.307  1.00 77.69           N
ATOM    561  CA  THR A 686      -3.538  20.107  -8.801  1.00 77.11           C
ATOM    562  C   THR A 686      -2.946  21.438  -9.293  1.00 77.24           C
ATOM    563  O   THR A 686      -3.685  22.273  -9.807  1.00 76.89           O
ATOM    564  CB  THR A 686      -3.600  20.091  -7.264  1.00 77.64           C
ATOM    565  OG1 THR A 686      -4.117  18.855  -6.823  1.00 70.84           O
ATOM    566  CG2 THR A 686      -4.521  21.174  -6.714  1.00 72.92           C
ATOM    567  N   GLN A 687      -1.624  21.601  -9.217  1.00 77.54           N
ATOM    568  CA  GLN A 687      -0.934  22.790  -9.729  1.00 77.11           C
ATOM    569  C   GLN A 687      -1.210  22.999 -11.229  1.00 77.78           C
ATOM    570  O   GLN A 687      -1.532  24.111 -11.651  1.00 78.23           O
ATOM    571  CB  GLN A 687       0.572  22.654  -9.471  1.00 76.20           C
ATOM    572  CG  GLN A 687       1.350  23.914  -9.888  1.00 68.90           C
ATOM    573  CD  GLN A 687       2.863  23.743  -9.803  1.00 67.84           C
ATOM    574  OE1 GLN A 687       3.399  22.688  -9.525  1.00 62.11           O
ATOM    575  NE2 GLN A 687       3.617  24.778 -10.089  1.00 58.09           N
ATOM    576  N   LYS A 688      -1.128  21.936 -12.032  1.00 74.66           N
ATOM    577  CA  LYS A 688      -1.422  21.981 -13.469  1.00 74.10           C
ATOM    578  C   LYS A 688      -2.875  22.364 -13.737  1.00 74.97           C
ATOM    579  O   LYS A 688      -3.134  23.212 -14.577  1.00 74.17           O
ATOM    580  CB  LYS A 688      -1.042  20.635 -14.102  1.00 72.17           C
ATOM    581  CG  LYS A 688      -1.160  20.664 -15.641  1.00 66.87           C
ATOM    582  CD  LYS A 688      -0.726  19.326 -16.252  1.00 65.36           C
ATOM    583  CE  LYS A 688      -0.855  19.391 -17.778  1.00 58.62           C
ATOM    584  NZ  LYS A 688      -0.468  18.110 -18.432  1.00 52.93           N
ATOM    585  N   ALA A 689      -3.827  21.793 -13.005  1.00 73.84           N
ATOM    586  CA  ALA A 689      -5.242  22.122 -13.120  1.00 73.80           C
ATOM    587  C   ALA A 689      -5.530  23.592 -12.746  1.00 73.87           C
ATOM    588  O   ALA A 689      -6.277  24.270 -13.444  1.00 72.64           O
ATOM    589  CB  ALA A 689      -6.044  21.147 -12.245  1.00 73.24           C
ATOM    590  N   MET A 690      -4.899  24.102 -11.692  1.00 73.34           N
ATOM    591  CA  MET A 690      -5.011  25.510 -11.294  1.00 73.50           C
ATOM    592  C   MET A 690      -4.397  26.442 -12.342  1.00 73.77           C
ATOM    593  O   MET A 690      -5.049  27.405 -12.739  1.00 72.34           O
ATOM    594  CB  MET A 690      -4.366  25.743  -9.924  1.00 72.20           C
ATOM    595  CG  MET A 690      -5.190  25.137  -8.792  1.00 65.27           C
ATOM    596  SD  MET A 690      -4.526  25.475  -7.137  1.00 61.81           S
ATOM    597  CE  MET A 690      -5.050  27.189  -6.910  1.00 54.02           C
ATOM    598  N   MET A 691      -3.197  26.148 -12.841  1.00 71.39           N
ATOM    599  CA  MET A 691      -2.571  26.959 -13.893  1.00 71.89           C
ATOM    600  C   MET A 691      -3.434  27.035 -15.158  1.00 71.90           C
ATOM    601  O   MET A 691      -3.630  28.116 -15.680  1.00 70.44           O
ATOM    602  CB  MET A 691      -1.179  26.426 -14.254  1.00 69.60           C
ATOM    603  CG  MET A 691      -0.101  26.984 -13.320  1.00 62.40           C
ATOM    604  SD  MET A 691       1.573  26.559 -13.865  1.00 60.48           S
ATOM    605  CE  MET A 691       2.519  27.768 -12.922  1.00 54.15           C
ATOM    606  N   LEU A 692      -4.016  25.918 -15.614  1.00 73.48           N
ATOM    607  CA  LEU A 692      -4.902  25.886 -16.775  1.00 71.80           C
ATOM    608  C   LEU A 692      -6.199  26.679 -16.562  1.00 71.36           C
ATOM    609  O   LEU A 692      -6.787  27.142 -17.529  1.00 69.23           O
ATOM    610  CB  LEU A 692      -5.221  24.421 -17.118  1.00 70.78           C
ATOM    611  CG  LEU A 692      -4.050  23.644 -17.740  1.00 67.14           C
ATOM    612  CD1 LEU A 692      -4.404  22.154 -17.809  1.00 64.23           C
ATOM    613  CD2 LEU A 692      -3.723  24.120 -19.151  1.00 63.01           C
ATOM    614  N   LYS A 693      -6.635  26.851 -15.313  1.00 74.16           N
ATOM    615  CA  LYS A 693      -7.833  27.631 -14.966  1.00 72.85           C
ATOM    616  C   LYS A 693      -7.572  29.140 -14.948  1.00 72.63           C
ATOM    617  O   LYS A 693      -8.487  29.906 -15.235  1.00 70.81           O
ATOM    618  CB  LYS A 693      -8.382  27.120 -13.619  1.00 72.30           C
ATOM    619  CG  LYS A 693      -9.742  27.743 -13.269  1.00 66.23           C
ATOM    620  CD  LYS A 693     -10.299  27.161 -11.966  1.00 65.31           C
ATOM    621  CE  LYS A 693     -11.649  27.828 -11.672  1.00 58.96           C
ATOM    622  NZ  LYS A 693     -12.243  27.334 -10.399  1.00 52.37           N
ATOM    623  N   TRP A 694      -6.362  29.570 -14.594  1.00 74.73           N
ATOM    624  CA  TRP A 694      -6.033  30.979 -14.357  1.00 73.03           C
ATOM    625  C   TRP A 694      -5.130  31.611 -15.428  1.00 71.46           C
ATOM    626  O   TRP A 694      -5.086  32.837 -15.522  1.00 65.97           O
ATOM    627  CB  TRP A 694      -5.432  31.105 -12.956  1.00 72.71           C
ATOM    628  CG  TRP A 694      -6.369  30.817 -11.820  1.00 71.42           C
ATOM    629  CD1 TRP A 694      -6.465  29.653 -11.139  1.00 65.53           C
ATOM    630  CD2 TRP A 694      -7.373  31.703 -11.214  1.00 67.67           C
ATOM    631  NE1 TRP A 694      -7.445  29.748 -10.173  1.00 60.60           N
ATOM    632  CE2 TRP A 694      -8.034  30.986 -10.162  1.00 64.59           C
ATOM    633  CE3 TRP A 694      -7.769  33.036 -11.446  1.00 59.62           C
ATOM    634  CZ2 TRP A 694      -9.042  31.573  -9.373  1.00 63.66           C
ATOM    635  CZ3 TRP A 694      -8.783  33.624 -10.663  1.00 57.47           C
ATOM    636  CH2 TRP A 694      -9.419  32.906  -9.627  1.00 57.84           C
ATOM    637  N   ILE A 695      -4.417  30.806 -16.234  1.00 69.24           N
ATOM    638  CA  ILE A 695      -3.431  31.291 -17.212  1.00 69.45           C
ATOM    639  C   ILE A 695      -3.642  30.564 -18.552  1.00 68.24           C
ATOM    640  O   ILE A 695      -3.617  29.333 -18.612  1.00 63.52           O
ATOM    641  CB  ILE A 695      -1.987  31.106 -16.668  1.00 68.27           C
ATOM    642  CG1 ILE A 695      -1.809  31.720 -15.260  1.00 63.33           C
ATOM    643  CG2 ILE A 695      -0.982  31.737 -17.644  1.00 63.59           C
ATOM    644  CD1 ILE A 695      -0.437  31.467 -14.613  1.00 59.43           C
ATOM    645  N   SER A 696      -3.816  31.323 -19.647  1.00 68.28           N
ATOM    646  CA  SER A 696      -4.050  30.778 -20.994  1.00 67.33           C
ATOM    647  C   SER A 696      -2.788  30.191 -21.657  1.00 66.30           C
ATOM    648  O   SER A 696      -2.896  29.354 -22.549  1.00 61.82           O
ATOM    649  CB  SER A 696      -4.648  31.867 -21.883  1.00 64.63           C
ATOM    650  OG  SER A 696      -3.818  33.018 -21.881  1.00 59.52           O
ATOM    651  N   THR A 697      -1.601  30.588 -21.195  1.00 63.05           N
ATOM    652  CA  THR A 697      -0.308  30.056 -21.644  1.00 64.30           C
ATOM    653  C   THR A 697       0.614  29.863 -20.445  1.00 64.52           C
ATOM    654  O   THR A 697       0.903  30.805 -19.718  1.00 59.92           O
ATOM    655  CB  THR A 697       0.357  30.969 -22.687  1.00 59.91           C
ATOM    656  OG1 THR A 697       0.384  32.309 -22.262  1.00 53.87           O
ATOM    657  CG2 THR A 697      -0.363  30.952 -24.033  1.00 55.50           C
ATOM    658  N   ALA A 698       1.080  28.633 -20.221  1.00 62.15           N
ATOM    659  CA  ALA A 698       1.982  28.296 -19.114  1.00 62.49           C
ATOM    660  C   ALA A 698       3.341  27.809 -19.660  1.00 63.25           C
ATOM    661  O   ALA A 698       3.530  26.605 -19.873  1.00 58.47           O
ATOM    662  CB  ALA A 698       1.283  27.285 -18.196  1.00 58.24           C
ATOM    663  N   PRO A 699       4.297  28.713 -19.915  1.00 64.05           N
ATOM    664  CA  PRO A 699       5.644  28.315 -20.294  1.00 64.12           C
ATOM    665  C   PRO A 699       6.298  27.519 -19.156  1.00 64.48           C
ATOM    666  O   PRO A 699       6.162  27.849 -17.979  1.00 59.76           O
ATOM    667  CB  PRO A 699       6.375  29.625 -20.630  1.00 61.99           C
ATOM    668  CG  PRO A 699       5.628  30.683 -19.818  1.00 60.23           C
ATOM    669  CD  PRO A 699       4.197  30.158 -19.768  1.00 64.49           C
ATOM    670  N   GLY A 700       6.982  26.418 -19.490  1.00 63.58           N
ATOM    671  CA  GLY A 700       7.669  25.555 -18.513  1.00 63.30           C
ATOM    672  C   GLY A 700       6.922  24.292 -18.076  1.00 64.26           C
ATOM    673  O   GLY A 700       7.495  23.480 -17.358  1.00 61.00           O
ATOM    674  N   MET A 701       5.697  24.030 -18.545  1.00 62.02           N
ATOM    675  CA  MET A 701       4.955  22.791 -18.211  1.00 63.34           C
ATOM    676  C   MET A 701       5.645  21.476 -18.628  1.00 64.79           C
ATOM    677  O   MET A 701       5.302  20.416 -18.097  1.00 60.73           O
ATOM    678  CB  MET A 701       3.549  22.818 -18.822  1.00 59.77           C
ATOM    679  CG  MET A 701       2.587  23.723 -18.058  1.00 55.83           C
ATOM    680  SD  MET A 701       0.832  23.453 -18.483  1.00 53.48           S
ATOM    681  CE  MET A 701       0.802  24.044 -20.191  1.00 48.36           C
ATOM    682  N   ALA A 702       6.589  21.529 -19.558  1.00 63.92           N
ATOM    683  CA  ALA A 702       7.354  20.363 -20.010  1.00 64.82           C
ATOM    684  C   ALA A 702       8.553  20.031 -19.099  1.00 65.22           C
ATOM    685  O   ALA A 702       8.994  18.878 -19.065  1.00 61.50           O
ATOM    686  CB  ALA A 702       7.790  20.610 -21.456  1.00 61.85           C
ATOM    687  N   PHE A 703       9.064  20.987 -18.324  1.00 61.29           N
ATOM    688  CA  PHE A 703      10.182  20.747 -17.417  1.00 61.37           C
ATOM    689  C   PHE A 703       9.761  19.893 -16.213  1.00 62.01           C
ATOM    690  O   PHE A 703       8.725  20.118 -15.580  1.00 57.75           O
ATOM    691  CB  PHE A 703      10.846  22.074 -17.011  1.00 57.45           C
ATOM    692  CG  PHE A 703      11.682  22.692 -18.124  1.00 53.60           C
ATOM    693  CD1 PHE A 703      13.014  22.283 -18.313  1.00 51.12           C
ATOM    694  CD2 PHE A 703      11.132  23.672 -18.979  1.00 49.53           C
ATOM    695  CE1 PHE A 703      13.792  22.842 -19.345  1.00 44.80           C
ATOM    696  CE2 PHE A 703      11.903  24.221 -20.010  1.00 46.74           C
ATOM    697  CZ  PHE A 703      13.236  23.815 -20.200  1.00 46.06           C
ATOM    698  N   GLY A 704      10.532  18.857 -15.913  1.00 62.76           N
ATOM    699  CA  GLY A 704      10.288  17.913 -14.820  1.00 62.22           C
ATOM    700  C   GLY A 704       9.325  16.764 -15.158  1.00 64.38           C
ATOM    701  O   GLY A 704       8.938  16.025 -14.265  1.00 59.70           O
ATOM    702  N   ASN A 705       8.932  16.593 -16.432  1.00 67.62           N
ATOM    703  CA  ASN A 705       8.121  15.436 -16.838  1.00 69.14           C
ATOM    704  C   ASN A 705       8.861  14.094 -16.649  1.00 73.27           C
ATOM    705  O   ASN A 705       8.203  13.114 -16.339  1.00 69.23           O
ATOM    706  CB  ASN A 705       7.637  15.617 -18.295  1.00 62.71           C
ATOM    707  CG  ASN A 705       6.418  16.516 -18.429  1.00 57.04           C
ATOM    708  OD1 ASN A 705       5.775  16.924 -17.468  1.00 54.09           O
ATOM    709  ND2 ASN A 705       6.048  16.845 -19.641  1.00 51.84           N
ATOM    710  N   GLY A 706      10.184  14.057 -16.744  1.00 71.62           N
ATOM    711  CA  GLY A 706      10.958  12.818 -16.556  1.00 75.08           C
ATOM    712  C   GLY A 706      10.805  12.217 -15.154  1.00 78.37           C
ATOM    713  O   GLY A 706      10.469  11.042 -15.024  1.00 77.14           O
ATOM    714  N   ILE A 707      10.957  13.034 -14.108  1.00 77.81           N
ATOM    715  CA  ILE A 707      10.813  12.589 -12.716  1.00 78.90           C
ATOM    716  C   ILE A 707       9.371  12.148 -12.432  1.00 79.35           C
ATOM    717  O   ILE A 707       9.155  11.094 -11.844  1.00 78.47           O
ATOM    718  CB  ILE A 707      11.263  13.699 -11.730  1.00 77.99           C
ATOM    719  CG1 ILE A 707      12.766  13.998 -11.924  1.00 71.41           C
ATOM    720  CG2 ILE A 707      10.977  13.291 -10.270  1.00 69.93           C
ATOM    721  CD1 ILE A 707      13.279  15.202 -11.120  1.00 62.69           C
ATOM    722  N   ILE A 708       8.382  12.914 -12.903  1.00 77.84           N
ATOM    723  CA  ILE A 708       6.970  12.564 -12.693  1.00 78.20           C
ATOM    724  C   ILE A 708       6.595  11.294 -13.458  1.00 79.91           C
ATOM    725  O   ILE A 708       5.928  10.434 -12.891  1.00 78.29           O
ATOM    726  CB  ILE A 708       6.065  13.751 -13.053  1.00 76.80           C
ATOM    727  CG1 ILE A 708       6.318  14.936 -12.094  1.00 71.75           C
ATOM    728  CG2 ILE A 708       4.573  13.367 -13.072  1.00 70.77           C
ATOM    729  CD1 ILE A 708       5.954  14.721 -10.614  1.00 63.06           C
ATOM    730  N   ASN A 709       7.066  11.133 -14.692  1.00 80.04           N
ATOM    731  CA  ASN A 709       6.841   9.908 -15.457  1.00 80.86           C
ATOM    732  C   ASN A 709       7.480   8.695 -14.762  1.00 82.42           C
ATOM    733  O   ASN A 709       6.876   7.632 -14.729  1.00 80.81           O
ATOM    734  CB  ASN A 709       7.402  10.082 -16.881  1.00 79.07           C
ATOM    735  CG  ASN A 709       6.593  11.039 -17.748  1.00 74.89           C
ATOM    736  OD1 ASN A 709       5.531  11.520 -17.411  1.00 70.44           O
ATOM    737  ND2 ASN A 709       7.086  11.328 -18.928  1.00 69.04           N
ATOM    738  N   PHE A 710       8.660   8.872 -14.163  1.00 79.77           N
ATOM    739  CA  PHE A 710       9.289   7.823 -13.363  1.00 81.03           C
ATOM    740  C   PHE A 710       8.461   7.492 -12.113  1.00 82.70           C
ATOM    741  O   PHE A 710       8.120   6.326 -11.915  1.00 81.12           O
ATOM    742  CB  PHE A 710      10.724   8.239 -13.009  1.00 81.96           C
ATOM    743  CG  PHE A 710      11.405   7.240 -12.101  1.00 83.22           C
ATOM    744  CD1 PHE A 710      11.597   7.527 -10.731  1.00 78.43           C
ATOM    745  CD2 PHE A 710      11.832   6.001 -12.620  1.00 78.98           C
ATOM    746  CE1 PHE A 710      12.212   6.588  -9.892  1.00 76.70           C
ATOM    747  CE2 PHE A 710      12.451   5.056 -11.777  1.00 76.83           C
ATOM    748  CZ  PHE A 710      12.642   5.352 -10.416  1.00 77.42           C
ATOM    749  N   LEU A 711       8.065   8.497 -11.322  1.00 81.60           N
ATOM    750  CA  LEU A 711       7.264   8.301 -10.107  1.00 80.92           C
ATOM    751  C   LEU A 711       5.865   7.730 -10.387  1.00 81.93           C
ATOM    752  O   LEU A 711       5.326   7.000  -9.557  1.00 81.51           O
ATOM    753  CB  LEU A 711       7.129   9.638  -9.357  1.00 81.00           C
ATOM    754  CG  LEU A 711       8.428  10.191  -8.737  1.00 78.88           C
ATOM    755  CD1 LEU A 711       8.140  11.550  -8.091  1.00 74.56           C
ATOM    756  CD2 LEU A 711       9.011   9.272  -7.664  1.00 73.82           C
ATOM    757  N   THR A 712       5.286   8.036 -11.544  1.00 83.61           N
ATOM    758  CA  THR A 712       3.974   7.511 -11.971  1.00 81.54           C
ATOM    759  C   THR A 712       4.100   6.152 -12.686  1.00 82.47           C
ATOM    760  O   THR A 712       3.091   5.539 -13.035  1.00 79.74           O
ATOM    761  CB  THR A 712       3.229   8.527 -12.859  1.00 79.44           C
ATOM    762  OG1 THR A 712       3.356   9.841 -12.350  1.00 71.90           O
ATOM    763  CG2 THR A 712       1.727   8.284 -12.969  1.00 71.81           C
ATOM    764  N   SER A 713       5.324   5.663 -12.917  1.00 84.34           N
ATOM    765  CA  SER A 713       5.521   4.410 -13.638  1.00 84.92           C
ATOM    766  C   SER A 713       5.062   3.197 -12.815  1.00 85.78           C
ATOM    767  O   SER A 713       5.286   3.102 -11.606  1.00 84.93           O
ATOM    768  CB  SER A 713       6.974   4.251 -14.108  1.00 84.41           C
ATOM    769  OG  SER A 713       7.852   3.944 -13.040  1.00 79.48           O
ATOM    770  N   ASN A 714       4.501   2.198 -13.499  1.00 86.30           N
ATOM    771  CA  ASN A 714       4.148   0.911 -12.890  1.00 86.81           C
ATOM    772  C   ASN A 714       5.371   0.226 -12.250  1.00 88.99           C
ATOM    773  O   ASN A 714       5.243  -0.476 -11.255  1.00 87.47           O
ATOM    774  CB  ASN A 714       3.533  -0.000 -13.970  1.00 84.70           C
ATOM    775  CG  ASN A 714       2.194   0.487 -14.496  1.00 81.02           C
ATOM    776  OD1 ASN A 714       1.639   1.467 -14.034  1.00 74.59           O
ATOM    777  ND2 ASN A 714       1.632  -0.170 -15.473  1.00 74.00           N
ATOM    778  N   LEU A 715       6.564   0.465 -12.813  1.00 87.90           N
ATOM    779  CA  LEU A 715       7.814  -0.069 -12.290  1.00 89.52           C
ATOM    780  C   LEU A 715       8.138   0.541 -10.919  1.00 90.92           C
ATOM    781  O   LEU A 715       8.428  -0.205  -9.991  1.00 91.08           O
ATOM    782  CB  LEU A 715       8.926   0.148 -13.327  1.00 89.45           C
ATOM    783  CG  LEU A 715      10.267  -0.520 -12.965  1.00 82.06           C
ATOM    784  CD1 LEU A 715      11.011  -0.907 -14.245  1.00 75.77           C
ATOM    785  CD2 LEU A 715      11.194   0.402 -12.161  1.00 74.57           C
ATOM    786  N   PHE A 716       8.028   1.856 -10.769  1.00 88.47           N
ATOM    787  CA  PHE A 716       8.263   2.517  -9.486  1.00 89.57           C
ATOM    788  C   PHE A 716       7.240   2.081  -8.423  1.00 90.75           C
ATOM    789  O   PHE A 716       7.622   1.772  -7.292  1.00 90.27           O
ATOM    790  CB  PHE A 716       8.235   4.031  -9.674  1.00 89.27           C
ATOM    791  CG  PHE A 716       8.446   4.781  -8.381  1.00 89.71           C
ATOM    792  CD1 PHE A 716       7.337   5.164  -7.600  1.00 85.72           C
ATOM    793  CD2 PHE A 716       9.746   5.045  -7.919  1.00 86.02           C
ATOM    794  CE1 PHE A 716       7.535   5.788  -6.362  1.00 84.78           C
ATOM    795  CE2 PHE A 716       9.946   5.670  -6.683  1.00 84.36           C
ATOM    796  CZ  PHE A 716       8.843   6.045  -5.900  1.00 85.10           C
ATOM    797  N   ALA A 717       5.965   2.011  -8.791  1.00 89.91           N
ATOM    798  CA  ALA A 717       4.909   1.573  -7.883  1.00 89.40           C
ATOM    799  C   ALA A 717       5.151   0.144  -7.370  1.00 90.51           C
ATOM    800  O   ALA A 717       5.029  -0.122  -6.175  1.00 89.83           O
ATOM    801  CB  ALA A 717       3.565   1.703  -8.598  1.00 88.68           C
ATOM    802  N   ARG A 718       5.564  -0.775  -8.258  1.00 91.19           N
ATOM    803  CA  ARG A 718       5.934  -2.143  -7.872  1.00 92.33           C
ATOM    804  C   ARG A 718       7.231  -2.204  -7.075  1.00 93.57           C
ATOM    805  O   ARG A 718       7.289  -2.907  -6.069  1.00 92.96           O
ATOM    806  CB  ARG A 718       6.032  -3.012  -9.131  1.00 92.01           C
ATOM    807  CG  ARG A 718       4.645  -3.301  -9.726  1.00 90.26           C
ATOM    808  CD  ARG A 718       4.803  -4.077 -11.031  1.00 88.84           C
ATOM    809  NE  ARG A 718       3.488  -4.478 -11.563  1.00 86.10           N
ATOM    810  CZ  ARG A 718       3.214  -4.904 -12.776  1.00 84.10           C
ATOM    811  NH1 ARG A 718       4.122  -4.999 -13.703  1.00 78.62           N
ATOM    812  NH2 ARG A 718       2.000  -5.247 -13.060  1.00 78.40           N
ATOM    813  N   ALA A 719       8.256  -1.447  -7.476  1.00 92.01           N
ATOM    814  CA  ALA A 719       9.550  -1.420  -6.805  1.00 92.78           C
ATOM    815  C   ALA A 719       9.484  -0.844  -5.378  1.00 93.56           C
ATOM    816  O   ALA A 719      10.306  -1.214  -4.542  1.00 92.60           O
ATOM    817  CB  ALA A 719      10.538  -0.623  -7.669  1.00 92.73           C
ATOM    818  N   SER A 720       8.524   0.026  -5.097  1.00 91.72           N
ATOM    819  CA  SER A 720       8.261   0.527  -3.743  1.00 91.66           C
ATOM    820  C   SER A 720       7.237  -0.321  -2.984  1.00 92.75           C
ATOM    821  O   SER A 720       7.427  -0.616  -1.805  1.00 91.26           O
ATOM    822  CB  SER A 720       7.836   2.002  -3.784  1.00 90.20           C
ATOM    823  OG  SER A 720       6.750   2.193  -4.669  1.00 82.36           O
ATOM    824  N   GLY A 721       6.169  -0.771  -3.656  1.00 92.04           N
ATOM    825  CA  GLY A 721       5.062  -1.505  -3.035  1.00 92.09           C
ATOM    826  C   GLY A 721       5.403  -2.943  -2.646  1.00 93.97           C
ATOM    827  O   GLY A 721       5.148  -3.344  -1.511  1.00 93.54           O
ATOM    828  N   TYR A 722       6.001  -3.737  -3.560  1.00 94.96           N
ATOM    829  CA  TYR A 722       6.297  -5.146  -3.259  1.00 95.63           C
ATOM    830  C   TYR A 722       7.287  -5.334  -2.101  1.00 96.20           C
ATOM    831  O   TYR A 722       6.983  -6.129  -1.220  1.00 95.76           O
ATOM    832  CB  TYR A 722       6.760  -5.903  -4.511  1.00 94.78           C
ATOM    833  CG  TYR A 722       5.636  -6.381  -5.402  1.00 93.94           C
ATOM    834  CD1 TYR A 722       4.822  -7.440  -4.976  1.00 89.22           C
ATOM    835  CD2 TYR A 722       5.421  -5.783  -6.663  1.00 89.10           C
ATOM    836  CE1 TYR A 722       3.784  -7.905  -5.804  1.00 87.69           C
ATOM    837  CE2 TYR A 722       4.381  -6.239  -7.485  1.00 87.58           C
ATOM    838  CZ  TYR A 722       3.562  -7.308  -7.059  1.00 89.18           C
ATOM    839  OH  TYR A 722       2.556  -7.766  -7.854  1.00 86.99           O
ATOM    840  N   PRO A 723       8.417  -4.589  -2.020  1.00 95.08           N
ATOM    841  CA  PRO A 723       9.297  -4.694  -0.870  1.00 94.97           C
ATOM    842  C   PRO A 723       8.610  -4.321   0.438  1.00 95.35           C
ATOM    843  O   PRO A 723       8.783  -5.024   1.426  1.00 94.93           O
ATOM    844  CB  PRO A 723      10.488  -3.775  -1.161  1.00 94.57           C
ATOM    845  CG  PRO A 723      10.512  -3.729  -2.680  1.00 93.54           C
ATOM    846  CD  PRO A 723       9.025  -3.753  -3.032  1.00 94.91           C
ATOM    847  N   ALA A 724       7.763  -3.282   0.440  1.00 94.47           N
ATOM    848  CA  ALA A 724       6.990  -2.908   1.625  1.00 93.79           C
ATOM    849  C   ALA A 724       6.078  -4.050   2.089  1.00 94.37           C
ATOM    850  O   ALA A 724       6.078  -4.402   3.276  1.00 93.34           O
ATOM    851  CB  ALA A 724       6.176  -1.642   1.320  1.00 93.42           C
ATOM    852  N   ILE A 725       5.341  -4.675   1.165  1.00 94.51           N
ATOM    853  CA  ILE A 725       4.422  -5.782   1.462  1.00 94.80           C
ATOM    854  C   ILE A 725       5.188  -7.009   1.969  1.00 95.26           C
ATOM    855  O   ILE A 725       4.816  -7.579   2.989  1.00 94.90           O
ATOM    856  CB  ILE A 725       3.561  -6.115   0.215  1.00 94.96           C
ATOM    857  CG1 ILE A 725       2.628  -4.934  -0.147  1.00 94.15           C
ATOM    858  CG2 ILE A 725       2.722  -7.386   0.456  1.00 94.07           C
ATOM    859  CD1 ILE A 725       2.040  -5.020  -1.561  1.00 90.85           C
ATOM    860  N   ILE A 726       6.271  -7.398   1.293  1.00 96.19           N
ATOM    861  CA  ILE A 726       7.064  -8.585   1.655  1.00 95.99           C
ATOM    862  C   ILE A 726       7.719  -8.405   3.025  1.00 95.53           C
ATOM    863  O   ILE A 726       7.678  -9.315   3.853  1.00 95.41           O
ATOM    864  CB  ILE A 726       8.109  -8.887   0.558  1.00 95.67           C
ATOM    865  CG1 ILE A 726       7.411  -9.348  -0.740  1.00 93.20           C
ATOM    866  CG2 ILE A 726       9.109  -9.965   1.016  1.00 92.70           C
ATOM    867  CD1 ILE A 726       8.326  -9.347  -1.971  1.00 85.72           C
ATOM    868  N   MET A 727       8.327  -7.240   3.282  1.00 95.14           N
ATOM    869  CA  MET A 727       8.974  -6.961   4.561  1.00 94.23           C
ATOM    870  C   MET A 727       7.961  -6.867   5.703  1.00 93.65           C
ATOM    871  O   MET A 727       8.200  -7.429   6.770  1.00 92.95           O
ATOM    872  CB  MET A 727       9.803  -5.675   4.474  1.00 94.33           C
ATOM    873  CG  MET A 727      11.033  -5.830   3.574  1.00 91.19           C
ATOM    874  SD  MET A 727      11.968  -4.290   3.400  1.00 84.18           S
ATOM    875  CE  MET A 727      13.205  -4.824   2.195  1.00 69.87           C
ATOM    876  N   GLY A 728       6.803  -6.240   5.461  1.00 94.77           N
ATOM    877  CA  GLY A 728       5.706  -6.191   6.429  1.00 93.11           C
ATOM    878  C   GLY A 728       5.170  -7.585   6.760  1.00 93.99           C
ATOM    879  O   GLY A 728       5.108  -7.962   7.927  1.00 93.22           O
ATOM    880  N   PHE A 729       4.881  -8.390   5.733  1.00 94.84           N
ATOM    881  CA  PHE A 729       4.463  -9.776   5.902  1.00 95.45           C
ATOM    882  C   PHE A 729       5.492 -10.594   6.686  1.00 96.01           C
ATOM    883  O   PHE A 729       5.139 -11.291   7.637  1.00 95.67           O
ATOM    884  CB  PHE A 729       4.227 -10.393   4.512  1.00 95.80           C
ATOM    885  CG  PHE A 729       3.910 -11.875   4.554  1.00 96.35           C
ATOM    886  CD1 PHE A 729       4.893 -12.822   4.200  1.00 92.41           C
ATOM    887  CD2 PHE A 729       2.645 -12.311   4.980  1.00 93.46           C
ATOM    888  CE1 PHE A 729       4.600 -14.200   4.278  1.00 92.56           C
ATOM    889  CE2 PHE A 729       2.358 -13.683   5.061  1.00 93.13           C
ATOM    890  CZ  PHE A 729       3.329 -14.625   4.708  1.00 94.82           C
ATOM    891  N   SER A 730       6.774 -10.477   6.337  1.00 96.40           N
ATOM    892  CA  SER A 730       7.849 -11.195   7.023  1.00 96.27           C
ATOM    893  C   SER A 730       7.965 -10.779   8.498  1.00 95.94           C
ATOM    894  O   SER A 730       8.100 -11.639   9.362  1.00 95.13           O
ATOM    895  CB  SER A 730       9.187 -10.973   6.311  1.00 95.95           C
ATOM    896  OG  SER A 730       9.119 -11.387   4.962  1.00 85.71           O
ATOM    897  N   SER A 731       7.856  -9.474   8.794  1.00 95.66           N
ATOM    898  CA  SER A 731       7.827  -8.942  10.163  1.00 94.93           C
ATOM    899  C   SER A 731       6.728  -9.597  11.007  1.00 94.87           C
ATOM    900  O   SER A 731       6.983 -10.106  12.096  1.00 93.79           O
ATOM    901  CB  SER A 731       7.623  -7.424  10.104  1.00 94.20           C
ATOM    902  OG  SER A 731       7.510  -6.848  11.376  1.00 83.17           O
ATOM    903  N   ASP A 732       5.519  -9.667  10.462  1.00 96.15           N
ATOM    904  CA  ASP A 732       4.374 -10.247  11.164  1.00 96.03           C
ATOM    905  C   ASP A 732       4.485 -11.770  11.322  1.00 96.45           C
ATOM    906  O   ASP A 732       4.050 -12.316  12.336  1.00 95.99           O
ATOM    907  CB  ASP A 732       3.090  -9.892  10.431  1.00 95.38           C
ATOM    908  CG  ASP A 732       2.697  -8.417  10.543  1.00 92.74           C
ATOM    909  OD1 ASP A 732       3.034  -7.780  11.562  1.00 87.91           O
ATOM    910  OD2 ASP A 732       1.957  -7.971   9.636  1.00 87.91           O
ATOM    911  N   ILE A 733       5.101 -12.472  10.357  1.00 96.82           N
ATOM    912  CA  ILE A 733       5.391 -13.902  10.498  1.00 96.91           C
ATOM    913  C   ILE A 733       6.393 -14.149  11.632  1.00 96.84           C
ATOM    914  O   ILE A 733       6.168 -15.046  12.442  1.00 96.59           O
ATOM    915  CB  ILE A 733       5.858 -14.509   9.157  1.00 96.70           C
ATOM    916  CG1 ILE A 733       4.715 -14.559   8.113  1.00 93.90           C
ATOM    917  CG2 ILE A 733       6.452 -15.919   9.335  1.00 93.74           C
ATOM    918  CD1 ILE A 733       3.494 -15.408   8.482  1.00 85.38           C
ATOM    919  N   PHE A 734       7.457 -13.348  11.740  1.00 96.25           N
ATOM    920  CA  PHE A 734       8.373 -13.455  12.878  1.00 96.13           C
ATOM    921  C   PHE A 734       7.661 -13.190  14.207  1.00 95.76           C
ATOM    922  O   PHE A 734       7.861 -13.937  15.166  1.00 95.08           O
ATOM    923  CB  PHE A 734       9.569 -12.513  12.691  1.00 96.05           C
ATOM    924  CG  PHE A 734      10.602 -13.024  11.712  1.00 95.44           C
ATOM    925  CD1 PHE A 734      11.311 -14.211  11.986  1.00 89.89           C
ATOM    926  CD2 PHE A 734      10.873 -12.316  10.523  1.00 90.19           C
ATOM    927  CE1 PHE A 734      12.261 -14.697  11.070  1.00 88.52           C
ATOM    928  CE2 PHE A 734      11.830 -12.803   9.608  1.00 89.62           C
ATOM    929  CZ  PHE A 734      12.516 -13.991   9.884  1.00 91.28           C
ATOM    930  N   LYS A 735       6.770 -12.207  14.247  1.00 95.83           N
ATOM    931  CA  LYS A 735       5.926 -11.948  15.414  1.00 95.23           C
ATOM    932  C   LYS A 735       5.031 -13.143  15.754  1.00 95.59           C
ATOM    933  O   LYS A 735       4.959 -13.544  16.912  1.00 95.29           O
ATOM    934  CB  LYS A 735       5.116 -10.669  15.173  1.00 94.58           C
ATOM    935  CG  LYS A 735       4.275 -10.319  16.409  1.00 92.29           C
ATOM    936  CD  LYS A 735       3.519  -9.013  16.222  1.00 89.07           C
ATOM    937  CE  LYS A 735       2.721  -8.763  17.515  1.00 81.19           C
ATOM    938  NZ  LYS A 735       1.922  -7.535  17.432  1.00 74.79           N
ATOM    939  N   ALA A 736       4.389 -13.747  14.762  1.00 96.13           N
ATOM    940  CA  ALA A 736       3.549 -14.929  14.956  1.00 96.32           C
ATOM    941  C   ALA A 736       4.350 -16.112  15.516  1.00 96.39           C
ATOM    942  O   ALA A 736       3.920 -16.759  16.468  1.00 96.00           O
ATOM    943  CB  ALA A 736       2.880 -15.283  13.623  1.00 96.59           C
ATOM    944  N   ILE A 737       5.549 -16.359  14.969  1.00 97.15           N
ATOM    945  CA  ILE A 737       6.461 -17.404  15.465  1.00 96.96           C
ATOM    946  C   ILE A 737       6.848 -17.123  16.923  1.00 96.55           C
ATOM    947  O   ILE A 737       6.796 -18.039  17.743  1.00 95.95           O
ATOM    948  CB  ILE A 737       7.713 -17.501  14.557  1.00 97.09           C
ATOM    949  CG1 ILE A 737       7.317 -18.078  13.174  1.00 95.44           C
ATOM    950  CG2 ILE A 737       8.801 -18.390  15.195  1.00 94.50           C
ATOM    951  CD1 ILE A 737       8.404 -17.889  12.100  1.00 89.18           C
ATOM    952  N   ARG A 738       7.177 -15.867  17.258  1.00 96.13           N
ATOM    953  CA  ARG A 738       7.473 -15.464  18.641  1.00 95.46           C
ATOM    954  C   ARG A 738       6.294 -15.747  19.575  1.00 95.78           C
ATOM    955  O   ARG A 738       6.482 -16.332  20.638  1.00 95.29           O
ATOM    956  CB  ARG A 738       7.850 -13.982  18.660  1.00 94.38           C
ATOM    957  CG  ARG A 738       8.325 -13.538  20.048  1.00 92.04           C
ATOM    958  CD  ARG A 738       8.408 -12.015  20.143  1.00 89.76           C
ATOM    959  NE  ARG A 738       7.072 -11.390  20.179  1.00 84.63           N
ATOM    960  CZ  ARG A 738       6.808 -10.113  20.058  1.00 85.09           C
ATOM    961  NH1 ARG A 738       7.726  -9.236  19.827  1.00 75.54           N
ATOM    962  NH2 ARG A 738       5.591  -9.683  20.166  1.00 76.31           N
ATOM    963  N   GLN A 739       5.081 -15.398  19.171  1.00 95.33           N
ATOM    964  CA  GLN A 739       3.871 -15.653  19.953  1.00 95.28           C
ATOM    965  C   GLN A 739       3.627 -17.158  20.169  1.00 95.03           C
ATOM    966  O   GLN A 739       3.302 -17.577  21.278  1.00 94.29           O
ATOM    967  CB  GLN A 739       2.661 -14.979  19.277  1.00 95.22           C
ATOM    968  CG  GLN A 739       2.720 -13.456  19.453  1.00 93.68           C
ATOM    969  CD  GLN A 739       1.580 -12.719  18.758  1.00 93.37           C
ATOM    970  OE1 GLN A 739       1.018 -13.143  17.758  1.00 87.81           O
ATOM    971  NE2 GLN A 739       1.220 -11.560  19.260  1.00 86.74           N
ATOM    972  N   TRP A 740       3.855 -17.977  19.145  1.00 96.16           N
ATOM    973  CA  TRP A 740       3.802 -19.438  19.277  1.00 95.65           C
ATOM    974  C   TRP A 740       4.853 -19.974  20.248  1.00 95.73           C
ATOM    975  O   TRP A 740       4.543 -20.821  21.094  1.00 94.32           O
ATOM    976  CB  TRP A 740       4.008 -20.100  17.904  1.00 94.42           C
ATOM    977  CG  TRP A 740       2.947 -19.863  16.883  1.00 83.82           C
ATOM    978  CD1 TRP A 740       1.695 -19.404  17.116  1.00 70.49           C
ATOM    979  CD2 TRP A 740       3.016 -20.089  15.445  1.00 78.26           C
ATOM    980  NE1 TRP A 740       0.996 -19.328  15.945  1.00 66.50           N
ATOM    981  CE2 TRP A 740       1.758 -19.746  14.874  1.00 76.16           C
ATOM    982  CE3 TRP A 740       4.007 -20.570  14.561  1.00 62.49           C
ATOM    983  CZ2 TRP A 740       1.492 -19.861  13.496  1.00 67.52           C
ATOM    984  CZ3 TRP A 740       3.756 -20.689  13.186  1.00 61.30           C
ATOM    985  CH2 TRP A 740       2.503 -20.339  12.647  1.00 62.43           C
ATOM    986  N   GLN A 741       6.081 -19.489  20.139  1.00 95.80           N
ATOM    987  CA  GLN A 741       7.173 -19.903  21.018  1.00 95.34           C
ATOM    988  C   GLN A 741       6.924 -19.516  22.483  1.00 95.25           C
ATOM    989  O   GLN A 741       7.349 -20.257  23.362  1.00 94.29           O
ATOM    990  CB  GLN A 741       8.487 -19.293  20.525  1.00 95.38           C
ATOM    991  CG  GLN A 741       8.997 -20.006  19.263  1.00 92.79           C
ATOM    992  CD  GLN A 741      10.267 -19.359  18.704  1.00 89.87           C
ATOM    993  OE1 GLN A 741      10.728 -18.317  19.136  1.00 84.94           O
ATOM    994  NE2 GLN A 741      10.899 -19.973  17.721  1.00 83.68           N
ATOM    995  N   ASN A 742       6.189 -18.439  22.731  1.00 94.85           N
ATOM    996  CA  ASN A 742       5.863 -17.935  24.061  1.00 94.88           C
ATOM    997  C   ASN A 742       4.485 -18.385  24.584  1.00 94.54           C
ATOM    998  O   ASN A 742       3.909 -17.740  25.446  1.00 90.71           O
ATOM    999  CB  ASN A 742       6.066 -16.422  24.078  1.00 94.33           C
ATOM   1000  CG  ASN A 742       7.522 -16.049  23.874  1.00 92.49           C
ATOM   1001  OD1 ASN A 742       8.418 -16.561  24.519  1.00 81.29           O
ATOM   1002  ND2 ASN A 742       7.792 -15.170  22.954  1.00 80.87           N
ATOM   1003  N   GLY A 743       3.940 -19.483  24.057  1.00 92.32           N
ATOM   1004  CA  GLY A 743       2.796 -20.149  24.681  1.00 91.90           C
ATOM   1005  C   GLY A 743       1.416 -19.709  24.196  1.00 92.92           C
ATOM   1006  O   GLY A 743       0.429 -20.300  24.611  1.00 88.66           O
ATOM   1007  N   ASN A 744       1.308 -18.749  23.267  1.00 93.94           N
ATOM   1008  CA  ASN A 744       0.006 -18.378  22.698  1.00 94.79           C
ATOM   1009  C   ASN A 744      -0.111 -18.712  21.208  1.00 95.28           C
ATOM   1010  O   ASN A 744       0.061 -17.876  20.322  1.00 94.48           O
ATOM   1011  CB  ASN A 744      -0.331 -16.925  23.038  1.00 93.79           C
ATOM   1012  CG  ASN A 744      -1.814 -16.647  22.849  1.00 91.96           C
ATOM   1013  OD1 ASN A 744      -2.514 -17.254  22.046  1.00 86.17           O
ATOM   1014  ND2 ASN A 744      -2.347 -15.704  23.587  1.00 85.66           N
ATOM   1015  N   LEU A 745      -0.467 -19.973  20.932  1.00 94.50           N
ATOM   1016  CA  LEU A 745      -0.693 -20.477  19.579  1.00 95.37           C
ATOM   1017  C   LEU A 745      -1.797 -19.703  18.842  1.00 96.02           C
ATOM   1018  O   LEU A 745      -1.688 -19.442  17.650  1.00 95.51           O
ATOM   1019  CB  LEU A 745      -1.062 -21.975  19.684  1.00 94.78           C
ATOM   1020  CG  LEU A 745      -1.271 -22.679  18.330  1.00 89.82           C
ATOM   1021  CD1 LEU A 745       0.039 -22.802  17.542  1.00 81.44           C
ATOM   1022  CD2 LEU A 745      -1.819 -24.091  18.546  1.00 81.45           C
ATOM   1023  N   ILE A 746      -2.863 -19.328  19.538  1.00 95.88           N
ATOM   1024  CA  ILE A 746      -4.038 -18.711  18.921  1.00 96.20           C
ATOM   1025  C   ILE A 746      -3.732 -17.271  18.496  1.00 96.75           C
ATOM   1026  O   ILE A 746      -4.076 -16.883  17.376  1.00 96.31           O
ATOM   1027  CB  ILE A 746      -5.265 -18.801  19.861  1.00 95.85           C
ATOM   1028  CG1 ILE A 746      -5.580 -20.264  20.242  1.00 92.29           C
ATOM   1029  CG2 ILE A 746      -6.477 -18.164  19.141  1.00 90.33           C
ATOM   1030  CD1 ILE A 746      -6.678 -20.435  21.303  1.00 79.88           C
ATOM   1031  N   SER A 747      -3.041 -16.487  19.331  1.00 95.90           N
ATOM   1032  CA  SER A 747      -2.581 -15.138  18.953  1.00 95.67           C
ATOM   1033  C   SER A 747      -1.619 -15.184  17.767  1.00 96.36           C
ATOM   1034  O   SER A 747      -1.752 -14.386  16.844  1.00 95.94           O
ATOM   1035  CB  SER A 747      -1.885 -14.447  20.127  1.00 94.54           C
ATOM   1036  OG  SER A 747      -2.821 -14.192  21.147  1.00 83.34           O
ATOM   1037  N   GLY A 748      -0.704 -16.147  17.758  1.00 95.87           N
ATOM   1038  CA  GLY A 748       0.188 -16.379  16.628  1.00 96.10           C
ATOM   1039  C   GLY A 748      -0.566 -16.713  15.346  1.00 97.07           C
ATOM   1040  O   GLY A 748      -0.291 -16.129  14.303  1.00 96.95           O
ATOM   1041  N   LEU A 749      -1.573 -17.588  15.405  1.00 96.62           N
ATOM   1042  CA  LEU A 749      -2.392 -17.959  14.244  1.00 97.24           C
ATOM   1043  C   LEU A 749      -3.200 -16.773  13.716  1.00 97.69           C
ATOM   1044  O   LEU A 749      -3.232 -16.565  12.504  1.00 97.69           O
ATOM   1045  CB  LEU A 749      -3.262 -19.170  14.624  1.00 97.21           C
ATOM   1046  CG  LEU A 749      -4.031 -19.747  13.412  1.00 89.22           C
ATOM   1047  CD1 LEU A 749      -3.903 -21.274  13.387  1.00 82.66           C
ATOM   1048  CD2 LEU A 749      -5.517 -19.401  13.474  1.00 84.49           C
ATOM   1049  N   TYR A 750      -3.798 -15.974  14.588  1.00 97.23           N
ATOM   1050  CA  TYR A 750      -4.468 -14.739  14.162  1.00 97.38           C
ATOM   1051  C   TYR A 750      -3.505 -13.749  13.515  1.00 97.31           C
ATOM   1052  O   TYR A 750      -3.847 -13.171  12.490  1.00 97.07           O
ATOM   1053  CB  TYR A 750      -5.191 -14.069  15.339  1.00 97.13           C
ATOM   1054  CG  TYR A 750      -6.520 -14.686  15.723  1.00 96.74           C
ATOM   1055  CD1 TYR A 750      -7.517 -14.877  14.749  1.00 93.70           C
ATOM   1056  CD2 TYR A 750      -6.773 -15.029  17.059  1.00 93.83           C
ATOM   1057  CE1 TYR A 750      -8.761 -15.425  15.108  1.00 93.10           C
ATOM   1058  CE2 TYR A 750      -8.018 -15.579  17.419  1.00 93.25           C
ATOM   1059  CZ  TYR A 750      -9.020 -15.783  16.448  1.00 94.30           C
ATOM   1060  OH  TYR A 750     -10.205 -16.321  16.787  1.00 92.00           O
ATOM   1061  N   THR A 751      -2.310 -13.582  14.058  1.00 97.07           N
ATOM   1062  CA  THR A 751      -1.284 -12.693  13.500  1.00 96.40           C
ATOM   1063  C   THR A 751      -0.829 -13.173  12.120  1.00 96.87           C
ATOM   1064  O   THR A 751      -0.799 -12.387  11.179  1.00 96.55           O
ATOM   1065  CB  THR A 751      -0.085 -12.555  14.457  1.00 95.72           C
ATOM   1066  OG1 THR A 751      -0.542 -12.097  15.712  1.00 92.18           O
ATOM   1067  CG2 THR A 751       0.945 -11.554  13.966  1.00 91.21           C
ATOM   1068  N   ALA A 752      -0.565 -14.469  11.952  1.00 97.19           N
ATOM   1069  CA  ALA A 752      -0.172 -15.054  10.671  1.00 97.39           C
ATOM   1070  C   ALA A 752      -1.300 -14.976   9.618  1.00 97.61           C
ATOM   1071  O   ALA A 752      -1.049 -14.648   8.461  1.00 97.45           O
ATOM   1072  CB  ALA A 752       0.251 -16.508  10.915  1.00 97.23           C
ATOM   1073  N   ALA A 753      -2.543 -15.255   9.999  1.00 97.62           N
ATOM   1074  CA  ALA A 753      -3.689 -15.138   9.100  1.00 97.83           C
ATOM   1075  C   ALA A 753      -3.955 -13.675   8.709  1.00 97.93           C
ATOM   1076  O   ALA A 753      -4.243 -13.386   7.547  1.00 97.67           O
ATOM   1077  CB  ALA A 753      -4.906 -15.781   9.775  1.00 97.85           C
ATOM   1078  N   ALA A 754      -3.822 -12.741   9.651  1.00 97.47           N
ATOM   1079  CA  ALA A 754      -3.959 -11.307   9.416  1.00 96.98           C
ATOM   1080  C   ALA A 754      -2.891 -10.791   8.453  1.00 97.04           C
ATOM   1081  O   ALA A 754      -3.226 -10.069   7.506  1.00 96.80           O
ATOM   1082  CB  ALA A 754      -3.882 -10.578  10.759  1.00 96.56           C
ATOM   1083  N   SER A 755      -1.634 -11.183   8.638  1.00 97.27           N
ATOM   1084  CA  SER A 755      -0.544 -10.777   7.749  1.00 96.71           C
ATOM   1085  C   SER A 755      -0.711 -11.330   6.339  1.00 97.16           C
ATOM   1086  O   SER A 755      -0.598 -10.579   5.373  1.00 96.57           O
ATOM   1087  CB  SER A 755       0.818 -11.169   8.335  1.00 95.60           C
ATOM   1088  OG  SER A 755       0.969 -12.556   8.420  1.00 84.40           O
ATOM   1089  N   ALA A 756      -1.091 -12.616   6.185  1.00 97.87           N
ATOM   1090  CA  ALA A 756      -1.327 -13.235   4.885  1.00 97.90           C
ATOM   1091  C   ALA A 756      -2.493 -12.570   4.131  1.00 97.92           C
ATOM   1092  O   ALA A 756      -2.350 -12.210   2.963  1.00 97.43           O
ATOM   1093  CB  ALA A 756      -1.570 -14.733   5.091  1.00 97.72           C
ATOM   1094  N   THR A 757      -3.629 -12.353   4.797  1.00 98.17           N
ATOM   1095  CA  THR A 757      -4.795 -11.706   4.194  1.00 97.97           C
ATOM   1096  C   THR A 757      -4.528 -10.248   3.829  1.00 97.91           C
ATOM   1097  O   THR A 757      -4.890  -9.814   2.731  1.00 96.99           O
ATOM   1098  CB  THR A 757      -6.039 -11.801   5.087  1.00 97.03           C
ATOM   1099  OG1 THR A 757      -5.759 -11.369   6.392  1.00 84.33           O
ATOM   1100  CG2 THR A 757      -6.577 -13.227   5.196  1.00 81.46           C
ATOM   1101  N   THR A 758      -3.822  -9.509   4.682  1.00 97.57           N
ATOM   1102  CA  THR A 758      -3.440  -8.111   4.422  1.00 96.82           C
ATOM   1103  C   THR A 758      -2.427  -8.004   3.288  1.00 96.71           C
ATOM   1104  O   THR A 758      -2.564  -7.135   2.428  1.00 95.90           O
ATOM   1105  CB  THR A 758      -2.892  -7.439   5.685  1.00 96.03           C
ATOM   1106  OG1 THR A 758      -3.836  -7.543   6.722  1.00 87.75           O
ATOM   1107  CG2 THR A 758      -2.618  -5.949   5.503  1.00 85.97           C
ATOM   1108  N   ALA A 759      -1.438  -8.898   3.223  1.00 97.38           N
ATOM   1109  CA  ALA A 759      -0.461  -8.935   2.135  1.00 96.97           C
ATOM   1110  C   ALA A 759      -1.126  -9.246   0.788  1.00 96.61           C
ATOM   1111  O   ALA A 759      -0.927  -8.507  -0.176  1.00 96.25           O
ATOM   1112  CB  ALA A 759       0.632  -9.955   2.483  1.00 97.11           C
ATOM   1113  N   LEU A 760      -1.982 -10.273   0.726  1.00 97.52           N
ATOM   1114  CA  LEU A 760      -2.740 -10.610  -0.476  1.00 97.22           C
ATOM   1115  C   LEU A 760      -3.654  -9.456  -0.901  1.00 96.81           C
ATOM   1116  O   LEU A 760      -3.654  -9.071  -2.070  1.00 96.32           O
ATOM   1117  CB  LEU A 760      -3.575 -11.882  -0.225  1.00 97.12           C
ATOM   1118  CG  LEU A 760      -2.745 -13.177  -0.159  1.00 87.25           C
ATOM   1119  CD1 LEU A 760      -3.660 -14.335   0.270  1.00 80.34           C
ATOM   1120  CD2 LEU A 760      -2.127 -13.536  -1.509  1.00 81.64           C
ATOM   1121  N   GLY A 761      -4.375  -8.855   0.046  1.00 97.12           N
ATOM   1122  CA  GLY A 761      -5.214  -7.687  -0.215  1.00 96.53           C
ATOM   1123  C   GLY A 761      -4.412  -6.510  -0.757  1.00 96.12           C
ATOM   1124  O   GLY A 761      -4.818  -5.890  -1.743  1.00 95.41           O
ATOM   1125  N   SER A 762      -3.233  -6.244  -0.206  1.00 96.78           N
ATOM   1126  CA  SER A 762      -2.344  -5.159  -0.636  1.00 95.61           C
ATOM   1127  C   SER A 762      -1.804  -5.383  -2.048  1.00 94.95           C
ATOM   1128  O   SER A 762      -1.754  -4.438  -2.837  1.00 93.37           O
ATOM   1129  CB  SER A 762      -1.179  -4.993   0.340  1.00 95.03           C
ATOM   1130  OG  SER A 762      -1.662  -4.682   1.624  1.00 86.19           O
ATOM   1131  N   ILE A 763      -1.472  -6.626  -2.411  1.00 96.28           N
ATOM   1132  CA  ILE A 763      -1.072  -6.993  -3.781  1.00 95.33           C
ATOM   1133  C   ILE A 763      -2.227  -6.746  -4.754  1.00 94.53           C
ATOM   1134  O   ILE A 763      -2.029  -6.146  -5.809  1.00 93.23           O
ATOM   1135  CB  ILE A 763      -0.580  -8.454  -3.832  1.00 95.32           C
ATOM   1136  CG1 ILE A 763       0.753  -8.597  -3.072  1.00 93.93           C
ATOM   1137  CG2 ILE A 763      -0.404  -8.942  -5.289  1.00 93.81           C
ATOM   1138  CD1 ILE A 763       1.150 -10.047  -2.765  1.00 89.17           C
ATOM   1139  N   LEU A 764      -3.450  -7.162  -4.418  1.00 94.94           N
ATOM   1140  CA  LEU A 764      -4.627  -6.957  -5.266  1.00 94.36           C
ATOM   1141  C   LEU A 764      -4.967  -5.471  -5.429  1.00 93.61           C
ATOM   1142  O   LEU A 764      -5.321  -5.048  -6.524  1.00 92.86           O
ATOM   1143  CB  LEU A 764      -5.827  -7.717  -4.693  1.00 94.61           C
ATOM   1144  CG  LEU A 764      -5.728  -9.249  -4.763  1.00 93.15           C
ATOM   1145  CD1 LEU A 764      -6.961  -9.858  -4.102  1.00 89.31           C
ATOM   1146  CD2 LEU A 764      -5.642  -9.775  -6.192  1.00 88.97           C
ATOM   1147  N   VAL A 765      -4.847  -4.668  -4.369  1.00 94.58           N
ATOM   1148  CA  VAL A 765      -5.033  -3.211  -4.452  1.00 93.56           C
ATOM   1149  C   VAL A 765      -3.951  -2.575  -5.316  1.00 92.60           C
ATOM   1150  O   VAL A 765      -4.279  -1.762  -6.179  1.00 91.25           O
ATOM   1151  CB  VAL A 765      -5.064  -2.565  -3.058  1.00 92.95           C
ATOM   1152  CG1 VAL A 765      -5.043  -1.031  -3.108  1.00 90.47           C
ATOM   1153  CG2 VAL A 765      -6.356  -2.962  -2.325  1.00 90.00           C
ATOM   1154  N   LEU A 766      -2.692  -2.957  -5.138  1.00 92.58           N
ATOM   1155  CA  LEU A 766      -1.571  -2.443  -5.928  1.00 91.49           C
ATOM   1156  C   LEU A 766      -1.790  -2.739  -7.415  1.00 91.19           C
ATOM   1157  O   LEU A 766      -1.848  -1.812  -8.221  1.00 90.91           O
ATOM   1158  CB  LEU A 766      -0.255  -3.037  -5.389  1.00 91.08           C
ATOM   1159  CG  LEU A 766       1.000  -2.600  -6.165  1.00 88.85           C
ATOM   1160  CD1 LEU A 766       1.247  -1.089  -6.065  1.00 84.27           C
ATOM   1161  CD2 LEU A 766       2.228  -3.324  -5.602  1.00 83.07           C
ATOM   1162  N   GLU A 767      -1.965  -3.999  -7.791  1.00 91.07           N
ATOM   1163  CA  GLU A 767      -2.125  -4.385  -9.191  1.00 90.49           C
ATOM   1164  C   GLU A 767      -3.460  -3.922  -9.783  1.00 90.33           C
ATOM   1165  O   GLU A 767      -3.507  -3.465 -10.929  1.00 88.66           O
ATOM   1166  CB  GLU A 767      -1.972  -5.908  -9.331  1.00 90.22           C
ATOM   1167  CG  GLU A 767      -0.532  -6.380  -9.085  1.00 86.94           C
ATOM   1168  CD  GLU A 767       0.470  -5.839 -10.123  1.00 88.20           C
ATOM   1169  OE1 GLU A 767       1.677  -5.715  -9.814  1.00 78.93           O
ATOM   1170  OE2 GLU A 767       0.097  -5.570 -11.292  1.00 79.86           O
ATOM   1171  N   GLY A 768      -4.543  -3.960  -9.008  1.00 91.17           N
ATOM   1172  CA  GLY A 768      -5.853  -3.452  -9.423  1.00 89.88           C
ATOM   1173  C   GLY A 768      -5.817  -1.957  -9.715  1.00 89.69           C
ATOM   1174  O   GLY A 768      -6.294  -1.525 -10.764  1.00 87.66           O
ATOM   1175  N   SER A 769      -5.178  -1.158  -8.860  1.00 89.24           N
ATOM   1176  CA  SER A 769      -5.035   0.284  -9.081  1.00 86.85           C
ATOM   1177  C   SER A 769      -4.166   0.619 -10.298  1.00 86.20           C
ATOM   1178  O   SER A 769      -4.515   1.523 -11.062  1.00 82.85           O
ATOM   1179  CB  SER A 769      -4.499   0.981  -7.826  1.00 85.10           C
ATOM   1180  OG  SER A 769      -3.189   0.570  -7.506  1.00 75.81           O
ATOM   1181  N   LEU A 770      -3.102  -0.146 -10.547  1.00 86.36           N
ATOM   1182  CA  LEU A 770      -2.277  -0.003 -11.743  1.00 85.63           C
ATOM   1183  C   LEU A 770      -3.060  -0.378 -13.021  1.00 85.48           C
ATOM   1184  O   LEU A 770      -2.949   0.314 -14.028  1.00 83.27           O
ATOM   1185  CB  LEU A 770      -1.007  -0.855 -11.606  1.00 85.32           C
ATOM   1186  CG  LEU A 770      -0.025  -0.374 -10.519  1.00 83.76           C
ATOM   1187  CD1 LEU A 770       1.135  -1.363 -10.417  1.00 78.65           C
ATOM   1188  CD2 LEU A 770       0.536   1.015 -10.804  1.00 78.04           C
ATOM   1189  N   ALA A 771      -3.892  -1.416 -12.959  1.00 85.61           N
ATOM   1190  CA  ALA A 771      -4.718  -1.863 -14.075  1.00 84.89           C
ATOM   1191  C   ALA A 771      -5.897  -0.922 -14.398  1.00 84.25           C
ATOM   1192  O   ALA A 771      -6.401  -0.937 -15.513  1.00 81.89           O
ATOM   1193  CB  ALA A 771      -5.196  -3.287 -13.782  1.00 84.68           C
ATOM   1194  N   ILE A 772      -6.323  -0.065 -13.461  1.00 79.95           N
ATOM   1195  CA  ILE A 772      -7.301   1.010 -13.745  1.00 78.23           C
ATOM   1196  C   ILE A 772      -6.697   2.040 -14.712  1.00 77.36           C
ATOM   1197  O   ILE A 772      -7.388   2.518 -15.608  1.00 73.47           O
ATOM   1198  CB  ILE A 772      -7.792   1.680 -12.439  1.00 77.45           C
ATOM   1199  CG1 ILE A 772      -8.656   0.703 -11.618  1.00 74.77           C
ATOM   1200  CG2 ILE A 772      -8.619   2.955 -12.725  1.00 73.69           C
ATOM   1201  CD1 ILE A 772      -8.883   1.134 -10.154  1.00 67.14           C
ATOM   1202  N   ALA A 773      -5.401   2.357 -14.543  1.00 74.96           N
ATOM   1203  CA  ALA A 773      -4.695   3.320 -15.396  1.00 71.91           C
ATOM   1204  C   ALA A 773      -4.303   2.742 -16.769  1.00 72.25           C
ATOM   1205  O   ALA A 773      -4.080   3.497 -17.719  1.00 67.35           O
ATOM   1206  CB  ALA A 773      -3.479   3.831 -14.622  1.00 69.44           C
ATOM   1207  N   GLY A 774      -4.224   1.421 -16.903  1.00 71.69           N
ATOM   1208  CA  GLY A 774      -3.927   0.703 -18.137  1.00 71.26           C
ATOM   1209  C   GLY A 774      -3.681  -0.785 -17.881  1.00 73.38           C
ATOM   1210  O   GLY A 774      -3.334  -1.176 -16.781  1.00 68.16           O
ATOM   1211  N   THR A 775      -3.851  -1.633 -18.901  1.00 68.92           N
ATOM   1212  CA  THR A 775      -3.658  -3.084 -18.764  1.00 70.16           C
ATOM   1213  C   THR A 775      -2.261  -3.423 -18.232  1.00 71.08           C
ATOM   1214  O   THR A 775      -1.252  -2.864 -18.667  1.00 64.75           O
ATOM   1215  CB  THR A 775      -3.887  -3.812 -20.098  1.00 66.49           C
ATOM   1216  OG1 THR A 775      -3.116  -3.223 -21.120  1.00 62.03           O
ATOM   1217  CG2 THR A 775      -5.346  -3.734 -20.539  1.00 64.27           C
ATOM   1218  N   THR A 776      -2.186  -4.327 -17.263  1.00 67.40           N
ATOM   1219  CA  THR A 776      -0.924  -4.805 -16.673  1.00 67.26           C
ATOM   1220  C   THR A 776      -0.680  -6.266 -17.045  1.00 68.33           C
ATOM   1221  O   THR A 776      -1.584  -6.974 -17.488  1.00 64.41           O
ATOM   1222  CB  THR A 776      -0.879  -4.615 -15.150  1.00 62.77           C
ATOM   1223  OG1 THR A 776      -1.783  -5.480 -14.510  1.00 60.58           O
ATOM   1224  CG2 THR A 776      -1.170  -3.190 -14.706  1.00 61.92           C
ATOM   1225  N   VAL A 777       0.544  -6.751 -16.839  1.00 70.41           N
ATOM   1226  CA  VAL A 777       0.904  -8.155 -17.111  1.00 70.95           C
ATOM   1227  C   VAL A 777       0.087  -9.130 -16.250  1.00 71.76           C
ATOM   1228  O   VAL A 777      -0.251 -10.212 -16.707  1.00 68.04           O
ATOM   1229  CB  VAL A 777       2.418  -8.369 -16.896  1.00 69.94           C
ATOM   1230  CG1 VAL A 777       2.856  -9.814 -17.140  1.00 63.39           C
ATOM   1231  CG2 VAL A 777       3.247  -7.470 -17.818  1.00 66.88           C
ATOM   1232  N   LEU A 778      -0.232  -8.731 -15.001  1.00 72.82           N
ATOM   1233  CA  LEU A 778      -0.984  -9.570 -14.070  1.00 74.34           C
ATOM   1234  C   LEU A 778      -2.505  -9.435 -14.249  1.00 75.34           C
ATOM   1235  O   LEU A 778      -3.236 -10.393 -13.994  1.00 71.42           O
ATOM   1236  CB  LEU A 778      -0.564  -9.219 -12.628  1.00 72.83           C
ATOM   1237  CG  LEU A 778       0.888  -9.622 -12.289  1.00 66.70           C
ATOM   1238  CD1 LEU A 778       1.265  -9.081 -10.913  1.00 64.12           C
ATOM   1239  CD2 LEU A 778       1.071 -11.136 -12.267  1.00 62.62           C
ATOM   1240  N   ILE A 779      -2.984  -8.270 -14.683  1.00 73.12           N
ATOM   1241  CA  ILE A 779      -4.401  -7.998 -14.906  1.00 76.21           C
ATOM   1242  C   ILE A 779      -4.574  -7.463 -16.337  1.00 76.78           C
ATOM   1243  O   ILE A 779      -4.381  -6.268 -16.578  1.00 74.07           O
ATOM   1244  CB  ILE A 779      -4.969  -7.040 -13.830  1.00 74.85           C
ATOM   1245  CG1 ILE A 779      -4.736  -7.600 -12.408  1.00 72.40           C
ATOM   1246  CG2 ILE A 779      -6.464  -6.816 -14.092  1.00 71.75           C
ATOM   1247  CD1 ILE A 779      -5.124  -6.630 -11.290  1.00 66.12           C
ATOM   1248  N   PRO A 780      -4.936  -8.326 -17.299  1.00 77.34           N
ATOM   1249  CA  PRO A 780      -5.043  -7.953 -18.707  1.00 76.19           C
ATOM   1250  C   PRO A 780      -6.308  -7.142 -19.049  1.00 77.20           C
ATOM   1251  O   PRO A 780      -6.516  -6.782 -20.203  1.00 74.13           O
ATOM   1252  CB  PRO A 780      -4.971  -9.281 -19.471  1.00 73.61           C
ATOM   1253  CG  PRO A 780      -5.588 -10.275 -18.499  1.00 72.40           C
ATOM   1254  CD  PRO A 780      -5.138  -9.760 -17.129  1.00 75.10           C
ATOM   1255  N   PHE A 781      -7.155  -6.848 -18.056  1.00 76.55           N
ATOM   1256  CA  PHE A 781      -8.394  -6.104 -18.227  1.00 76.73           C
ATOM   1257  C   PHE A 781      -8.319  -4.751 -17.506  1.00 77.44           C
ATOM   1258  O   PHE A 781      -7.966  -4.695 -16.334  1.00 73.05           O
ATOM   1259  CB  PHE A 781      -9.575  -6.938 -17.716  1.00 73.13           C
ATOM   1260  CG  PHE A 781      -9.641  -8.339 -18.283  1.00 69.13           C
ATOM   1261  CD1 PHE A 781     -10.059  -8.545 -19.609  1.00 64.47           C
ATOM   1262  CD2 PHE A 781      -9.266  -9.443 -17.497  1.00 65.38           C
ATOM   1263  CE1 PHE A 781     -10.099  -9.848 -20.147  1.00 58.21           C
ATOM   1264  CE2 PHE A 781      -9.306 -10.742 -18.033  1.00 58.90           C
ATOM   1265  CZ  PHE A 781      -9.724 -10.949 -19.358  1.00 58.35           C
ATOM   1266  N   ALA A 782      -8.687  -3.677 -18.193  1.00 75.32           N
ATOM   1267  CA  ALA A 782      -8.759  -2.329 -17.621  1.00 74.06           C
ATOM   1268  C   ALA A 782     -10.204  -1.967 -17.218  1.00 75.11           C
ATOM   1269  O   ALA A 782     -11.177  -2.618 -17.611  1.00 68.69           O
ATOM   1270  CB  ALA A 782      -8.162  -1.335 -18.634  1.00 69.42           C
ATOM   1271  N   GLY A 783     -10.360  -0.891 -16.440  1.00 75.87           N
ATOM   1272  CA  GLY A 783     -11.665  -0.331 -16.085  1.00 75.83           C
ATOM   1273  C   GLY A 783     -12.352  -1.031 -14.905  1.00 78.78           C
ATOM   1274  O   GLY A 783     -11.732  -1.265 -13.864  1.00 76.05           O
ATOM   1275  N   TRP A 784     -13.638  -1.352 -15.038  1.00 81.51           N
ATOM   1276  CA  TRP A 784     -14.475  -1.862 -13.949  1.00 82.41           C
ATOM   1277  C   TRP A 784     -14.000  -3.191 -13.354  1.00 84.76           C
ATOM   1278  O   TRP A 784     -14.094  -3.386 -12.140  1.00 83.55           O
ATOM   1279  CB  TRP A 784     -15.923  -1.985 -14.430  1.00 80.58           C
ATOM   1280  CG  TRP A 784     -16.619  -0.675 -14.603  1.00 78.41           C
ATOM   1281  CD1 TRP A 784     -16.907  -0.052 -15.776  1.00 73.17           C
ATOM   1282  CD2 TRP A 784     -17.118   0.212 -13.555  1.00 72.87           C
ATOM   1283  NE1 TRP A 784     -17.543   1.150 -15.531  1.00 66.31           N
ATOM   1284  CE2 TRP A 784     -17.701   1.360 -14.176  1.00 69.28           C
ATOM   1285  CE3 TRP A 784     -17.142   0.150 -12.146  1.00 66.41           C
ATOM   1286  CZ2 TRP A 784     -18.279   2.404 -13.438  1.00 68.67           C
ATOM   1287  CZ3 TRP A 784     -17.723   1.197 -11.397  1.00 67.61           C
ATOM   1288  CH2 TRP A 784     -18.290   2.315 -12.031  1.00 66.58           C
ATOM   1289  N   THR A 785     -13.427  -4.080 -14.159  1.00 86.43           N
ATOM   1290  CA  THR A 785     -12.857  -5.346 -13.672  1.00 87.27           C
ATOM   1291  C   THR A 785     -11.655  -5.095 -12.754  1.00 89.02           C
ATOM   1292  O   THR A 785     -11.550  -5.702 -11.691  1.00 88.46           O
ATOM   1293  CB  THR A 785     -12.426  -6.233 -14.853  1.00 85.48           C
ATOM   1294  OG1 THR A 785     -13.477  -6.334 -15.789  1.00 76.55           O
ATOM   1295  CG2 THR A 785     -12.081  -7.658 -14.424  1.00 76.48           C
ATOM   1296  N   ALA A 786     -10.776  -4.164 -13.121  1.00 86.99           N
ATOM   1297  CA  ALA A 786      -9.642  -3.764 -12.309  1.00 87.06           C
ATOM   1298  C   ALA A 786     -10.083  -3.093 -10.997  1.00 88.91           C
ATOM   1299  O   ALA A 786      -9.546  -3.390  -9.934  1.00 88.72           O
ATOM   1300  CB  ALA A 786      -8.757  -2.844 -13.156  1.00 85.80           C
ATOM   1301  N   ALA A 787     -11.125  -2.251 -11.054  1.00 88.13           N
ATOM   1302  CA  ALA A 787     -11.735  -1.660  -9.870  1.00 87.74           C
ATOM   1303  C   ALA A 787     -12.338  -2.730  -8.942  1.00 89.77           C
ATOM   1304  O   ALA A 787     -12.163  -2.654  -7.727  1.00 89.74           O
ATOM   1305  CB  ALA A 787     -12.782  -0.634 -10.316  1.00 86.43           C
ATOM   1306  N   GLY A 788     -12.984  -3.760  -9.492  1.00 91.18           N
ATOM   1307  CA  GLY A 788     -13.486  -4.904  -8.738  1.00 91.79           C
ATOM   1308  C   GLY A 788     -12.375  -5.662  -8.003  1.00 93.09           C
ATOM   1309  O   GLY A 788     -12.518  -5.959  -6.813  1.00 92.32           O
ATOM   1310  N   ILE A 789     -11.239  -5.903  -8.660  1.00 92.06           N
ATOM   1311  CA  ILE A 789     -10.071  -6.550  -8.040  1.00 92.27           C
ATOM   1312  C   ILE A 789      -9.509  -5.695  -6.897  1.00 93.77           C
ATOM   1313  O   ILE A 789      -9.240  -6.215  -5.816  1.00 93.58           O
ATOM   1314  CB  ILE A 789      -9.001  -6.861  -9.115  1.00 90.83           C
ATOM   1315  CG1 ILE A 789      -9.518  -7.953 -10.076  1.00 87.99           C
ATOM   1316  CG2 ILE A 789      -7.680  -7.319  -8.462  1.00 87.62           C
ATOM   1317  CD1 ILE A 789      -8.684  -8.105 -11.353  1.00 79.31           C
ATOM   1318  N   ALA A 790      -9.378  -4.378  -7.100  1.00 91.57           N
ATOM   1319  CA  ALA A 790      -8.933  -3.468  -6.050  1.00 91.85           C
ATOM   1320  C   ALA A 790      -9.897  -3.459  -4.849  1.00 93.97           C
ATOM   1321  O   ALA A 790      -9.457  -3.448  -3.702  1.00 93.60           O
ATOM   1322  CB  ALA A 790      -8.761  -2.066  -6.658  1.00 90.47           C
ATOM   1323  N   LEU A 791     -11.211  -3.535  -5.082  1.00 92.50           N
ATOM   1324  CA  LEU A 791     -12.229  -3.581  -4.036  1.00 93.53           C
ATOM   1325  C   LEU A 791     -12.177  -4.899  -3.246  1.00 95.03           C
ATOM   1326  O   LEU A 791     -12.255  -4.877  -2.015  1.00 95.85           O
ATOM   1327  CB  LEU A 791     -13.602  -3.299  -4.681  1.00 93.04           C
ATOM   1328  CG  LEU A 791     -14.711  -2.950  -3.672  1.00 84.34           C
ATOM   1329  CD1 LEU A 791     -15.756  -2.053  -4.356  1.00 79.15           C
ATOM   1330  CD2 LEU A 791     -15.442  -4.179  -3.145  1.00 78.65           C
ATOM   1331  N   ILE A 792     -11.972  -6.031  -3.914  1.00 95.02           N
ATOM   1332  CA  ILE A 792     -11.728  -7.322  -3.248  1.00 95.64           C
ATOM   1333  C   ILE A 792     -10.471  -7.221  -2.369  1.00 96.54           C
ATOM   1334  O   ILE A 792     -10.509  -7.622  -1.205  1.00 96.69           O
ATOM   1335  CB  ILE A 792     -11.611  -8.464  -4.283  1.00 95.58           C
ATOM   1336  CG1 ILE A 792     -12.981  -8.708  -4.965  1.00 92.85           C
ATOM   1337  CG2 ILE A 792     -11.118  -9.763  -3.627  1.00 92.76           C
ATOM   1338  CD1 ILE A 792     -12.894  -9.567  -6.240  1.00 85.02           C
ATOM   1339  N   GLY A 793      -9.400  -6.633  -2.884  1.00 94.00           N
ATOM   1340  CA  GLY A 793      -8.180  -6.395  -2.116  1.00 93.90           C
ATOM   1341  C   GLY A 793      -8.421  -5.534  -0.873  1.00 95.55           C
ATOM   1342  O   GLY A 793      -8.005  -5.908   0.222  1.00 95.91           O
ATOM   1343  N   ALA A 794      -9.172  -4.437  -1.013  1.00 95.79           N
ATOM   1344  CA  ALA A 794      -9.536  -3.582   0.122  1.00 95.36           C
ATOM   1345  C   ALA A 794     -10.375  -4.334   1.172  1.00 96.46           C
ATOM   1346  O   ALA A 794     -10.154  -4.175   2.373  1.00 96.06           O
ATOM   1347  CB  ALA A 794     -10.268  -2.352  -0.423  1.00 94.69           C
ATOM   1348  N   THR A 795     -11.284  -5.204   0.741  1.00 97.20           N
ATOM   1349  CA  THR A 795     -12.074  -6.055   1.632  1.00 97.21           C
ATOM   1350  C   THR A 795     -11.185  -7.048   2.394  1.00 97.58           C
ATOM   1351  O   THR A 795     -11.357  -7.226   3.599  1.00 97.13           O
ATOM   1352  CB  THR A 795     -13.156  -6.812   0.849  1.00 97.08           C
ATOM   1353  OG1 THR A 795     -13.956  -5.910   0.129  1.00 90.96           O
ATOM   1354  CG2 THR A 795     -14.107  -7.588   1.763  1.00 90.05           C
ATOM   1355  N   LEU A 796     -10.206  -7.661   1.720  1.00 97.29           N
ATOM   1356  CA  LEU A 796      -9.229  -8.538   2.369  1.00 97.30           C
ATOM   1357  C   LEU A 796      -8.372  -7.792   3.392  1.00 97.37           C
ATOM   1358  O   LEU A 796      -8.158  -8.309   4.485  1.00 97.04           O
ATOM   1359  CB  LEU A 796      -8.333  -9.210   1.312  1.00 97.18           C
ATOM   1360  CG  LEU A 796      -9.020 -10.301   0.478  1.00 95.57           C
ATOM   1361  CD1 LEU A 796      -8.043 -10.793  -0.597  1.00 91.23           C
ATOM   1362  CD2 LEU A 796      -9.436 -11.506   1.316  1.00 90.65           C
ATOM   1363  N   ILE A 797      -7.945  -6.560   3.099  1.00 96.52           N
ATOM   1364  CA  ILE A 797      -7.244  -5.711   4.069  1.00 95.70           C
ATOM   1365  C   ILE A 797      -8.134  -5.459   5.291  1.00 96.02           C
ATOM   1366  O   ILE A 797      -7.678  -5.627   6.421  1.00 95.57           O
ATOM   1367  CB  ILE A 797      -6.773  -4.387   3.427  1.00 94.97           C
ATOM   1368  CG1 ILE A 797      -5.682  -4.662   2.369  1.00 94.10           C
ATOM   1369  CG2 ILE A 797      -6.235  -3.405   4.489  1.00 94.03           C
ATOM   1370  CD1 ILE A 797      -5.367  -3.461   1.466  1.00 89.69           C
ATOM   1371  N   GLY A 798      -9.419  -5.142   5.095  1.00 96.47           N
ATOM   1372  CA  GLY A 798     -10.382  -4.991   6.181  1.00 96.16           C
ATOM   1373  C   GLY A 798     -10.524  -6.262   7.034  1.00 96.59           C
ATOM   1374  O   GLY A 798     -10.489  -6.195   8.264  1.00 96.12           O
ATOM   1375  N   GLY A 799     -10.586  -7.437   6.389  1.00 97.19           N
ATOM   1376  CA  GLY A 799     -10.569  -8.730   7.068  1.00 96.79           C
ATOM   1377  C   GLY A 799      -9.275  -8.973   7.854  1.00 96.97           C
ATOM   1378  O   GLY A 799      -9.329  -9.423   9.001  1.00 96.32           O
ATOM   1379  N   GLY A 800      -8.129  -8.612   7.282  1.00 96.79           N
ATOM   1380  CA  GLY A 800      -6.832  -8.673   7.964  1.00 95.76           C
ATOM   1381  C   GLY A 800      -6.785  -7.786   9.207  1.00 95.71           C
ATOM   1382  O   GLY A 800      -6.395  -8.244  10.277  1.00 94.79           O
ATOM   1383  N   LEU A 801      -7.277  -6.542   9.113  1.00 96.33           N
ATOM   1384  CA  LEU A 801      -7.369  -5.629  10.256  1.00 95.65           C
ATOM   1385  C   LEU A 801      -8.271  -6.174  11.372  1.00 95.76           C
ATOM   1386  O   LEU A 801      -7.944  -6.045  12.553  1.00 95.03           O
ATOM   1387  CB  LEU A 801      -7.886  -4.256   9.783  1.00 95.19           C
ATOM   1388  CG  LEU A 801      -6.902  -3.453   8.915  1.00 90.46           C
ATOM   1389  CD1 LEU A 801      -7.585  -2.181   8.419  1.00 82.67           C
ATOM   1390  CD2 LEU A 801      -5.641  -3.053   9.684  1.00 83.30           C
ATOM   1391  N   PHE A 802      -9.370  -6.830  11.017  1.00 96.43           N
ATOM   1392  CA  PHE A 802     -10.215  -7.515  11.991  1.00 96.39           C
ATOM   1393  C   PHE A 802      -9.467  -8.645  12.709  1.00 96.55           C
ATOM   1394  O   PHE A 802      -9.552  -8.766  13.930  1.00 96.52           O
ATOM   1395  CB  PHE A 802     -11.475  -8.032  11.291  1.00 96.96           C
ATOM   1396  CG  PHE A 802     -12.368  -8.853  12.203  1.00 96.16           C
ATOM   1397  CD1 PHE A 802     -12.338 -10.261  12.135  1.00 91.40           C
ATOM   1398  CD2 PHE A 802     -13.201  -8.215  13.131  1.00 92.98           C
ATOM   1399  CE1 PHE A 802     -13.159 -11.016  12.985  1.00 91.88           C
ATOM   1400  CE2 PHE A 802     -14.022  -8.977  13.984  1.00 92.88           C
ATOM   1401  CZ  PHE A 802     -14.009 -10.375  13.903  1.00 93.53           C
ATOM   1402  N   LEU A 803      -8.689  -9.452  11.980  1.00 96.09           N
ATOM   1403  CA  LEU A 803      -7.869 -10.507  12.572  1.00 95.92           C
ATOM   1404  C   LEU A 803      -6.749  -9.942  13.462  1.00 95.77           C
ATOM   1405  O   LEU A 803      -6.515 -10.473  14.550  1.00 95.60           O
ATOM   1406  CB  LEU A 803      -7.299 -11.407  11.468  1.00 96.48           C
ATOM   1407  CG  LEU A 803      -8.335 -12.225  10.686  1.00 96.02           C
ATOM   1408  CD1 LEU A 803      -7.640 -12.943   9.520  1.00 92.35           C
ATOM   1409  CD2 LEU A 803      -9.009 -13.293  11.548  1.00 92.28           C
ATOM   1410  N   TYR A 804      -6.118  -8.833  13.079  1.00 95.60           N
ATOM   1411  CA  TYR A 804      -5.185  -8.124  13.963  1.00 94.46           C
ATOM   1412  C   TYR A 804      -5.862  -7.637  15.246  1.00 94.38           C
ATOM   1413  O   TYR A 804      -5.293  -7.780  16.330  1.00 93.82           O
ATOM   1414  CB  TYR A 804      -4.543  -6.920  13.258  1.00 93.76           C
ATOM   1415  CG  TYR A 804      -3.455  -7.246  12.261  1.00 92.82           C
ATOM   1416  CD1 TYR A 804      -2.293  -7.954  12.657  1.00 88.65           C
ATOM   1417  CD2 TYR A 804      -3.577  -6.794  10.934  1.00 89.10           C
ATOM   1418  CE1 TYR A 804      -1.277  -8.221  11.720  1.00 87.63           C
ATOM   1419  CE2 TYR A 804      -2.568  -7.057   9.998  1.00 87.79           C
ATOM   1420  CZ  TYR A 804      -1.419  -7.770  10.386  1.00 89.35           C
ATOM   1421  OH  TYR A 804      -0.464  -8.023   9.463  1.00 86.61           O
ATOM   1422  N   SER A 805      -7.081  -7.112  15.146  1.00 94.52           N
ATOM   1423  CA  SER A 805      -7.859  -6.727  16.322  1.00 94.45           C
ATOM   1424  C   SER A 805      -8.119  -7.918  17.244  1.00 94.24           C
ATOM   1425  O   SER A 805      -7.978  -7.798  18.462  1.00 94.16           O
ATOM   1426  CB  SER A 805      -9.181  -6.082  15.889  1.00 95.55           C
ATOM   1427  OG  SER A 805      -9.928  -5.681  17.016  1.00 89.33           O
ATOM   1428  N   LYS A 806      -8.430  -9.107  16.683  1.00 95.91           N
ATOM   1429  CA  LYS A 806      -8.585 -10.350  17.452  1.00 95.67           C
ATOM   1430  C   LYS A 806      -7.277 -10.829  18.088  1.00 95.32           C
ATOM   1431  O   LYS A 806      -7.312 -11.336  19.207  1.00 94.60           O
ATOM   1432  CB  LYS A 806      -9.185 -11.461  16.571  1.00 96.31           C
ATOM   1433  CG  LYS A 806     -10.670 -11.255  16.232  1.00 93.96           C
ATOM   1434  CD  LYS A 806     -11.556 -11.352  17.478  1.00 89.08           C
ATOM   1435  CE  LYS A 806     -13.028 -11.250  17.102  1.00 83.58           C
ATOM   1436  NZ  LYS A 806     -13.883 -11.253  18.321  1.00 74.81           N
ATOM   1437  N   ALA A 807      -6.147 -10.674  17.406  1.00 95.95           N
ATOM   1438  CA  ALA A 807      -4.840 -10.949  18.002  1.00 94.77           C
ATOM   1439  C   ALA A 807      -4.538  -9.969  19.145  1.00 94.06           C
ATOM   1440  O   ALA A 807      -4.080 -10.380  20.205  1.00 92.83           O
ATOM   1441  CB  ALA A 807      -3.765 -10.886  16.910  1.00 94.55           C
ATOM   1442  N   HIS A 808      -4.850  -8.686  18.950  1.00 95.06           N
ATOM   1443  CA  HIS A 808      -4.618  -7.637  19.940  1.00 93.77           C
ATOM   1444  C   HIS A 808      -5.501  -7.779  21.179  1.00 93.69           C
ATOM   1445  O   HIS A 808      -5.012  -7.580  22.285  1.00 93.17           O
ATOM   1446  CB  HIS A 808      -4.802  -6.270  19.281  1.00 92.32           C
ATOM   1447  CG  HIS A 808      -4.366  -5.140  20.174  1.00 88.57           C
ATOM   1448  ND1 HIS A 808      -3.072  -4.870  20.567  1.00 76.72           N
ATOM   1449  CD2 HIS A 808      -5.169  -4.202  20.762  1.00 76.22           C
ATOM   1450  CE1 HIS A 808      -3.099  -3.794  21.372  1.00 76.62           C
ATOM   1451  NE2 HIS A 808      -4.357  -3.355  21.509  1.00 79.65           N
ATOM   1452  N   SER A 809      -6.763  -8.195  21.020  1.00 94.07           N
ATOM   1453  CA  SER A 809      -7.674  -8.403  22.153  1.00 94.04           C
ATOM   1454  C   SER A 809      -7.261  -9.551  23.085  1.00 93.74           C
ATOM   1455  O   SER A 809      -7.878  -9.730  24.125  1.00 92.26           O
ATOM   1456  CB  SER A 809      -9.104  -8.637  21.657  1.00 94.00           C
ATOM   1457  OG  SER A 809      -9.250  -9.895  21.024  1.00 86.72           O
ATOM   1458  N   ARG A 810      -6.284 -10.359  22.681  1.00 94.83           N
ATOM   1459  CA  ARG A 810      -5.716 -11.435  23.496  1.00 94.45           C
ATOM   1460  C   ARG A 810      -4.466 -11.027  24.268  1.00 94.83           C
ATOM   1461  O   ARG A 810      -3.955 -11.845  25.032  1.00 92.76           O
ATOM   1462  CB  ARG A 810      -5.416 -12.650  22.611  1.00 94.00           C
ATOM   1463  CG  ARG A 810      -6.701 -13.336  22.150  1.00 90.92           C
ATOM   1464  CD  ARG A 810      -6.342 -14.569  21.316  1.00 88.33           C
ATOM   1465  NE  ARG A 810      -7.528 -15.434  21.137  1.00 83.78           N
ATOM   1466  CZ  ARG A 810      -7.764 -16.574  21.763  1.00 81.58           C
ATOM   1467  NH1 ARG A 810      -6.908 -17.102  22.598  1.00 72.74           N
ATOM   1468  NH2 ARG A 810      -8.880 -17.213  21.569  1.00 73.74           N
ATOM   1469  N   LEU A 811      -3.965  -9.817  24.058  1.00 92.94           N
ATOM   1470  CA  LEU A 811      -2.877  -9.279  24.861  1.00 92.94           C
ATOM   1471  C   LEU A 811      -3.404  -8.979  26.266  1.00 93.44           C
ATOM   1472  O   LEU A 811      -4.434  -8.316  26.396  1.00 92.40           O
ATOM   1473  CB  LEU A 811      -2.305  -8.010  24.215  1.00 91.70           C
ATOM   1474  CG  LEU A 811      -1.656  -8.251  22.835  1.00 86.20           C
ATOM   1475  CD1 LEU A 811      -1.221  -6.911  22.239  1.00 79.42           C
ATOM   1476  CD2 LEU A 811      -0.428  -9.149  22.922  1.00 79.47           C
ATOM   1477  N   HIS A 812      -2.698  -9.463  27.269  1.00 93.96           N
ATOM   1478  CA  HIS A 812      -3.064  -9.186  28.647  1.00 93.64           C
ATOM   1479  C   HIS A 812      -2.821  -7.708  28.973  1.00 92.79           C
ATOM   1480  O   HIS A 812      -1.698  -7.196  28.845  1.00 91.24           O
ATOM   1481  CB  HIS A 812      -2.307 -10.111  29.606  1.00 93.21           C
ATOM   1482  CG  HIS A 812      -2.708 -11.570  29.479  1.00 93.69           C
ATOM   1483  ND1 HIS A 812      -3.967 -12.042  29.199  1.00 83.61           N
ATOM   1484  CD2 HIS A 812      -1.889 -12.650  29.617  1.00 85.36           C
ATOM   1485  CE1 HIS A 812      -3.905 -13.381  29.172  1.00 88.11           C
ATOM   1486  NE2 HIS A 812      -2.663 -13.803  29.424  1.00 89.60           N
ATOM   1487  N   SER A 813      -3.868  -7.042  29.437  1.00 91.75           N
ATOM   1488  CA  SER A 813      -3.695  -5.839  30.239  1.00 91.14           C
ATOM   1489  C   SER A 813      -2.915  -6.174  31.526  1.00 91.96           C
ATOM   1490  O   SER A 813      -2.864  -7.339  31.928  1.00 91.39           O
ATOM   1491  CB  SER A 813      -5.052  -5.201  30.562  1.00 90.31           C
ATOM   1492  OG  SER A 813      -5.821  -6.054  31.366  1.00 87.01           O
ATOM   1493  N   PRO A 814      -2.311  -5.195  32.204  1.00 91.69           N
ATOM   1494  CA  PRO A 814      -1.572  -5.445  33.439  1.00 91.39           C
ATOM   1495  C   PRO A 814      -2.392  -6.211  34.493  1.00 92.49           C
ATOM   1496  O   PRO A 814      -1.905  -7.183  35.076  1.00 91.48           O
ATOM   1497  CB  PRO A 814      -1.154  -4.057  33.931  1.00 89.22           C
ATOM   1498  CG  PRO A 814      -1.040  -3.241  32.645  1.00 86.53           C
ATOM   1499  CD  PRO A 814      -2.178  -3.804  31.795  1.00 89.40           C
ATOM   1500  N   LEU A 815      -3.655  -5.851  34.648  1.00 90.72           N
ATOM   1501  CA  LEU A 815      -4.560  -6.526  35.586  1.00 91.96           C
ATOM   1502  C   LEU A 815      -4.927  -7.953  35.133  1.00 93.39           C
ATOM   1503  O   LEU A 815      -5.012  -8.861  35.958  1.00 92.66           O
ATOM   1504  CB  LEU A 815      -5.807  -5.648  35.770  1.00 90.26           C
ATOM   1505  CG  LEU A 815      -6.714  -6.101  36.924  1.00 83.91           C
ATOM   1506  CD1 LEU A 815      -6.047  -5.930  38.288  1.00 78.87           C
ATOM   1507  CD2 LEU A 815      -8.000  -5.272  36.913  1.00 78.56           C
ATOM   1508  N   GLU A 816      -5.110  -8.189  33.835  1.00 93.10           N
ATOM   1509  CA  GLU A 816      -5.343  -9.539  33.293  1.00 93.84           C
ATOM   1510  C   GLU A 816      -4.095 -10.415  33.420  1.00 94.23           C
ATOM   1511  O   GLU A 816      -4.205 -11.601  33.716  1.00 93.59           O
ATOM   1512  CB  GLU A 816      -5.737  -9.458  31.815  1.00 93.72           C
ATOM   1513  CG  GLU A 816      -7.171  -8.957  31.600  1.00 89.47           C
ATOM   1514  CD  GLU A 816      -7.428  -8.562  30.136  1.00 88.23           C
ATOM   1515  OE1 GLU A 816      -8.617  -8.499  29.757  1.00 78.29           O
ATOM   1516  OE2 GLU A 816      -6.444  -8.230  29.434  1.00 81.03           O
ATOM   1517  N   LEU A 817      -2.909  -9.843  33.249  1.00 93.09           N
ATOM   1518  CA  LEU A 817      -1.641 -10.533  33.473  1.00 93.54           C
ATOM   1519  C   LEU A 817      -1.500 -10.955  34.933  1.00 94.29           C
ATOM   1520  O   LEU A 817      -1.116 -12.091  35.208  1.00 94.30           O
ATOM   1521  CB  LEU A 817      -0.489  -9.605  33.046  1.00 93.31           C
ATOM   1522  CG  LEU A 817       0.901 -10.236  33.229  1.00 91.45           C
ATOM   1523  CD1 LEU A 817       1.127 -11.413  32.282  1.00 86.93           C
ATOM   1524  CD2 LEU A 817       1.983  -9.189  32.966  1.00 86.73           C
ATOM   1525  N   TRP A 818      -1.841 -10.067  35.864  1.00 93.87           N
ATOM   1526  CA  TRP A 818      -1.907 -10.402  37.280  1.00 94.25           C
ATOM   1527  C   TRP A 818      -2.906 -11.531  37.531  1.00 94.60           C
ATOM   1528  O   TRP A 818      -2.545 -12.536  38.139  1.00 94.44           O
ATOM   1529  CB  TRP A 818      -2.242  -9.154  38.101  1.00 94.05           C
ATOM   1530  CG  TRP A 818      -2.524  -9.473  39.536  1.00 93.29           C
ATOM   1531  CD1 TRP A 818      -1.602  -9.597  40.510  1.00 90.68           C
ATOM   1532  CD2 TRP A 818      -3.806  -9.830  40.149  1.00 92.60           C
ATOM   1533  NE1 TRP A 818      -2.214 -10.012  41.674  1.00 91.05           N
ATOM   1534  CE2 TRP A 818      -3.566 -10.188  41.503  1.00 92.12           C
ATOM   1535  CE3 TRP A 818      -5.135  -9.919  39.685  1.00 90.26           C
ATOM   1536  CZ2 TRP A 818      -4.592 -10.644  42.357  1.00 89.43           C
ATOM   1537  CZ3 TRP A 818      -6.178 -10.358  40.529  1.00 87.79           C
ATOM   1538  CH2 TRP A 818      -5.902 -10.728  41.850  1.00 87.37           C
ATOM   1539  N   ALA A 819      -4.130 -11.417  37.004  1.00 94.65           N
ATOM   1540  CA  ALA A 819      -5.171 -12.429  37.169  1.00 94.74           C
ATOM   1541  C   ALA A 819      -4.733 -13.796  36.618  1.00 94.89           C
ATOM   1542  O   ALA A 819      -4.955 -14.815  37.262  1.00 94.22           O
ATOM   1543  CB  ALA A 819      -6.454 -11.933  36.486  1.00 94.27           C
ATOM   1544  N   SER A 820      -4.051 -13.816  35.468  1.00 95.36           N
ATOM   1545  CA  SER A 820      -3.522 -15.055  34.881  1.00 95.30           C
ATOM   1546  C   SER A 820      -2.460 -15.713  35.768  1.00 95.13           C
ATOM   1547  O   SER A 820      -2.421 -16.935  35.863  1.00 93.80           O
ATOM   1548  CB  SER A 820      -2.966 -14.773  33.487  1.00 94.99           C
ATOM   1549  OG  SER A 820      -2.611 -15.986  32.853  1.00 83.66           O
ATOM   1550  N   ARG A 821      -1.628 -14.908  36.452  1.00 94.62           N
ATOM   1551  CA  ARG A 821      -0.562 -15.386  37.347  1.00 94.60           C
ATOM   1552  C   ARG A 821      -1.027 -15.726  38.768  1.00 94.91           C
ATOM   1553  O   ARG A 821      -0.265 -16.362  39.500  1.00 93.57           O
ATOM   1554  CB  ARG A 821       0.553 -14.343  37.420  1.00 93.75           C
ATOM   1555  CG  ARG A 821       1.328 -14.236  36.098  1.00 90.31           C
ATOM   1556  CD  ARG A 821       2.387 -13.139  36.200  1.00 90.42           C
ATOM   1557  NE  ARG A 821       3.465 -13.508  37.140  1.00 86.78           N
ATOM   1558  CZ  ARG A 821       4.320 -12.682  37.715  1.00 88.14           C
ATOM   1559  NH1 ARG A 821       4.306 -11.407  37.488  1.00 79.94           N
ATOM   1560  NH2 ARG A 821       5.198 -13.147  38.561  1.00 77.95           N
ATOM   1561  N   SER A 822      -2.213 -15.285  39.160  1.00 94.47           N
ATOM   1562  CA  SER A 822      -2.754 -15.478  40.505  1.00 94.34           C
ATOM   1563  C   SER A 822      -2.926 -16.963  40.863  1.00 94.11           C
ATOM   1564  O   SER A 822      -2.853 -17.845  39.995  1.00 92.73           O
ATOM   1565  CB  SER A 822      -4.085 -14.727  40.650  1.00 93.95           C
ATOM   1566  OG  SER A 822      -5.118 -15.390  39.942  1.00 86.96           O
ATOM   1567  N   ILE A 823      -3.202 -17.240  42.128  1.00 93.52           N
ATOM   1568  CA  ILE A 823      -3.446 -18.603  42.635  1.00 92.96           C
ATOM   1569  C   ILE A 823      -4.576 -19.298  41.862  1.00 92.87           C
ATOM   1570  O   ILE A 823      -4.515 -20.505  41.624  1.00 90.48           O
ATOM   1571  CB  ILE A 823      -3.735 -18.549  44.160  1.00 91.37           C
ATOM   1572  CG1 ILE A 823      -2.463 -18.132  44.918  1.00 80.99           C
ATOM   1573  CG2 ILE A 823      -4.246 -19.899  44.692  1.00 78.42           C
ATOM   1574  CD1 ILE A 823      -2.700 -17.770  46.398  1.00 72.18           C
ATOM   1575  N   PHE A 824      -5.580 -18.528  41.420  1.00 92.18           N
ATOM   1576  CA  PHE A 824      -6.724 -19.018  40.653  1.00 92.07           C
ATOM   1577  C   PHE A 824      -6.576 -18.828  39.139  1.00 92.77           C
ATOM   1578  O   PHE A 824      -7.492 -19.137  38.380  1.00 89.74           O
ATOM   1579  CB  PHE A 824      -7.996 -18.339  41.180  1.00 90.15           C
ATOM   1580  CG  PHE A 824      -8.220 -18.529  42.664  1.00 87.36           C
ATOM   1581  CD1 PHE A 824      -8.564 -19.796  43.167  1.00 82.34           C
ATOM   1582  CD2 PHE A 824      -8.053 -17.449  43.546  1.00 83.17           C
ATOM   1583  CE1 PHE A 824      -8.751 -19.986  44.551  1.00 79.66           C
ATOM   1584  CE2 PHE A 824      -8.242 -17.637  44.933  1.00 79.64           C
ATOM   1585  CZ  PHE A 824      -8.585 -18.899  45.428  1.00 79.14           C
ATOM   1586  N   GLY A 825      -5.437 -18.303  38.688  1.00 91.63           N
ATOM   1587  CA  GLY A 825      -5.184 -17.977  37.294  1.00 92.23           C
ATOM   1588  C   GLY A 825      -4.880 -19.195  36.428  1.00 93.15           C
ATOM   1589  O   GLY A 825      -4.399 -20.231  36.887  1.00 91.43           O
ATOM   1590  N   THR A 826      -5.102 -19.043  35.111  1.00 94.51           N
ATOM   1591  CA  THR A 826      -4.824 -20.094  34.113  1.00 94.24           C
ATOM   1592  C   THR A 826      -3.330 -20.285  33.851  1.00 94.67           C
ATOM   1593  O   THR A 826      -2.925 -21.320  33.316  1.00 92.65           O
ATOM   1594  CB  THR A 826      -5.513 -19.776  32.781  1.00 93.46           C
ATOM   1595  OG1 THR A 826      -5.018 -18.571  32.263  1.00 90.01           O
ATOM   1596  CG2 THR A 826      -7.032 -19.635  32.932  1.00 87.96           C
ATOM   1597  N   ARG A 827      -2.523 -19.297  34.211  1.00 94.90           N
ATOM   1598  CA  ARG A 827      -1.087 -19.178  33.896  1.00 95.54           C
ATOM   1599  C   ARG A 827      -0.786 -19.147  32.393  1.00 96.16           C
ATOM   1600  O   ARG A 827       0.370 -19.310  32.004  1.00 94.53           O
ATOM   1601  CB  ARG A 827      -0.263 -20.243  34.625  1.00 94.73           C
ATOM   1602  CG  ARG A 827      -0.533 -20.290  36.127  1.00 91.67           C
ATOM   1603  CD  ARG A 827       0.356 -21.363  36.746  1.00 85.94           C
ATOM   1604  NE  ARG A 827       0.024 -21.576  38.151  1.00 76.93           N
ATOM   1605  CZ  ARG A 827       0.480 -22.540  38.920  1.00 69.22           C
ATOM   1606  NH1 ARG A 827       1.353 -23.419  38.484  1.00 62.46           N
ATOM   1607  NH2 ARG A 827       0.068 -22.643  40.148  1.00 60.94           N
ATOM   1608  N   GLU A 828      -1.768 -18.922  31.550  1.00 94.86           N
ATOM   1609  CA  GLU A 828      -1.556 -18.762  30.113  1.00 94.57           C
ATOM   1610  C   GLU A 828      -0.831 -17.445  29.828  1.00 95.06           C
ATOM   1611  O   GLU A 828      -1.157 -16.407  30.402  1.00 93.87           O
ATOM   1612  CB  GLU A 828      -2.886 -18.848  29.355  1.00 93.72           C
ATOM   1613  CG  GLU A 828      -3.490 -20.263  29.453  1.00 87.10           C
ATOM   1614  CD  GLU A 828      -4.788 -20.430  28.647  1.00 79.79           C
ATOM   1615  OE1 GLU A 828      -5.239 -21.593  28.545  1.00 69.70           O
ATOM   1616  OE2 GLU A 828      -5.320 -19.418  28.139  1.00 70.20           O
ATOM   1617  N   ASN A 829       0.159 -17.491  28.948  1.00 94.67           N
ATOM   1618  CA  ASN A 829       0.806 -16.293  28.441  1.00 94.82           C
ATOM   1619  C   ASN A 829       0.078 -15.801  27.181  1.00 94.61           C
ATOM   1620  O   ASN A 829      -0.458 -16.590  26.406  1.00 92.97           O
ATOM   1621  CB  ASN A 829       2.297 -16.565  28.187  1.00 94.06           C
ATOM   1622  CG  ASN A 829       3.071 -15.300  27.873  1.00 92.84           C
ATOM   1623  OD1 ASN A 829       2.791 -14.228  28.388  1.00 86.48           O
ATOM   1624  ND2 ASN A 829       4.045 -15.355  27.005  1.00 86.46           N
ATOM   1625  N   ASP A 830       0.106 -14.483  26.931  1.00 94.49           N
ATOM   1626  CA  ASP A 830      -0.460 -13.851  25.745  1.00 93.82           C
ATOM   1627  C   ASP A 830       0.451 -13.914  24.505  1.00 93.74           C
ATOM   1628  O   ASP A 830       0.103 -13.411  23.438  1.00 89.51           O
ATOM   1629  CB  ASP A 830      -0.855 -12.413  26.094  1.00 91.84           C
ATOM   1630  CG  ASP A 830       0.303 -11.542  26.576  1.00 91.92           C
ATOM   1631  OD1 ASP A 830       1.451 -12.023  26.704  1.00 88.05           O
ATOM   1632  OD2 ASP A 830       0.047 -10.370  26.916  1.00 88.06           O
ATOM   1633  N   GLY A 831       1.611 -14.553  24.625  1.00 93.29           N
ATOM   1634  CA  GLY A 831       2.595 -14.678  23.557  1.00 92.97           C
ATOM   1635  C   GLY A 831       3.624 -13.552  23.505  1.00 93.64           C
ATOM   1636  O   GLY A 831       4.489 -13.559  22.629  1.00 91.32           O
ATOM   1637  N   GLU A 832       3.563 -12.593  24.422  1.00 92.58           N
ATOM   1638  CA  GLU A 832       4.546 -11.516  24.518  1.00 92.27           C
ATOM   1639  C   GLU A 832       5.699 -11.869  25.476  1.00 92.69           C
ATOM   1640  O   GLU A 832       5.536 -12.603  26.453  1.00 90.99           O
ATOM   1641  CB  GLU A 832       3.873 -10.190  24.887  1.00 91.06           C
ATOM   1642  CG  GLU A 832       2.902  -9.675  23.802  1.00 86.54           C
ATOM   1643  CD  GLU A 832       3.578  -9.375  22.448  1.00 84.82           C
ATOM   1644  OE1 GLU A 832       2.969  -9.606  21.376  1.00 74.68           O
ATOM   1645  OE2 GLU A 832       4.747  -8.928  22.426  1.00 75.86           O
ATOM   1646  N   ILE A 833       6.882 -11.348  25.160  1.00 91.79           N
ATOM   1647  CA  ILE A 833       8.064 -11.447  26.017  1.00 91.44           C
ATOM   1648  C   ILE A 833       8.049 -10.279  27.001  1.00 91.74           C
ATOM   1649  O   ILE A 833       7.829  -9.129  26.610  1.00 90.31           O
ATOM   1650  CB  ILE A 833       9.371 -11.477  25.195  1.00 90.02           C
ATOM   1651  CG1 ILE A 833       9.379 -12.689  24.239  1.00 83.72           C
ATOM   1652  CG2 ILE A 833      10.598 -11.526  26.127  1.00 83.20           C
ATOM   1653  CD1 ILE A 833      10.549 -12.697  23.246  1.00 76.11           C
ATOM   1654  N   ARG A 834       8.303 -10.576  28.255  1.00 91.36           N
ATOM   1655  CA  ARG A 834       8.429  -9.577  29.320  1.00 91.05           C
ATOM   1656  C   ARG A 834       9.748  -9.804  30.052  1.00 91.44           C
ATOM   1657  O   ARG A 834       9.947 -10.881  30.612  1.00 90.00           O
ATOM   1658  CB  ARG A 834       7.235  -9.686  30.281  1.00 90.80           C
ATOM   1659  CG  ARG A 834       5.897  -9.350  29.596  1.00 89.11           C
ATOM   1660  CD  ARG A 834       4.734  -9.599  30.563  1.00 88.69           C
ATOM   1661  NE  ARG A 834       3.443  -9.210  29.983  1.00 87.04           N
ATOM   1662  CZ  ARG A 834       2.672  -9.914  29.161  1.00 87.10           C
ATOM   1663  NH1 ARG A 834       2.954 -11.116  28.745  1.00 79.57           N
ATOM   1664  NH2 ARG A 834       1.577  -9.407  28.729  1.00 81.49           N
ATOM   1665  N   ASP A 835      10.612  -8.793  30.086  1.00 90.39           N
ATOM   1666  CA  ASP A 835      11.976  -8.914  30.621  1.00 88.80           C
ATOM   1667  C   ASP A 835      12.010  -9.404  32.080  1.00 89.09           C
ATOM   1668  O   ASP A 835      12.887 -10.163  32.485  1.00 84.75           O
ATOM   1669  CB  ASP A 835      12.676  -7.546  30.510  1.00 86.23           C
ATOM   1670  CG  ASP A 835      12.787  -7.053  29.068  1.00 79.64           C
ATOM   1671  OD1 ASP A 835      12.874  -7.914  28.164  1.00 73.16           O
ATOM   1672  OD2 ASP A 835      12.729  -5.827  28.888  1.00 73.97           O
ATOM   1673  N   ASN A 836      11.000  -9.013  32.847  1.00 89.48           N
ATOM   1674  CA  ASN A 836      10.883  -9.338  34.265  1.00 89.46           C
ATOM   1675  C   ASN A 836      10.185 -10.678  34.555  1.00 91.03           C
ATOM   1676  O   ASN A 836      10.075 -11.054  35.721  1.00 88.68           O
ATOM   1677  CB  ASN A 836      10.183  -8.156  34.960  1.00 86.94           C
ATOM   1678  CG  ASN A 836      10.982  -6.871  34.865  1.00 80.29           C
ATOM   1679  OD1 ASN A 836      12.198  -6.859  34.790  1.00 72.13           O
ATOM   1680  ND2 ASN A 836      10.325  -5.732  34.876  1.00 72.95           N
ATOM   1681  N   ILE A 837       9.689 -11.389  33.537  1.00 90.60           N
ATOM   1682  CA  ILE A 837       8.905 -12.616  33.702  1.00 92.50           C
ATOM   1683  C   ILE A 837       9.482 -13.700  32.788  1.00 93.43           C
ATOM   1684  O   ILE A 837       9.287 -13.682  31.573  1.00 91.68           O
ATOM   1685  CB  ILE A 837       7.395 -12.372  33.432  1.00 92.36           C
ATOM   1686  CG1 ILE A 837       6.841 -11.261  34.348  1.00 89.51           C
ATOM   1687  CG2 ILE A 837       6.624 -13.688  33.639  1.00 89.24           C
ATOM   1688  CD1 ILE A 837       5.357 -10.928  34.126  1.00 85.96           C
ATOM   1689  N   LYS A 838      10.152 -14.669  33.387  1.00 94.79           N
ATOM   1690  CA  LYS A 838      10.620 -15.862  32.672  1.00 95.04           C
ATOM   1691  C   LYS A 838       9.519 -16.912  32.683  1.00 95.48           C
ATOM   1692  O   LYS A 838       9.039 -17.277  33.750  1.00 93.62           O
ATOM   1693  CB  LYS A 838      11.919 -16.393  33.285  1.00 93.95           C
ATOM   1694  CG  LYS A 838      13.068 -15.393  33.071  1.00 81.43           C
ATOM   1695  CD  LYS A 838      14.391 -15.966  33.569  1.00 75.00           C
ATOM   1696  CE  LYS A 838      15.508 -14.930  33.330  1.00 65.26           C
ATOM   1697  NZ  LYS A 838      16.834 -15.431  33.754  1.00 54.44           N
ATOM   1698  N   LEU A 839       9.143 -17.377  31.489  1.00 93.55           N
ATOM   1699  CA  LEU A 839       8.178 -18.458  31.339  1.00 93.96           C
ATOM   1700  C   LEU A 839       8.760 -19.782  31.848  1.00 94.09           C
ATOM   1701  O   LEU A 839       9.978 -19.990  31.820  1.00 92.39           O
ATOM   1702  CB  LEU A 839       7.730 -18.572  29.874  1.00 93.67           C
ATOM   1703  CG  LEU A 839       7.079 -17.305  29.293  1.00 92.86           C
ATOM   1704  CD1 LEU A 839       6.726 -17.527  27.830  1.00 89.06           C
ATOM   1705  CD2 LEU A 839       5.808 -16.918  30.057  1.00 89.43           C
ATOM   1706  N   ASP A 840       7.886 -20.670  32.286  1.00 94.47           N
ATOM   1707  CA  ASP A 840       8.219 -22.046  32.655  1.00 93.64           C
ATOM   1708  C   ASP A 840       8.501 -22.917  31.416  1.00 94.00           C
ATOM   1709  O   ASP A 840       8.308 -22.486  30.271  1.00 92.06           O
ATOM   1710  CB  ASP A 840       7.075 -22.599  33.531  1.00 91.92           C
ATOM   1711  CG  ASP A 840       7.461 -23.822  34.364  1.00 88.19           C
ATOM   1712  OD1 ASP A 840       8.635 -24.244  34.304  1.00 83.11           O
ATOM   1713  OD2 ASP A 840       6.560 -24.315  35.069  1.00 83.79           O
ATOM   1714  N   PHE A 841       8.937 -24.155  31.621  1.00 93.10           N
ATOM   1715  CA  PHE A 841       9.194 -25.121  30.556  1.00 93.02           C
ATOM   1716  C   PHE A 841       7.966 -25.329  29.643  1.00 93.55           C
ATOM   1717  O   PHE A 841       8.100 -25.394  28.421  1.00 91.89           O
ATOM   1718  CB  PHE A 841       9.640 -26.441  31.194  1.00 92.06           C
ATOM   1719  CG  PHE A 841      10.017 -27.497  30.182  1.00 85.28           C
ATOM   1720  CD1 PHE A 841       9.091 -28.489  29.802  1.00 78.80           C
ATOM   1721  CD2 PHE A 841      11.289 -27.471  29.581  1.00 79.49           C
ATOM   1722  CE1 PHE A 841       9.439 -29.441  28.833  1.00 72.44           C
ATOM   1723  CE2 PHE A 841      11.635 -28.423  28.611  1.00 75.19           C
ATOM   1724  CZ  PHE A 841      10.707 -29.411  28.235  1.00 73.85           C
ATOM   1725  N   ASP A 842       6.772 -25.326  30.223  1.00 93.29           N
ATOM   1726  CA  ASP A 842       5.491 -25.424  29.504  1.00 93.67           C
ATOM   1727  C   ASP A 842       5.036 -24.098  28.867  1.00 94.00           C
ATOM   1728  O   ASP A 842       3.899 -23.984  28.407  1.00 92.13           O
ATOM   1729  CB  ASP A 842       4.416 -25.955  30.465  1.00 92.77           C
ATOM   1730  CG  ASP A 842       4.620 -27.410  30.880  1.00 89.27           C
ATOM   1731  OD1 ASP A 842       5.217 -28.176  30.089  1.00 84.24           O
ATOM   1732  OD2 ASP A 842       4.088 -27.762  31.956  1.00 84.48           O
ATOM   1733  N   LYS A 843       5.897 -23.070  28.828  1.00 93.18           N
ATOM   1734  CA  LYS A 843       5.620 -21.721  28.303  1.00 93.59           C
ATOM   1735  C   LYS A 843       4.479 -21.008  29.042  1.00 94.69           C
ATOM   1736  O   LYS A 843       3.789 -20.154  28.470  1.00 92.88           O
ATOM   1737  CB  LYS A 843       5.388 -21.759  26.780  1.00 92.77           C
ATOM   1738  CG  LYS A 843       6.504 -22.470  26.021  1.00 90.33           C
ATOM   1739  CD  LYS A 843       6.115 -22.558  24.553  1.00 83.56           C
ATOM   1740  CE  LYS A 843       7.218 -23.273  23.766  1.00 78.21           C
ATOM   1741  NZ  LYS A 843       6.938 -23.216  22.326  1.00 66.53           N
ATOM   1742  N   LYS A 844       4.288 -21.341  30.299  1.00 94.63           N
ATOM   1743  CA  LYS A 844       3.306 -20.716  31.181  1.00 95.02           C
ATOM   1744  C   LYS A 844       3.946 -19.627  32.027  1.00 95.81           C
ATOM   1745  O   LYS A 844       5.150 -19.631  32.296  1.00 94.83           O
ATOM   1746  CB  LYS A 844       2.617 -21.782  32.035  1.00 94.38           C
ATOM   1747  CG  LYS A 844       1.723 -22.677  31.161  1.00 92.00           C
ATOM   1748  CD  LYS A 844       0.933 -23.652  32.022  1.00 86.76           C
ATOM   1749  CE  LYS A 844       0.037 -24.492  31.110  1.00 81.06           C
ATOM   1750  NZ  LYS A 844      -0.836 -25.385  31.887  1.00 72.65           N
ATOM   1751  N   LEU A 845       3.116 -18.696  32.463  1.00 95.05           N
ATOM   1752  CA  LEU A 845       3.512 -17.655  33.390  1.00 95.37           C
ATOM   1753  C   LEU A 845       3.846 -18.264  34.761  1.00 95.48           C
ATOM   1754  O   LEU A 845       3.095 -19.114  35.261  1.00 94.63           O
ATOM   1755  CB  LEU A 845       2.381 -16.618  33.506  1.00 95.17           C
ATOM   1756  CG  LEU A 845       2.140 -15.796  32.225  1.00 94.55           C
ATOM   1757  CD1 LEU A 845       0.842 -15.006  32.358  1.00 91.97           C
ATOM   1758  CD2 LEU A 845       3.279 -14.810  31.959  1.00 92.00           C
ATOM   1759  N   PRO A 846       4.953 -17.842  35.396  1.00 95.92           N
ATOM   1760  CA  PRO A 846       5.273 -18.311  36.732  1.00 95.41           C
ATOM   1761  C   PRO A 846       4.238 -17.771  37.738  1.00 95.78           C
ATOM   1762  O   PRO A 846       3.849 -16.597  37.637  1.00 95.20           O
ATOM   1763  CB  PRO A 846       6.682 -17.798  37.020  1.00 94.57           C
ATOM   1764  CG  PRO A 846       6.757 -16.517  36.184  1.00 93.23           C
ATOM   1765  CD  PRO A 846       5.915 -16.853  34.958  1.00 95.30           C
ATOM   1766  N   PRO A 847       3.816 -18.579  38.711  1.00 95.26           N
ATOM   1767  CA  PRO A 847       2.980 -18.092  39.800  1.00 95.02           C
ATOM   1768  C   PRO A 847       3.751 -17.104  40.682  1.00 95.28           C
ATOM   1769  O   PRO A 847       4.983 -17.097  40.696  1.00 93.74           O
ATOM   1770  CB  PRO A 847       2.567 -19.342  40.588  1.00 93.82           C
ATOM   1771  CG  PRO A 847       3.772 -20.269  40.395  1.00 92.35           C
ATOM   1772  CD  PRO A 847       4.244 -19.946  38.981  1.00 94.49           C
ATOM   1773  N   PHE A 848       3.019 -16.318  41.456  1.00 93.85           N
ATOM   1774  CA  PHE A 848       3.618 -15.550  42.541  1.00 93.64           C
ATOM   1775  C   PHE A 848       4.205 -16.490  43.603  1.00 93.38           C
ATOM   1776  O   PHE A 848       3.655 -17.566  43.869  1.00 90.80           O
ATOM   1777  CB  PHE A 848       2.577 -14.587  43.133  1.00 93.34           C
ATOM   1778  CG  PHE A 848       2.114 -13.537  42.146  1.00 94.00           C
ATOM   1779  CD1 PHE A 848       2.945 -12.446  41.849  1.00 91.50           C
ATOM   1780  CD2 PHE A 848       0.861 -13.654  41.513  1.00 92.33           C
ATOM   1781  CE1 PHE A 848       2.527 -11.469  40.925  1.00 91.77           C
ATOM   1782  CE2 PHE A 848       0.442 -12.677  40.593  1.00 92.17           C
ATOM   1783  CZ  PHE A 848       1.276 -11.586  40.295  1.00 92.63           C
ATOM   1784  N   ARG A 849       5.324 -16.094  44.198  1.00 93.44           N
ATOM   1785  CA  ARG A 849       6.010 -16.920  45.205  1.00 92.55           C
ATOM   1786  C   ARG A 849       5.235 -16.989  46.518  1.00 93.01           C
ATOM   1787  O   ARG A 849       5.206 -18.033  47.155  1.00 90.34           O
ATOM   1788  CB  ARG A 849       7.415 -16.377  45.473  1.00 90.95           C
ATOM   1789  CG  ARG A 849       8.334 -16.531  44.255  1.00 82.55           C
ATOM   1790  CD  ARG A 849       9.719 -15.979  44.607  1.00 77.51           C
ATOM   1791  NE  ARG A 849      10.657 -16.134  43.489  1.00 67.62           N
ATOM   1792  CZ  ARG A 849      11.916 -15.770  43.499  1.00 58.68           C
ATOM   1793  NH1 ARG A 849      12.466 -15.206  44.540  1.00 54.46           N
ATOM   1794  NH2 ARG A 849      12.671 -15.967  42.444  1.00 51.69           N
ATOM   1795  N   HIS A 850       4.630 -15.867  46.896  1.00 92.43           N
ATOM   1796  CA  HIS A 850       3.886 -15.719  48.138  1.00 92.57           C
ATOM   1797  C   HIS A 850       2.613 -14.889  47.912  1.00 92.78           C
ATOM   1798  O   HIS A 850       2.592 -14.006  47.056  1.00 90.89           O
ATOM   1799  CB  HIS A 850       4.788 -15.062  49.197  1.00 90.55           C
ATOM   1800  CG  HIS A 850       6.067 -15.826  49.442  1.00 85.50           C
ATOM   1801  ND1 HIS A 850       6.176 -17.124  49.876  1.00 72.67           N
ATOM   1802  CD2 HIS A 850       7.348 -15.378  49.229  1.00 73.45           C
ATOM   1803  CE1 HIS A 850       7.476 -17.452  49.911  1.00 69.60           C
ATOM   1804  NE2 HIS A 850       8.230 -16.425  49.528  1.00 75.36           N
ATOM   1805  N   ILE A 851       1.596 -15.121  48.728  1.00 91.71           N
ATOM   1806  CA  ILE A 851       0.327 -14.374  48.686  1.00 91.37           C
ATOM   1807  C   ILE A 851       0.558 -12.870  48.857  1.00 91.69           C
ATOM   1808  O   ILE A 851      -0.087 -12.069  48.189  1.00 90.57           O
ATOM   1809  CB  ILE A 851      -0.636 -14.929  49.771  1.00 90.16           C
ATOM   1810  CG1 ILE A 851      -1.022 -16.391  49.452  1.00 81.55           C
ATOM   1811  CG2 ILE A 851      -1.900 -14.058  49.899  1.00 79.92           C
ATOM   1812  CD1 ILE A 851      -1.796 -17.103  50.570  1.00 71.40           C
ATOM   1813  N   HIS A 852       1.517 -12.462  49.679  1.00 90.95           N
ATOM   1814  CA  HIS A 852       1.846 -11.054  49.864  1.00 90.23           C
ATOM   1815  C   HIS A 852       2.369 -10.391  48.577  1.00 90.74           C
ATOM   1816  O   HIS A 852       1.973  -9.283  48.245  1.00 90.27           O
ATOM   1817  CB  HIS A 852       2.853 -10.944  51.013  1.00 88.75           C
ATOM   1818  CG  HIS A 852       3.164  -9.516  51.375  1.00 78.31           C
ATOM   1819  ND1 HIS A 852       2.320  -8.617  51.985  1.00 67.52           N
ATOM   1820  CD2 HIS A 852       4.347  -8.883  51.149  1.00 66.15           C
ATOM   1821  CE1 HIS A 852       2.990  -7.465  52.127  1.00 60.52           C
ATOM   1822  NE2 HIS A 852       4.225  -7.587  51.637  1.00 63.76           N
ATOM   1823  N   GLU A 853       3.206 -11.086  47.790  1.00 89.36           N
ATOM   1824  CA  GLU A 853       3.674 -10.598  46.483  1.00 90.02           C
ATOM   1825  C   GLU A 853       2.507 -10.459  45.486  1.00 90.77           C
ATOM   1826  O   GLU A 853       2.464  -9.513  44.711  1.00 89.94           O
ATOM   1827  CB  GLU A 853       4.755 -11.547  45.940  1.00 89.20           C
ATOM   1828  CG  GLU A 853       5.437 -11.067  44.649  1.00 81.24           C
ATOM   1829  CD  GLU A 853       6.379 -12.105  44.012  1.00 79.96           C
ATOM   1830  OE1 GLU A 853       6.940 -11.806  42.932  1.00 71.72           O
ATOM   1831  OE2 GLU A 853       6.534 -13.225  44.553  1.00 73.97           O
ATOM   1832  N   GLU A 854       1.567 -11.388  45.523  1.00 90.82           N
ATOM   1833  CA  GLU A 854       0.360 -11.366  44.691  1.00 91.74           C
ATOM   1834  C   GLU A 854      -0.532 -10.156  45.019  1.00 92.08           C
ATOM   1835  O   GLU A 854      -0.891  -9.404  44.112  1.00 90.89           O
ATOM   1836  CB  GLU A 854      -0.380 -12.700  44.857  1.00 91.55           C
ATOM   1837  CG  GLU A 854      -1.650 -12.791  44.005  1.00 90.55           C
ATOM   1838  CD  GLU A 854      -2.253 -14.194  43.955  1.00 91.45           C
ATOM   1839  OE1 GLU A 854      -3.435 -14.320  43.577  1.00 84.30           O
ATOM   1840  OE2 GLU A 854      -1.524 -15.185  44.213  1.00 86.92           O
ATOM   1841  N   ILE A 855      -0.811  -9.931  46.310  1.00 91.33           N
ATOM   1842  CA  ILE A 855      -1.617  -8.791  46.780  1.00 90.63           C
ATOM   1843  C   ILE A 855      -0.932  -7.471  46.427  1.00 90.60           C
ATOM   1844  O   ILE A 855      -1.558  -6.597  45.839  1.00 89.82           O
ATOM   1845  CB  ILE A 855      -1.870  -8.909  48.298  1.00 89.69           C
ATOM   1846  CG1 ILE A 855      -2.801 -10.107  48.595  1.00 86.59           C
ATOM   1847  CG2 ILE A 855      -2.477  -7.606  48.860  1.00 85.81           C
ATOM   1848  CD1 ILE A 855      -2.799 -10.530  50.070  1.00 78.56           C
ATOM   1849  N   LYS A 856       0.362  -7.357  46.710  1.00 90.14           N
ATOM   1850  CA  LYS A 856       1.162  -6.178  46.379  1.00 89.74           C
ATOM   1851  C   LYS A 856       1.138  -5.869  44.883  1.00 90.30           C
ATOM   1852  O   LYS A 856       0.955  -4.722  44.483  1.00 89.60           O
ATOM   1853  CB  LYS A 856       2.590  -6.425  46.897  1.00 88.28           C
ATOM   1854  CG  LYS A 856       3.528  -5.281  46.540  1.00 80.65           C
ATOM   1855  CD  LYS A 856       4.808  -5.391  47.351  1.00 78.57           C
ATOM   1856  CE  LYS A 856       5.695  -4.171  47.062  1.00 69.07           C
ATOM   1857  NZ  LYS A 856       6.323  -3.678  48.300  1.00 62.22           N
ATOM   1858  N   SER A 857       1.290  -6.881  44.033  1.00 90.12           N
ATOM   1859  CA  SER A 857       1.233  -6.703  42.585  1.00 90.43           C
ATOM   1860  C   SER A 857      -0.163  -6.281  42.118  1.00 91.16           C
ATOM   1861  O   SER A 857      -0.277  -5.451  41.232  1.00 90.27           O
ATOM   1862  CB  SER A 857       1.642  -7.981  41.850  1.00 89.91           C
ATOM   1863  OG  SER A 857       2.955  -8.369  42.209  1.00 77.46           O
ATOM   1864  N   TRP A 858      -1.218  -6.811  42.726  1.00 91.46           N
ATOM   1865  CA  TRP A 858      -2.587  -6.375  42.455  1.00 91.16           C
ATOM   1866  C   TRP A 858      -2.791  -4.907  42.812  1.00 91.58           C
ATOM   1867  O   TRP A 858      -3.308  -4.161  41.980  1.00 90.77           O
ATOM   1868  CB  TRP A 858      -3.578  -7.258  43.201  1.00 90.30           C
ATOM   1869  CG  TRP A 858      -4.994  -6.787  43.098  1.00 88.13           C
ATOM   1870  CD1 TRP A 858      -5.817  -6.978  42.040  1.00 81.75           C
ATOM   1871  CD2 TRP A 858      -5.754  -5.980  44.046  1.00 84.42           C
ATOM   1872  NE1 TRP A 858      -7.015  -6.353  42.258  1.00 79.69           N
ATOM   1873  CE2 TRP A 858      -7.038  -5.714  43.480  1.00 82.58           C
ATOM   1874  CE3 TRP A 858      -5.479  -5.439  45.317  1.00 77.50           C
ATOM   1875  CZ2 TRP A 858      -8.003  -4.938  44.155  1.00 80.32           C
ATOM   1876  CZ3 TRP A 858      -6.448  -4.664  45.999  1.00 75.22           C
ATOM   1877  CH2 TRP A 858      -7.698  -4.411  45.413  1.00 75.07           C
ATOM   1878  N   GLN A 859      -2.354  -4.475  43.994  1.00 90.96           N
ATOM   1879  CA  GLN A 859      -2.488  -3.090  44.447  1.00 90.35           C
ATOM   1880  C   GLN A 859      -1.766  -2.117  43.511  1.00 91.19           C
ATOM   1881  O   GLN A 859      -2.356  -1.112  43.118  1.00 90.59           O
ATOM   1882  CB  GLN A 859      -1.934  -2.949  45.877  1.00 88.53           C
ATOM   1883  CG  GLN A 859      -2.891  -3.519  46.927  1.00 78.97           C
ATOM   1884  CD  GLN A 859      -2.304  -3.404  48.330  1.00 76.39           C
ATOM   1885  OE1 GLN A 859      -1.138  -3.668  48.539  1.00 70.46           O
ATOM   1886  NE2 GLN A 859      -3.050  -3.015  49.323  1.00 67.29           N
ATOM   1887  N   ILE A 860      -0.539  -2.432  43.083  1.00 89.72           N
ATOM   1888  CA  ILE A 860       0.219  -1.603  42.146  1.00 90.09           C
ATOM   1889  C   ILE A 860      -0.574  -1.374  40.853  1.00 90.76           C
ATOM   1890  O   ILE A 860      -0.677  -0.243  40.394  1.00 89.69           O
ATOM   1891  CB  ILE A 860       1.610  -2.220  41.861  1.00 89.17           C
ATOM   1892  CG1 ILE A 860       2.501  -2.140  43.117  1.00 85.63           C
ATOM   1893  CG2 ILE A 860       2.318  -1.522  40.677  1.00 85.43           C
ATOM   1894  CD1 ILE A 860       3.762  -3.012  43.047  1.00 79.15           C
ATOM   1895  N   GLU A 861      -1.145  -2.426  40.283  1.00 90.25           N
ATOM   1896  CA  GLU A 861      -1.869  -2.332  39.006  1.00 90.10           C
ATOM   1897  C   GLU A 861      -3.258  -1.705  39.148  1.00 90.78           C
ATOM   1898  O   GLU A 861      -3.702  -0.931  38.297  1.00 89.54           O
ATOM   1899  CB  GLU A 861      -1.986  -3.729  38.385  1.00 89.56           C
ATOM   1900  CG  GLU A 861      -0.635  -4.350  37.995  1.00 82.93           C
ATOM   1901  CD  GLU A 861       0.167  -3.541  36.968  1.00 80.54           C
ATOM   1902  OE1 GLU A 861       1.381  -3.804  36.837  1.00 71.18           O
ATOM   1903  OE2 GLU A 861      -0.432  -2.686  36.268  1.00 69.71           O
ATOM   1904  N   PHE A 862      -3.965  -2.025  40.224  1.00 90.69           N
ATOM   1905  CA  PHE A 862      -5.312  -1.526  40.483  1.00 90.89           C
ATOM   1906  C   PHE A 862      -5.326  -0.022  40.761  1.00 91.76           C
ATOM   1907  O   PHE A 862      -6.115   0.712  40.156  1.00 91.08           O
ATOM   1908  CB  PHE A 862      -5.920  -2.330  41.640  1.00 90.24           C
ATOM   1909  CG  PHE A 862      -7.358  -1.947  41.921  1.00 89.46           C
ATOM   1910  CD1 PHE A 862      -7.662  -1.048  42.958  1.00 86.55           C
ATOM   1911  CD2 PHE A 862      -8.392  -2.474  41.119  1.00 86.76           C
ATOM   1912  CE1 PHE A 862      -8.993  -0.678  43.197  1.00 84.90           C
ATOM   1913  CE2 PHE A 862      -9.729  -2.102  41.358  1.00 85.25           C
ATOM   1914  CZ  PHE A 862     -10.027  -1.204  42.397  1.00 84.80           C
ATOM   1915  N   PHE A 863      -4.409   0.440  41.620  1.00 90.03           N
ATOM   1916  CA  PHE A 863      -4.263   1.847  41.988  1.00 90.90           C
ATOM   1917  C   PHE A 863      -3.362   2.642  41.032  1.00 92.29           C
ATOM   1918  O   PHE A 863      -3.117   3.818  41.260  1.00 91.05           O
ATOM   1919  CB  PHE A 863      -3.774   1.954  43.440  1.00 90.20           C
ATOM   1920  CG  PHE A 863      -4.756   1.397  44.461  1.00 90.21           C
ATOM   1921  CD1 PHE A 863      -6.000   2.022  44.642  1.00 87.09           C
ATOM   1922  CD2 PHE A 863      -4.422   0.269  45.236  1.00 87.54           C
ATOM   1923  CE1 PHE A 863      -6.916   1.514  45.580  1.00 85.85           C
ATOM   1924  CE2 PHE A 863      -5.330  -0.232  46.182  1.00 86.20           C
ATOM   1925  CZ  PHE A 863      -6.581   0.385  46.358  1.00 86.56           C
ATOM   1926  N   SER A 864      -2.874   2.048  39.948  1.00 91.50           N
ATOM   1927  CA  SER A 864      -2.011   2.742  38.990  1.00 91.84           C
ATOM   1928  C   SER A 864      -2.667   4.021  38.444  1.00 92.81           C
ATOM   1929  O   SER A 864      -3.790   3.965  37.932  1.00 92.22           O
ATOM   1930  CB  SER A 864      -1.627   1.805  37.848  1.00 90.13           C
ATOM   1931  OG  SER A 864      -0.713   2.428  36.979  1.00 77.28           O
ATOM   1932  N   PRO A 865      -1.985   5.188  38.505  1.00 92.33           N
ATOM   1933  CA  PRO A 865      -2.491   6.432  37.927  1.00 92.57           C
ATOM   1934  C   PRO A 865      -2.787   6.298  36.428  1.00 92.61           C
ATOM   1935  O   PRO A 865      -1.975   5.796  35.654  1.00 91.36           O
ATOM   1936  CB  PRO A 865      -1.414   7.487  38.202  1.00 92.02           C
ATOM   1937  CG  PRO A 865      -0.703   6.960  39.445  1.00 91.08           C
ATOM   1938  CD  PRO A 865      -0.771   5.444  39.269  1.00 92.48           C
ATOM   1939  N   LYS A 866      -3.956   6.787  35.991  1.00 92.34           N
ATOM   1940  CA  LYS A 866      -4.429   6.630  34.607  1.00 91.44           C
ATOM   1941  C   LYS A 866      -4.562   7.988  33.925  1.00 92.38           C
ATOM   1942  O   LYS A 866      -5.296   8.847  34.394  1.00 90.99           O
ATOM   1943  CB  LYS A 866      -5.758   5.848  34.587  1.00 89.93           C
ATOM   1944  CG  LYS A 866      -5.549   4.397  35.027  1.00 85.37           C
ATOM   1945  CD  LYS A 866      -6.864   3.634  35.234  1.00 80.35           C
ATOM   1946  CE  LYS A 866      -6.531   2.285  35.870  1.00 74.75           C
ATOM   1947  NZ  LYS A 866      -7.732   1.540  36.321  1.00 65.04           N
ATOM   1948  N   ALA A 867      -3.906   8.164  32.781  1.00 90.51           N
ATOM   1949  CA  ALA A 867      -4.127   9.321  31.925  1.00 89.91           C
ATOM   1950  C   ALA A 867      -5.523   9.251  31.280  1.00 90.04           C
ATOM   1951  O   ALA A 867      -5.895   8.228  30.699  1.00 88.58           O
ATOM   1952  CB  ALA A 867      -3.017   9.392  30.864  1.00 88.80           C
ATOM   1953  N   LEU A 868      -6.283  10.344  31.365  1.00 88.11           N
ATOM   1954  CA  LEU A 868      -7.624  10.444  30.812  1.00 88.20           C
ATOM   1955  C   LEU A 868      -7.657  11.275  29.530  1.00 87.63           C
ATOM   1956  O   LEU A 868      -6.936  12.261  29.356  1.00 85.35           O
ATOM   1957  CB  LEU A 868      -8.603  10.986  31.865  1.00 87.24           C
ATOM   1958  CG  LEU A 868      -8.798  10.094  33.103  1.00 84.86           C
ATOM   1959  CD1 LEU A 868      -9.905  10.702  33.960  1.00 78.36           C
ATOM   1960  CD2 LEU A 868      -9.211   8.664  32.760  1.00 78.45           C
ATOM   1961  N   LEU A 869      -8.543  10.868  28.634  1.00 85.37           N
ATOM   1962  CA  LEU A 869      -8.941  11.619  27.447  1.00 84.24           C
ATOM   1963  C   LEU A 869     -10.341  12.218  27.669  1.00 84.10           C
ATOM   1964  O   LEU A 869     -11.100  11.700  28.489  1.00 83.64           O
ATOM   1965  CB  LEU A 869      -8.914  10.690  26.217  1.00 82.57           C
ATOM   1966  CG  LEU A 869      -7.537  10.115  25.867  1.00 77.67           C
ATOM   1967  CD1 LEU A 869      -7.678   9.120  24.716  1.00 71.70           C
ATOM   1968  CD2 LEU A 869      -6.548  11.203  25.429  1.00 72.18           C
ATOM   1969  N   ALA A 870     -10.694  13.238  26.878  1.00 82.93           N
ATOM   1970  CA  ALA A 870     -11.962  13.960  26.991  1.00 82.31           C
ATOM   1971  C   ALA A 870     -13.226  13.076  27.135  1.00 83.49           C
ATOM   1972  O   ALA A 870     -14.014  13.346  28.037  1.00 83.04           O
ATOM   1973  CB  ALA A 870     -12.081  14.947  25.816  1.00 80.24           C
ATOM   1974  N   PRO A 871     -13.423  11.978  26.362  1.00 82.89           N
ATOM   1975  CA  PRO A 871     -14.617  11.152  26.528  1.00 83.14           C
ATOM   1976  C   PRO A 871     -14.766  10.534  27.924  1.00 84.54           C
ATOM   1977  O   PRO A 871     -15.876  10.325  28.392  1.00 83.17           O
ATOM   1978  CB  PRO A 871     -14.498  10.053  25.466  1.00 82.19           C
ATOM   1979  CG  PRO A 871     -13.593  10.670  24.401  1.00 81.83           C
ATOM   1980  CD  PRO A 871     -12.628  11.513  25.231  1.00 85.74           C
ATOM   1981  N   TYR A 872     -13.664  10.241  28.600  1.00 84.57           N
ATOM   1982  CA  TYR A 872     -13.675   9.649  29.935  1.00 83.20           C
ATOM   1983  C   TYR A 872     -13.848  10.711  31.027  1.00 84.28           C
ATOM   1984  O   TYR A 872     -14.535  10.452  32.011  1.00 84.02           O
ATOM   1985  CB  TYR A 872     -12.392   8.844  30.155  1.00 82.88           C
ATOM   1986  CG  TYR A 872     -12.203   7.695  29.188  1.00 79.47           C
ATOM   1987  CD1 TYR A 872     -13.038   6.564  29.254  1.00 74.67           C
ATOM   1988  CD2 TYR A 872     -11.180   7.745  28.214  1.00 74.67           C
ATOM   1989  CE1 TYR A 872     -12.858   5.487  28.354  1.00 68.56           C
ATOM   1990  CE2 TYR A 872     -11.002   6.686  27.313  1.00 69.84           C
ATOM   1991  CZ  TYR A 872     -11.840   5.548  27.387  1.00 69.75           C
ATOM   1992  OH  TYR A 872     -11.651   4.512  26.528  1.00 69.86           O
ATOM   1993  N   SER A 873     -13.273  11.906  30.871  1.00 82.33           N
ATOM   1994  CA  SER A 873     -13.499  13.012  31.807  1.00 82.31           C
ATOM   1995  C   SER A 873     -14.941  13.537  31.750  1.00 82.54           C
ATOM   1996  O   SER A 873     -15.508  13.869  32.795  1.00 83.22           O
ATOM   1997  CB  SER A 873     -12.489  14.141  31.563  1.00 82.02           C
ATOM   1998  OG  SER A 873     -12.519  14.571  30.230  1.00 72.56           O
ATOM   1999  N   GLU A 874     -15.567  13.523  30.569  1.00 83.71           N
ATOM   2000  CA  GLU A 874     -16.995  13.837  30.402  1.00 84.19           C
ATOM   2001  C   GLU A 874     -17.893  12.838  31.148  1.00 83.49           C
ATOM   2002  O   GLU A 874     -18.833  13.258  31.827  1.00 81.44           O
ATOM   2003  CB  GLU A 874     -17.359  13.848  28.908  1.00 84.45           C
ATOM   2004  CG  GLU A 874     -16.853  15.112  28.181  1.00 77.78           C
ATOM   2005  CD  GLU A 874     -17.091  15.083  26.664  1.00 76.65           C
ATOM   2006  OE1 GLU A 874     -16.604  16.027  25.995  1.00 67.06           O
ATOM   2007  OE2 GLU A 874     -17.730  14.137  26.167  1.00 69.46           O
ATOM   2008  N   GLN A 875     -17.578  11.542  31.102  1.00 87.06           N
ATOM   2009  CA  GLN A 875     -18.304  10.525  31.864  1.00 85.61           C
ATOM   2010  C   GLN A 875     -18.196  10.715  33.386  1.00 85.48           C
ATOM   2011  O   GLN A 875     -19.108  10.349  34.116  1.00 83.43           O
ATOM   2012  CB  GLN A 875     -17.785   9.124  31.498  1.00 86.01           C
ATOM   2013  CG  GLN A 875     -18.246   8.679  30.106  1.00 80.52           C
ATOM   2014  CD  GLN A 875     -17.633   7.363  29.663  1.00 77.71           C
ATOM   2015  OE1 GLN A 875     -16.914   6.668  30.370  1.00 72.09           O
ATOM   2016  NE2 GLN A 875     -17.904   6.935  28.454  1.00 68.10           N
ATOM   2017  N   LEU A 876     -17.101  11.318  33.858  1.00 83.65           N
ATOM   2018  CA  LEU A 876     -16.887  11.671  35.263  1.00 82.44           C
ATOM   2019  C   LEU A 876     -17.503  13.031  35.653  1.00 82.70           C
ATOM   2020  O   LEU A 876     -17.330  13.476  36.780  1.00 79.79           O
ATOM   2021  CB  LEU A 876     -15.383  11.600  35.573  1.00 83.09           C
ATOM   2022  CG  LEU A 876     -14.770  10.190  35.454  1.00 81.86           C
ATOM   2023  CD1 LEU A 876     -13.256  10.281  35.649  1.00 76.76           C
ATOM   2024  CD2 LEU A 876     -15.327   9.226  36.489  1.00 78.46           C
ATOM   2025  N   GLY A 877     -18.189  13.698  34.729  1.00 85.20           N
ATOM   2026  CA  GLY A 877     -18.848  14.983  34.966  1.00 84.89           C
ATOM   2027  C   GLY A 877     -17.905  16.198  34.982  1.00 85.95           C
ATOM   2028  O   GLY A 877     -18.319  17.271  35.425  1.00 81.62           O
ATOM   2029  N   LEU A 878     -16.668  16.055  34.519  1.00 85.06           N
ATOM   2030  CA  LEU A 878     -15.633  17.100  34.567  1.00 83.77           C
ATOM   2031  C   LEU A 878     -15.430  17.839  33.230  1.00 83.19           C
ATOM   2032  O   LEU A 878     -14.437  18.528  33.041  1.00 77.40           O
ATOM   2033  CB  LEU A 878     -14.338  16.485  35.094  1.00 82.05           C
ATOM   2034  CG  LEU A 878     -14.426  15.994  36.547  1.00 80.80           C
ATOM   2035  CD1 LEU A 878     -13.105  15.322  36.903  1.00 75.50           C
ATOM   2036  CD2 LEU A 878     -14.650  17.138  37.541  1.00 76.71           C
ATOM   2037  N   GLY A 879     -16.377  17.708  32.299  1.00 84.59           N
ATOM   2038  CA  GLY A 879     -16.290  18.340  30.987  1.00 84.03           C
ATOM   2039  C   GLY A 879     -15.145  17.789  30.131  1.00 85.07           C
ATOM   2040  O   GLY A 879     -14.707  16.656  30.299  1.00 79.13           O
ATOM   2041  N   ALA A 880     -14.666  18.596  29.196  1.00 81.59           N
ATOM   2042  CA  ALA A 880     -13.709  18.163  28.179  1.00 81.33           C
ATOM   2043  C   ALA A 880     -12.227  18.204  28.621  1.00 82.71           C
ATOM   2044  O   ALA A 880     -11.353  18.539  27.817  1.00 77.25           O
ATOM   2045  CB  ALA A 880     -13.985  18.951  26.889  1.00 76.80           C
ATOM   2046  N   LEU A 881     -11.921  17.892  29.892  1.00 78.34           N
ATOM   2047  CA  LEU A 881     -10.540  17.776  30.364  1.00 80.49           C
ATOM   2048  C   LEU A 881      -9.842  16.604  29.667  1.00 81.42           C
ATOM   2049  O   LEU A 881     -10.407  15.522  29.535  1.00 79.00           O
ATOM   2050  CB  LEU A 881     -10.494  17.589  31.890  1.00 80.79           C
ATOM   2051  CG  LEU A 881     -11.117  18.719  32.724  1.00 79.37           C
ATOM   2052  CD1 LEU A 881     -10.941  18.402  34.205  1.00 73.96           C
ATOM   2053  CD2 LEU A 881     -10.471  20.083  32.445  1.00 75.09           C
ATOM   2054  N   THR A 882      -8.621  16.812  29.203  1.00 82.74           N
ATOM   2055  CA  THR A 882      -7.947  15.816  28.369  1.00 82.13           C
ATOM   2056  C   THR A 882      -6.440  15.799  28.598  1.00 82.89           C
ATOM   2057  O   THR A 882      -5.867  16.691  29.208  1.00 80.65           O
ATOM   2058  CB  THR A 882      -8.321  16.017  26.897  1.00 78.44           C
ATOM   2059  OG1 THR A 882      -7.902  14.922  26.114  1.00 72.25           O
ATOM   2060  CG2 THR A 882      -7.752  17.285  26.266  1.00 73.13           C
ATOM   2061  N   THR A 883      -5.780  14.749  28.104  1.00 78.48           N
ATOM   2062  CA  THR A 883      -4.325  14.634  28.092  1.00 77.19           C
ATOM   2063  C   THR A 883      -3.828  14.833  26.667  1.00 76.29           C
ATOM   2064  O   THR A 883      -3.957  13.944  25.826  1.00 74.69           O
ATOM   2065  CB  THR A 883      -3.893  13.286  28.676  1.00 77.18           C
ATOM   2066  OG1 THR A 883      -4.304  13.222  30.027  1.00 71.26           O
ATOM   2067  CG2 THR A 883      -2.379  13.115  28.678  1.00 70.36           C
ATOM   2068  N   HIS A 884      -3.273  16.009  26.380  1.00 76.45           N
ATOM   2069  CA  HIS A 884      -2.733  16.325  25.060  1.00 74.84           C
ATOM   2070  C   HIS A 884      -1.714  17.465  25.091  1.00 72.70           C
ATOM   2071  O   HIS A 884      -1.655  18.265  26.014  1.00 70.40           O
ATOM   2072  CB  HIS A 884      -3.879  16.620  24.078  1.00 71.71           C
ATOM   2073  CG  HIS A 884      -4.546  17.966  24.253  1.00 68.76           C
ATOM   2074  ND1 HIS A 884      -5.338  18.378  25.292  1.00 63.44           N
ATOM   2075  CD2 HIS A 884      -4.491  18.994  23.359  1.00 59.88           C
ATOM   2076  CE1 HIS A 884      -5.746  19.636  25.034  1.00 55.49           C
ATOM   2077  NE2 HIS A 884      -5.264  20.050  23.863  1.00 57.65           N
ATOM   2078  N   LEU A 885      -0.899  17.540  24.039  1.00 73.07           N
ATOM   2079  CA  LEU A 885      -0.003  18.659  23.787  1.00 69.22           C
ATOM   2080  C   LEU A 885      -0.486  19.364  22.517  1.00 69.29           C
ATOM   2081  O   LEU A 885      -0.199  18.906  21.411  1.00 65.90           O
ATOM   2082  CB  LEU A 885       1.445  18.121  23.701  1.00 66.06           C
ATOM   2083  CG  LEU A 885       2.509  19.185  23.420  1.00 63.31           C
ATOM   2084  CD1 LEU A 885       2.629  20.219  24.538  1.00 57.63           C
ATOM   2085  CD2 LEU A 885       3.881  18.510  23.287  1.00 61.04           C
ATOM   2086  N   ASP A 886      -1.266  20.429  22.663  1.00 68.69           N
ATOM   2087  CA  ASP A 886      -1.813  21.151  21.516  1.00 66.66           C
ATOM   2088  C   ASP A 886      -0.815  22.178  20.988  1.00 63.04           C
ATOM   2089  O   ASP A 886      -0.245  22.983  21.725  1.00 59.78           O
ATOM   2090  CB  ASP A 886      -3.188  21.771  21.834  1.00 62.94           C
ATOM   2091  CG  ASP A 886      -3.934  22.231  20.566  1.00 57.63           C
ATOM   2092  OD1 ASP A 886      -3.498  21.857  19.449  1.00 53.02           O
ATOM   2093  OD2 ASP A 886      -4.930  22.978  20.704  1.00 53.99           O
ATOM   2094  N   ILE A 887      -0.581  22.135  19.683  1.00 58.18           N
ATOM   2095  CA  ILE A 887       0.137  23.157  18.945  1.00 55.63           C
ATOM   2096  C   ILE A 887      -0.924  23.827  18.095  1.00 54.61           C
ATOM   2097  O   ILE A 887      -1.342  23.276  17.081  1.00 49.30           O
ATOM   2098  CB  ILE A 887       1.251  22.560  18.063  1.00 51.34           C
ATOM   2099  CG1 ILE A 887       2.176  21.590  18.823  1.00 48.88           C
ATOM   2100  CG2 ILE A 887       2.076  23.713  17.445  1.00 48.88           C
ATOM   2101  CD1 ILE A 887       3.022  20.760  17.849  1.00 44.50           C
ATOM   2102  N   ASN A 888      -1.370  24.996  18.506  1.00 56.30           N
ATOM   2103  CA  ASN A 888      -2.306  25.775  17.701  1.00 54.95           C
ATOM   2104  C   ASN A 888      -1.646  26.180  16.376  1.00 54.45           C
ATOM   2105  O   ASN A 888      -1.073  27.258  16.242  1.00 49.81           O
ATOM   2106  CB  ASN A 888      -2.835  26.965  18.527  1.00 49.29           C
ATOM   2107  CG  ASN A 888      -4.267  26.768  18.982  1.00 45.93           C
ATOM   2108  OD1 ASN A 888      -5.105  26.212  18.292  1.00 42.86           O
ATOM   2109  ND2 ASN A 888      -4.616  27.261  20.143  1.00 41.15           N
ATOM   2110  N   ASN A 889      -1.714  25.292  15.382  1.00 48.41           N
ATOM   2111  CA  ASN A 889      -1.261  25.515  14.020  1.00 48.31           C
ATOM   2112  C   ASN A 889      -2.438  25.931  13.109  1.00 49.09           C
ATOM   2113  O   ASN A 889      -2.401  25.759  11.900  1.00 45.57           O
ATOM   2114  CB  ASN A 889      -0.465  24.284  13.524  1.00 43.19           C
ATOM   2115  CG  ASN A 889       0.685  24.641  12.614  1.00 40.04           C
ATOM   2116  OD1 ASN A 889       1.198  25.749  12.592  1.00 36.45           O
ATOM   2117  ND2 ASN A 889       1.181  23.699  11.862  1.00 35.07           N
ATOM   2118  N   LYS A 890      -3.504  26.461  13.716  1.00 45.97           N
ATOM   2119  CA  LYS A 890      -4.568  27.112  12.951  1.00 47.23           C
ATOM   2120  C   LYS A 890      -4.011  28.443  12.456  1.00 47.36           C
ATOM   2121  O   LYS A 890      -3.810  29.357  13.244  1.00 44.34           O
ATOM   2122  CB  LYS A 890      -5.841  27.305  13.783  1.00 44.11           C
ATOM   2123  CG  LYS A 890      -6.560  25.967  14.045  1.00 41.03           C
ATOM   2124  CD  LYS A 890      -7.871  26.196  14.799  1.00 38.99           C
ATOM   2125  CE  LYS A 890      -8.564  24.854  15.074  1.00 32.99           C
ATOM   2126  NZ  LYS A 890      -9.802  25.040  15.881  1.00 29.82           N
ATOM   2127  N   TRP A 891      -3.772  28.539  11.154  1.00 46.75           N
ATOM   2128  CA  TRP A 891      -3.709  29.843  10.515  1.00 46.69           C
ATOM   2129  C   TRP A 891      -4.992  30.589  10.885  1.00 47.14           C
ATOM   2130  O   TRP A 891      -6.075  30.094  10.552  1.00 45.16           O
ATOM   2131  CB  TRP A 891      -3.581  29.681   8.993  1.00 43.96           C
ATOM   2132  CG  TRP A 891      -2.181  29.644   8.490  1.00 41.32           C
ATOM   2133  CD1 TRP A 891      -1.276  28.648   8.675  1.00 36.27           C
ATOM   2134  CD2 TRP A 891      -1.478  30.669   7.719  1.00 37.28           C
ATOM   2135  NE1 TRP A 891      -0.079  28.987   8.090  1.00 33.46           N
ATOM   2136  CE2 TRP A 891      -0.144  30.221   7.479  1.00 36.35           C
ATOM   2137  CE3 TRP A 891      -1.845  31.931   7.209  1.00 39.06           C
ATOM   2138  CZ2 TRP A 891       0.788  30.994   6.760  1.00 36.87           C
ATOM   2139  CZ3 TRP A 891      -0.918  32.711   6.483  1.00 34.44           C
ATOM   2140  CH2 TRP A 891       0.389  32.252   6.261  1.00 34.54           C
ATOM   2141  N   PRO A 892      -4.923  31.716  11.605  1.00 44.49           N
ATOM   2142  CA  PRO A 892      -6.113  32.505  11.836  1.00 46.45           C
ATOM   2143  C   PRO A 892      -6.646  32.911  10.458  1.00 46.32           C
ATOM   2144  O   PRO A 892      -5.903  33.422   9.620  1.00 44.44           O
ATOM   2145  CB  PRO A 892      -5.680  33.691  12.705  1.00 43.80           C
ATOM   2146  CG  PRO A 892      -4.189  33.824  12.422  1.00 44.48           C
ATOM   2147  CD  PRO A 892      -3.737  32.406  12.098  1.00 49.71           C
ATOM   2148  N   THR A 893      -7.913  32.631  10.196  1.00 48.53           N
ATOM   2149  CA  THR A 893      -8.587  33.228   9.044  1.00 50.27           C
ATOM   2150  C   THR A 893      -8.386  34.736   9.148  1.00 50.56           C
ATOM   2151  O   THR A 893      -8.672  35.285  10.212  1.00 48.10           O
ATOM   2152  CB  THR A 893     -10.093  32.912   9.046  1.00 47.00           C
ATOM   2153  OG1 THR A 893     -10.616  33.060  10.346  1.00 43.58           O
ATOM   2154  CG2 THR A 893     -10.356  31.477   8.605  1.00 44.78           C
ATOM   2155  N   PRO A 894      -7.839  35.414   8.120  1.00 46.76           N
ATOM   2156  CA  PRO A 894      -7.587  36.845   8.196  1.00 48.54           C
ATOM   2157  C   PRO A 894      -8.911  37.568   8.438  1.00 49.77           C
ATOM   2158  O   PRO A 894      -9.741  37.664   7.535  1.00 48.01           O
ATOM   2159  CB  PRO A 894      -6.931  37.238   6.870  1.00 45.46           C
ATOM   2160  CG  PRO A 894      -6.444  35.928   6.273  1.00 44.97           C
ATOM   2161  CD  PRO A 894      -7.421  34.887   6.834  1.00 50.48           C
ATOM   2162  N   ASP A 895      -9.105  38.053   9.657  1.00 46.92           N
ATOM   2163  CA  ASP A 895     -10.170  38.990   9.936  1.00 50.15           C
ATOM   2164  C   ASP A 895      -9.647  40.384   9.577  1.00 49.61           C
ATOM   2165  O   ASP A 895      -8.956  41.048  10.349  1.00 47.57           O
ATOM   2166  CB  ASP A 895     -10.655  38.859  11.382  1.00 48.76           C
ATOM   2167  CG  ASP A 895     -11.790  39.840  11.691  1.00 43.80           C
ATOM   2168  OD1 ASP A 895     -12.275  40.509  10.748  1.00 43.37           O
ATOM   2169  OD2 ASP A 895     -12.116  39.958  12.887  1.00 42.11           O
ATOM   2170  N   TRP A 896      -9.946  40.813   8.346  1.00 47.32           N
ATOM   2171  CA  TRP A 896      -9.509  42.095   7.796  1.00 47.37           C
ATOM   2172  C   TRP A 896     -10.008  43.297   8.606  1.00 47.03           C
ATOM   2173  O   TRP A 896      -9.436  44.376   8.489  1.00 44.33           O
ATOM   2174  CB  TRP A 896      -9.949  42.178   6.327  1.00 44.30           C
ATOM   2175  CG  TRP A 896      -9.337  41.135   5.438  1.00 43.29           C
ATOM   2176  CD1 TRP A 896      -9.946  40.002   5.009  1.00 40.44           C
ATOM   2177  CD2 TRP A 896      -7.981  41.090   4.894  1.00 41.82           C
ATOM   2178  NE1 TRP A 896      -9.067  39.267   4.241  1.00 36.27           N
ATOM   2179  CE2 TRP A 896      -7.839  39.887   4.134  1.00 41.67           C
ATOM   2180  CE3 TRP A 896      -6.861  41.948   4.962  1.00 44.31           C
ATOM   2181  CZ2 TRP A 896      -6.652  39.547   3.476  1.00 45.66           C
ATOM   2182  CZ3 TRP A 896      -5.663  41.609   4.307  1.00 40.51           C
ATOM   2183  CH2 TRP A 896      -5.545  40.423   3.568  1.00 41.25           C
ATOM   2184  N   ALA A 897     -11.019  43.121   9.456  1.00 56.63           N
ATOM   2185  CA  ALA A 897     -11.521  44.181  10.328  1.00 57.01           C
ATOM   2186  C   ALA A 897     -10.638  44.401  11.572  1.00 56.37           C
ATOM   2187  O   ALA A 897     -10.498  45.533  12.033  1.00 53.22           O
ATOM   2188  CB  ALA A 897     -12.969  43.839  10.708  1.00 55.68           C
ATOM   2189  N   THR A 898      -9.992  43.353  12.095  1.00 52.13           N
ATOM   2190  CA  THR A 898      -9.151  43.432  13.306  1.00 54.38           C
ATOM   2191  C   THR A 898      -7.681  43.755  13.028  1.00 52.70           C
ATOM   2192  O   THR A 898      -6.991  44.271  13.912  1.00 51.62           O
ATOM   2193  CB  THR A 898      -9.271  42.164  14.160  1.00 53.88           C
ATOM   2194  OG1 THR A 898      -9.149  41.005  13.378  1.00 49.05           O
ATOM   2195  CG2 THR A 898     -10.617  42.101  14.879  1.00 49.47           C
ATOM   2196  N   ILE A 899      -7.207  43.570  11.798  1.00 51.15           N
ATOM   2197  CA  ILE A 899      -5.824  43.881  11.387  1.00 52.40           C
ATOM   2198  C   ILE A 899      -5.478  45.381  11.528  1.00 49.66           C
ATOM   2199  O   ILE A 899      -4.321  45.727  11.725  1.00 47.82           O
ATOM   2200  CB  ILE A 899      -5.570  43.339   9.944  1.00 51.40           C
ATOM   2201  CG1 ILE A 899      -5.523  41.799   9.973  1.00 48.55           C
ATOM   2202  CG2 ILE A 899      -4.269  43.873   9.322  1.00 49.25           C
ATOM   2203  CD1 ILE A 899      -5.596  41.134   8.589  1.00 47.24           C
ATOM   2204  N   ILE A 900      -6.471  46.252  11.492  1.00 53.31           N
ATOM   2205  CA  ILE A 900      -6.250  47.711  11.548  1.00 55.20           C
ATOM   2206  C   ILE A 900      -6.158  48.235  12.990  1.00 54.16           C
ATOM   2207  O   ILE A 900      -5.595  49.302  13.216  1.00 49.87           O
ATOM   2208  CB  ILE A 900      -7.318  48.436  10.679  1.00 52.58           C
ATOM   2209  CG1 ILE A 900      -7.301  47.884   9.231  1.00 48.74           C
ATOM   2210  CG2 ILE A 900      -7.083  49.958  10.651  1.00 50.74           C
ATOM   2211  CD1 ILE A 900      -8.356  48.475   8.293  1.00 46.28           C
ATOM   2212  N   HIS A 901      -6.644  47.502  13.997  1.00 52.14           N
ATOM   2213  CA  HIS A 901      -6.819  48.063  15.338  1.00 54.32           C
ATOM   2214  C   HIS A 901      -6.180  47.306  16.511  1.00 52.96           C
ATOM   2215  O   HIS A 901      -6.064  47.909  17.572  1.00 49.19           O
ATOM   2216  CB  HIS A 901      -8.304  48.373  15.570  1.00 51.73           C
ATOM   2217  CG  HIS A 901      -8.743  49.606  14.809  1.00 47.83           C
ATOM   2218  ND1 HIS A 901      -8.161  50.855  14.910  1.00 44.04           N
ATOM   2219  CD2 HIS A 901      -9.741  49.697  13.883  1.00 42.22           C
ATOM   2220  CE1 HIS A 901      -8.785  51.681  14.063  1.00 40.94           C
ATOM   2221  NE2 HIS A 901      -9.772  51.023  13.412  1.00 42.83           N
ATOM   2222  N   THR A 902      -5.717  46.054  16.376  1.00 49.13           N
ATOM   2223  CA  THR A 902      -5.021  45.396  17.500  1.00 51.26           C
ATOM   2224  C   THR A 902      -4.122  44.241  17.052  1.00 51.94           C
ATOM   2225  O   THR A 902      -4.378  43.573  16.060  1.00 48.26           O
ATOM   2226  CB  THR A 902      -5.987  44.900  18.599  1.00 46.46           C
ATOM   2227  OG1 THR A 902      -7.303  44.751  18.152  1.00 42.30           O
ATOM   2228  CG2 THR A 902      -6.043  45.854  19.798  1.00 42.74           C
ATOM   2229  N   GLN A 903      -3.044  44.035  17.805  1.00 49.29           N
ATOM   2230  CA  GLN A 903      -2.059  42.973  17.578  1.00 51.44           C
ATOM   2231  C   GLN A 903      -2.718  41.596  17.436  1.00 51.61           C
ATOM   2232  O   GLN A 903      -3.548  41.208  18.255  1.00 49.36           O
ATOM   2233  CB  GLN A 903      -1.074  42.947  18.763  1.00 48.65           C
ATOM   2234  CG  GLN A 903      -0.108  44.147  18.786  1.00 43.75           C
ATOM   2235  CD  GLN A 903       0.771  44.191  20.036  1.00 41.45           C
ATOM   2236  OE1 GLN A 903       0.507  43.571  21.049  1.00 37.64           O
ATOM   2237  NE2 GLN A 903       1.851  44.942  20.022  1.00 37.67           N
ATOM   2238  N   VAL A 904      -2.276  40.844  16.432  1.00 50.11           N
ATOM   2239  CA  VAL A 904      -2.669  39.447  16.201  1.00 52.72           C
ATOM   2240  C   VAL A 904      -2.487  38.650  17.499  1.00 53.14           C
ATOM   2241  O   VAL A 904      -1.362  38.411  17.935  1.00 51.08           O
ATOM   2242  CB  VAL A 904      -1.811  38.833  15.072  1.00 50.04           C
ATOM   2243  CG1 VAL A 904      -2.194  37.376  14.779  1.00 45.25           C
ATOM   2244  CG2 VAL A 904      -1.947  39.631  13.765  1.00 46.18           C
ATOM   2245  N   THR A 905      -3.592  38.243  18.120  1.00 52.10           N
ATOM   2246  CA  THR A 905      -3.565  37.330  19.264  1.00 53.28           C
ATOM   2247  C   THR A 905      -3.042  35.975  18.791  1.00 52.91           C
ATOM   2248  O   THR A 905      -3.778  35.152  18.242  1.00 49.75           O
ATOM   2249  CB  THR A 905      -4.947  37.195  19.925  1.00 49.56           C
ATOM   2250  OG1 THR A 905      -5.966  37.133  18.957  1.00 44.79           O
ATOM   2251  CG2 THR A 905      -5.253  38.382  20.838  1.00 43.36           C
ATOM   2252  N   LYS A 906      -1.739  35.737  18.977  1.00 52.65           N
ATOM   2253  CA  LYS A 906      -1.155  34.400  18.806  1.00 54.21           C
ATOM   2254  C   LYS A 906      -1.805  33.486  19.843  1.00 54.90           C
ATOM   2255  O   LYS A 906      -1.525  33.613  21.032  1.00 52.12           O
ATOM   2256  CB  LYS A 906       0.377  34.437  18.963  1.00 50.45           C
ATOM   2257  CG  LYS A 906       1.086  35.058  17.754  1.00 46.14           C
ATOM   2258  CD  LYS A 906       2.613  35.010  17.924  1.00 42.85           C
ATOM   2259  CE  LYS A 906       3.306  35.609  16.698  1.00 37.83           C
ATOM   2260  NZ  LYS A 906       4.788  35.615  16.836  1.00 34.45           N
ATOM   2261  N   GLN A 907      -2.669  32.590  19.389  1.00 56.88           N
ATOM   2262  CA  GLN A 907      -3.187  31.540  20.253  1.00 57.51           C
ATOM   2263  C   GLN A 907      -2.016  30.677  20.741  1.00 60.89           C
ATOM   2264  O   GLN A 907      -1.150  30.265  19.959  1.00 56.16           O
ATOM   2265  CB  GLN A 907      -4.247  30.704  19.525  1.00 51.36           C
ATOM   2266  CG  GLN A 907      -5.585  31.455  19.379  1.00 46.03           C
ATOM   2267  CD  GLN A 907      -6.667  30.613  18.718  1.00 42.41           C
ATOM   2268  OE1 GLN A 907      -6.433  29.560  18.138  1.00 38.38           O
ATOM   2269  NE2 GLN A 907      -7.909  31.043  18.753  1.00 38.16           N
ATOM   2270  N   ASN A 908      -1.960  30.471  22.048  1.00 66.31           N
ATOM   2271  CA  ASN A 908      -0.827  29.842  22.715  1.00 68.88           C
ATOM   2272  C   ASN A 908      -0.910  28.322  22.549  1.00 72.83           C
ATOM   2273  O   ASN A 908      -1.989  27.750  22.629  1.00 68.96           O
ATOM   2274  CB  ASN A 908      -0.811  30.280  24.189  1.00 62.77           C
ATOM   2275  CG  ASN A 908      -0.622  31.776  24.364  1.00 56.52           C
ATOM   2276  OD1 ASN A 908      -0.273  32.507  23.448  1.00 52.35           O
ATOM   2277  ND2 ASN A 908      -0.821  32.294  25.550  1.00 49.93           N
ATOM   2278  N   ALA A 909       0.236  27.678  22.324  1.00 74.24           N
ATOM   2279  CA  ALA A 909       0.324  26.234  22.464  1.00 76.15           C
ATOM   2280  C   ALA A 909       0.116  25.869  23.937  1.00 80.08           C
ATOM   2281  O   ALA A 909       0.665  26.542  24.805  1.00 78.09           O
ATOM   2282  CB  ALA A 909       1.682  25.759  21.923  1.00 71.48           C
ATOM   2283  N   THR A 910      -0.662  24.831  24.225  1.00 82.90           N
ATOM   2284  CA  THR A 910      -0.998  24.430  25.587  1.00 84.81           C
ATOM   2285  C   THR A 910      -0.627  22.976  25.830  1.00 85.89           C
ATOM   2286  O   THR A 910      -0.892  22.115  24.996  1.00 84.05           O
ATOM   2287  CB  THR A 910      -2.485  24.666  25.920  1.00 82.91           C
ATOM   2288  OG1 THR A 910      -3.329  24.099  24.946  1.00 69.37           O
ATOM   2289  CG2 THR A 910      -2.812  26.162  25.996  1.00 69.73           C
ATOM   2290  N   LEU A 911      -0.003  22.726  26.974  1.00 87.48           N
ATOM   2291  CA  LEU A 911       0.161  21.388  27.531  1.00 88.68           C
ATOM   2292  C   LEU A 911      -0.965  21.163  28.534  1.00 89.35           C
ATOM   2293  O   LEU A 911      -1.104  21.939  29.474  1.00 88.43           O
ATOM   2294  CB  LEU A 911       1.542  21.291  28.199  1.00 88.32           C
ATOM   2295  CG  LEU A 911       1.790  19.999  28.992  1.00 87.31           C
ATOM   2296  CD1 LEU A 911       1.847  18.776  28.079  1.00 81.57           C
ATOM   2297  CD2 LEU A 911       3.128  20.091  29.735  1.00 81.87           C
ATOM   2298  N   GLU A 912      -1.718  20.106  28.333  1.00 89.81           N
ATOM   2299  CA  GLU A 912      -2.797  19.684  29.209  1.00 90.02           C
ATOM   2300  C   GLU A 912      -2.610  18.209  29.566  1.00 90.50           C
ATOM   2301  O   GLU A 912      -2.434  17.361  28.689  1.00 88.54           O
ATOM   2302  CB  GLU A 912      -4.132  19.979  28.516  1.00 87.84           C
ATOM   2303  CG  GLU A 912      -5.331  19.851  29.458  1.00 79.42           C
ATOM   2304  CD  GLU A 912      -6.647  20.383  28.850  1.00 81.37           C
ATOM   2305  OE1 GLU A 912      -7.677  20.275  29.544  1.00 71.61           O
ATOM   2306  OE2 GLU A 912      -6.617  20.969  27.745  1.00 73.31           O
ATOM   2307  N   LEU A 913      -2.591  17.897  30.859  1.00 91.20           N
ATOM   2308  CA  LEU A 913      -2.407  16.564  31.403  1.00 91.43           C
ATOM   2309  C   LEU A 913      -3.489  16.315  32.453  1.00 92.24           C
ATOM   2310  O   LEU A 913      -3.511  16.994  33.478  1.00 90.94           O
ATOM   2311  CB  LEU A 913      -1.012  16.448  32.047  1.00 90.08           C
ATOM   2312  CG  LEU A 913       0.127  16.161  31.061  1.00 85.93           C
ATOM   2313  CD1 LEU A 913       1.474  16.554  31.664  1.00 79.52           C
ATOM   2314  CD2 LEU A 913       0.174  14.669  30.744  1.00 80.43           C
ATOM   2315  N   THR A 914      -4.332  15.332  32.209  1.00 92.16           N
ATOM   2316  CA  THR A 914      -5.403  14.928  33.115  1.00 92.24           C
ATOM   2317  C   THR A 914      -5.150  13.501  33.583  1.00 92.47           C
ATOM   2318  O   THR A 914      -5.129  12.581  32.777  1.00 91.09           O
ATOM   2319  CB  THR A 914      -6.765  15.045  32.437  1.00 91.52           C
ATOM   2320  OG1 THR A 914      -6.951  16.348  31.941  1.00 83.82           O
ATOM   2321  CG2 THR A 914      -7.905  14.785  33.411  1.00 83.85           C
ATOM   2322  N   ILE A 915      -4.937  13.320  34.887  1.00 93.82           N
ATOM   2323  CA  ILE A 915      -4.604  12.021  35.475  1.00 93.82           C
ATOM   2324  C   ILE A 915      -5.597  11.690  36.581  1.00 94.16           C
ATOM   2325  O   ILE A 915      -5.831  12.495  37.465  1.00 93.49           O
ATOM   2326  CB  ILE A 915      -3.155  11.981  35.999  1.00 93.02           C
ATOM   2327  CG1 ILE A 915      -2.123  12.288  34.896  1.00 87.00           C
ATOM   2328  CG2 ILE A 915      -2.840  10.592  36.587  1.00 86.64           C
ATOM   2329  CD1 ILE A 915      -1.767  13.768  34.796  1.00 76.30           C
ATOM   2330  N   LEU A 916      -6.152  10.488  36.537  1.00 93.33           N
ATOM   2331  CA  LEU A 916      -6.974   9.922  37.595  1.00 93.48           C
ATOM   2332  C   LEU A 916      -6.105   9.073  38.532  1.00 93.88           C
ATOM   2333  O   LEU A 916      -5.432   8.157  38.068  1.00 93.46           O
ATOM   2334  CB  LEU A 916      -8.094   9.091  36.952  1.00 92.99           C
ATOM   2335  CG  LEU A 916      -9.028   8.392  37.943  1.00 91.90           C
ATOM   2336  CD1 LEU A 916      -9.866   9.387  38.747  1.00 87.44           C
ATOM   2337  CD2 LEU A 916      -9.974   7.464  37.186  1.00 87.10           C
ATOM   2338  N   LEU A 917      -6.185   9.354  39.822  1.00 94.22           N
ATOM   2339  CA  LEU A 917      -5.724   8.500  40.910  1.00 94.48           C
ATOM   2340  C   LEU A 917      -6.922   7.689  41.414  1.00 94.29           C
ATOM   2341  O   LEU A 917      -7.796   8.272  42.073  1.00 93.31           O
ATOM   2342  CB  LEU A 917      -5.096   9.346  42.023  1.00 94.94           C
ATOM   2343  CG  LEU A 917      -3.980  10.302  41.588  1.00 93.89           C
ATOM   2344  CD1 LEU A 917      -3.396  11.003  42.811  1.00 89.68           C
ATOM   2345  CD2 LEU A 917      -2.842   9.584  40.859  1.00 90.03           C
ATOM   2346  N   PRO A 918      -7.030   6.387  41.081  1.00 94.07           N
ATOM   2347  CA  PRO A 918      -8.191   5.583  41.424  1.00 93.23           C
ATOM   2348  C   PRO A 918      -8.385   5.469  42.938  1.00 93.31           C
ATOM   2349  O   PRO A 918      -7.419   5.296  43.675  1.00 91.53           O
ATOM   2350  CB  PRO A 918      -7.959   4.209  40.779  1.00 91.57           C
ATOM   2351  CG  PRO A 918      -6.938   4.476  39.683  1.00 89.78           C
ATOM   2352  CD  PRO A 918      -6.101   5.600  40.265  1.00 92.47           C
ATOM   2353  N   GLU A 919      -9.641   5.531  43.385  1.00 92.33           N
ATOM   2354  CA  GLU A 919     -10.028   5.332  44.788  1.00 92.69           C
ATOM   2355  C   GLU A 919      -9.256   6.194  45.807  1.00 93.38           C
ATOM   2356  O   GLU A 919      -9.046   5.796  46.945  1.00 91.00           O
ATOM   2357  CB  GLU A 919     -10.028   3.838  45.158  1.00 90.95           C
ATOM   2358  CG  GLU A 919     -10.984   3.019  44.270  1.00 87.35           C
ATOM   2359  CD  GLU A 919     -11.212   1.590  44.790  1.00 83.70           C
ATOM   2360  OE1 GLU A 919     -12.101   0.931  44.202  1.00 75.46           O
ATOM   2361  OE2 GLU A 919     -10.536   1.171  45.743  1.00 74.35           O
ATOM   2362  N   PHE A 920      -8.831   7.396  45.428  1.00 92.76           N
ATOM   2363  CA  PHE A 920      -8.123   8.297  46.333  1.00 93.42           C
ATOM   2364  C   PHE A 920      -9.014   8.718  47.513  1.00 93.47           C
ATOM   2365  O   PHE A 920     -10.105   9.264  47.316  1.00 91.82           O
ATOM   2366  CB  PHE A 920      -7.627   9.511  45.552  1.00 93.60           C
ATOM   2367  CG  PHE A 920      -6.754  10.451  46.357  1.00 94.63           C
ATOM   2368  CD1 PHE A 920      -7.333  11.408  47.214  1.00 93.17           C
ATOM   2369  CD2 PHE A 920      -5.356  10.368  46.260  1.00 93.57           C
ATOM   2370  CE1 PHE A 920      -6.521  12.263  47.973  1.00 92.96           C
ATOM   2371  CE2 PHE A 920      -4.542  11.223  47.023  1.00 92.86           C
ATOM   2372  CZ  PHE A 920      -5.125  12.167  47.886  1.00 93.13           C
ATOM   2373  N   VAL A 921      -8.521   8.547  48.730  1.00 93.10           N
ATOM   2374  CA  VAL A 921      -9.196   8.966  49.959  1.00 93.28           C
ATOM   2375  C   VAL A 921      -8.451  10.132  50.594  1.00 93.78           C
ATOM   2376  O   VAL A 921      -7.282  10.034  50.961  1.00 92.41           O
ATOM   2377  CB  VAL A 921      -9.373   7.796  50.943  1.00 91.71           C
ATOM   2378  CG1 VAL A 921      -9.995   8.242  52.269  1.00 87.19           C
ATOM   2379  CG2 VAL A 921     -10.319   6.739  50.343  1.00 87.85           C
ATOM   2380  N   VAL A 922      -9.149  11.255  50.747  1.00 93.59           N
ATOM   2381  CA  VAL A 922      -8.616  12.463  51.375  1.00 93.35           C
ATOM   2382  C   VAL A 922      -8.270  12.188  52.837  1.00 92.92           C
ATOM   2383  O   VAL A 922      -9.095  11.695  53.587  1.00 90.37           O
ATOM   2384  CB  VAL A 922      -9.611  13.637  51.268  1.00 92.29           C
ATOM   2385  CG1 VAL A 922      -9.043  14.923  51.884  1.00 88.22           C
ATOM   2386  CG2 VAL A 922      -9.954  13.936  49.804  1.00 88.25           C
ATOM   2387  N   GLY A 923      -7.049  12.549  53.245  1.00 92.37           N
ATOM   2388  CA  GLY A 923      -6.529  12.346  54.593  1.00 92.58           C
ATOM   2389  C   GLY A 923      -5.882  10.979  54.844  1.00 93.04           C
ATOM   2390  O   GLY A 923      -5.330  10.783  55.920  1.00 90.44           O
ATOM   2391  N   GLN A 924      -5.926  10.075  53.870  1.00 92.76           N
ATOM   2392  CA  GLN A 924      -5.310   8.745  53.949  1.00 92.50           C
ATOM   2393  C   GLN A 924      -4.334   8.507  52.789  1.00 93.01           C
ATOM   2394  O   GLN A 924      -3.198   8.117  53.012  1.00 91.24           O
ATOM   2395  CB  GLN A 924      -6.424   7.695  53.974  1.00 90.20           C
ATOM   2396  CG  GLN A 924      -5.884   6.264  54.150  1.00 80.37           C
ATOM   2397  CD  GLN A 924      -6.995   5.224  54.241  1.00 80.16           C
ATOM   2398  OE1 GLN A 924      -8.173   5.501  54.094  1.00 72.23           O
ATOM   2399  NE2 GLN A 924      -6.662   3.971  54.502  1.00 70.28           N
ATOM   2400  N   SER A 925      -4.769   8.752  51.560  1.00 91.95           N
ATOM   2401  CA  SER A 925      -3.936   8.569  50.378  1.00 92.48           C
ATOM   2402  C   SER A 925      -2.963   9.732  50.182  1.00 93.06           C
ATOM   2403  O   SER A 925      -3.309  10.890  50.422  1.00 92.46           O
ATOM   2404  CB  SER A 925      -4.795   8.412  49.122  1.00 91.81           C
ATOM   2405  OG  SER A 925      -5.744   7.382  49.251  1.00 86.42           O
ATOM   2406  N   GLU A 926      -1.775   9.456  49.665  1.00 93.71           N
ATOM   2407  CA  GLU A 926      -0.741  10.437  49.366  1.00 94.00           C
ATOM   2408  C   GLU A 926      -0.281  10.313  47.908  1.00 94.59           C
ATOM   2409  O   GLU A 926      -0.262   9.238  47.316  1.00 93.07           O
ATOM   2410  CB  GLU A 926       0.455  10.288  50.314  1.00 92.42           C
ATOM   2411  CG  GLU A 926       0.087  10.555  51.781  1.00 84.66           C
ATOM   2412  CD  GLU A 926       1.300  10.491  52.731  1.00 83.51           C
ATOM   2413  OE1 GLU A 926       1.103  10.780  53.926  1.00 73.67           O
ATOM   2414  OE2 GLU A 926       2.417  10.196  52.242  1.00 74.16           O
ATOM   2415  N   TRP A 927       0.132  11.435  47.316  1.00 94.62           N
ATOM   2416  CA  TRP A 927       0.726  11.424  45.988  1.00 95.14           C
ATOM   2417  C   TRP A 927       1.824  12.472  45.860  1.00 95.29           C
ATOM   2418  O   TRP A 927       1.818  13.511  46.519  1.00 94.35           O
ATOM   2419  CB  TRP A 927      -0.358  11.600  44.911  1.00 94.88           C
ATOM   2420  CG  TRP A 927      -1.013  12.945  44.893  1.00 95.10           C
ATOM   2421  CD1 TRP A 927      -2.061  13.316  45.662  1.00 92.15           C
ATOM   2422  CD2 TRP A 927      -0.629  14.138  44.145  1.00 94.20           C
ATOM   2423  NE1 TRP A 927      -2.349  14.650  45.445  1.00 92.15           N
ATOM   2424  CE2 TRP A 927      -1.495  15.207  44.526  1.00 93.92           C
ATOM   2425  CE3 TRP A 927       0.382  14.424  43.198  1.00 91.61           C
ATOM   2426  CZ2 TRP A 927      -1.352  16.509  44.001  1.00 91.38           C
ATOM   2427  CZ3 TRP A 927       0.522  15.721  42.661  1.00 89.60           C
ATOM   2428  CH2 TRP A 927      -0.335  16.757  43.069  1.00 89.22           C
ATOM   2429  N   SER A 928       2.775  12.209  44.981  1.00 95.46           N
ATOM   2430  CA  SER A 928       3.786  13.172  44.561  1.00 95.37           C
ATOM   2431  C   SER A 928       3.941  13.118  43.042  1.00 95.41           C
ATOM   2432  O   SER A 928       3.861  12.053  42.437  1.00 93.81           O
ATOM   2433  CB  SER A 928       5.106  12.935  45.295  1.00 94.30           C
ATOM   2434  OG  SER A 928       5.644  11.662  45.005  1.00 87.85           O
ATOM   2435  N   GLY A 929       4.137  14.276  42.418  1.00 94.40           N
ATOM   2436  CA  GLY A 929       4.263  14.393  40.978  1.00 94.18           C
ATOM   2437  C   GLY A 929       5.465  15.244  40.582  1.00 95.01           C
ATOM   2438  O   GLY A 929       5.684  16.311  41.153  1.00 93.56           O
ATOM   2439  N   SER A 930       6.233  14.790  39.603  1.00 94.60           N
ATOM   2440  CA  SER A 930       7.307  15.549  38.977  1.00 95.16           C
ATOM   2441  C   SER A 930       7.024  15.701  37.482  1.00 95.41           C
ATOM   2442  O   SER A 930       6.952  14.713  36.751  1.00 93.44           O
ATOM   2443  CB  SER A 930       8.668  14.906  39.245  1.00 93.87           C
ATOM   2444  OG  SER A 930       8.773  13.625  38.675  1.00 83.89           O
ATOM   2445  N   LEU A 931       6.867  16.941  37.027  1.00 93.56           N
ATOM   2446  CA  LEU A 931       6.673  17.263  35.622  1.00 93.47           C
ATOM   2447  C   LEU A 931       7.959  17.863  35.049  1.00 93.92           C
ATOM   2448  O   LEU A 931       8.480  18.854  35.552  1.00 92.88           O
ATOM   2449  CB  LEU A 931       5.453  18.187  35.467  1.00 92.52           C
ATOM   2450  CG  LEU A 931       5.132  18.590  34.014  1.00 90.86           C
ATOM   2451  CD1 LEU A 931       4.770  17.396  33.141  1.00 85.78           C
ATOM   2452  CD2 LEU A 931       3.937  19.538  34.005  1.00 86.08           C
ATOM   2453  N   VAL A 932       8.456  17.260  33.991  1.00 94.04           N
ATOM   2454  CA  VAL A 932       9.676  17.662  33.301  1.00 93.83           C
ATOM   2455  C   VAL A 932       9.336  17.949  31.845  1.00 93.57           C
ATOM   2456  O   VAL A 932       8.677  17.143  31.189  1.00 92.38           O
ATOM   2457  CB  VAL A 932      10.750  16.571  33.436  1.00 92.84           C
ATOM   2458  CG1 VAL A 932      12.033  16.990  32.738  1.00 83.15           C
ATOM   2459  CG2 VAL A 932      11.104  16.295  34.903  1.00 83.05           C
ATOM   2460  N   SER A 933       9.787  19.079  31.319  1.00 92.46           N
ATOM   2461  CA  SER A 933       9.644  19.410  29.904  1.00 92.00           C
ATOM   2462  C   SER A 933      10.983  19.386  29.195  1.00 92.54           C
ATOM   2463  O   SER A 933      12.019  19.695  29.769  1.00 91.60           O
ATOM   2464  CB  SER A 933       8.933  20.747  29.708  1.00 90.01           C
ATOM   2465  OG  SER A 933       9.727  21.820  30.171  1.00 82.48           O
ATOM   2466  N   GLN A 934      10.960  19.051  27.918  1.00 92.15           N
ATOM   2467  CA  GLN A 934      12.092  19.166  27.016  1.00 91.58           C
ATOM   2468  C   GLN A 934      11.786  20.225  25.963  1.00 90.93           C
ATOM   2469  O   GLN A 934      10.763  20.171  25.283  1.00 89.11           O
ATOM   2470  CB  GLN A 934      12.396  17.786  26.421  1.00 90.42           C
ATOM   2471  CG  GLN A 934      13.762  17.766  25.723  1.00 80.19           C
ATOM   2472  CD  GLN A 934      14.103  16.394  25.167  1.00 79.28           C
ATOM   2473  OE1 GLN A 934      13.276  15.636  24.689  1.00 73.03           O
ATOM   2474  NE2 GLN A 934      15.360  16.024  25.160  1.00 69.21           N
ATOM   2475  N   ASN A 935      12.703  21.191  25.823  1.00 89.87           N
ATOM   2476  CA  ASN A 935      12.608  22.235  24.816  1.00 88.30           C
ATOM   2477  C   ASN A 935      13.032  21.724  23.413  1.00 88.08           C
ATOM   2478  O   ASN A 935      13.541  20.604  23.260  1.00 85.58           O
ATOM   2479  CB  ASN A 935      13.425  23.458  25.309  1.00 85.62           C
ATOM   2480  CG  ASN A 935      13.050  24.774  24.637  1.00 77.68           C
ATOM   2481  OD1 ASN A 935      12.199  24.842  23.769  1.00 67.65           O
ATOM   2482  ND2 ASN A 935      13.677  25.860  25.005  1.00 71.23           N
ATOM   2483  N   LEU A 936      12.839  22.543  22.373  1.00 84.90           N
ATOM   2484  CA  LEU A 936      13.273  22.272  20.999  1.00 82.58           C
ATOM   2485  C   LEU A 936      14.785  21.978  20.911  1.00 83.30           C
ATOM   2486  O   LEU A 936      15.183  21.096  20.156  1.00 79.64           O
ATOM   2487  CB  LEU A 936      12.877  23.471  20.116  1.00 80.21           C
ATOM   2488  CG  LEU A 936      11.356  23.628  19.923  1.00 74.45           C
ATOM   2489  CD1 LEU A 936      11.026  25.003  19.327  1.00 69.90           C
ATOM   2490  CD2 LEU A 936      10.779  22.563  18.979  1.00 69.33           C
ATOM   2491  N   ASP A 937      15.575  22.621  21.769  1.00 87.16           N
ATOM   2492  CA  ASP A 937      17.030  22.437  21.885  1.00 87.99           C
ATOM   2493  C   ASP A 937      17.431  21.186  22.699  1.00 88.31           C
ATOM   2494  O   ASP A 937      18.602  21.000  23.026  1.00 85.07           O
ATOM   2495  CB  ASP A 937      17.657  23.711  22.473  1.00 86.95           C
ATOM   2496  CG  ASP A 937      17.325  24.949  21.646  1.00 81.30           C
ATOM   2497  OD1 ASP A 937      17.321  24.834  20.396  1.00 74.96           O
ATOM   2498  OD2 ASP A 937      17.026  25.983  22.277  1.00 75.90           O
ATOM   2499  N   ARG A 938      16.473  20.321  23.021  1.00 86.92           N
ATOM   2500  CA  ARG A 938      16.646  19.114  23.852  1.00 87.65           C
ATOM   2501  C   ARG A 938      17.088  19.378  25.303  1.00 90.27           C
ATOM   2502  O   ARG A 938      17.438  18.431  26.006  1.00 87.00           O
ATOM   2503  CB  ARG A 938      17.555  18.066  23.172  1.00 85.66           C
ATOM   2504  CG  ARG A 938      17.073  17.632  21.790  1.00 82.00           C
ATOM   2505  CD  ARG A 938      18.021  16.544  21.276  1.00 76.56           C
ATOM   2506  NE  ARG A 938      17.587  15.995  19.973  1.00 70.20           N
ATOM   2507  CZ  ARG A 938      18.148  14.973  19.342  1.00 62.85           C
ATOM   2508  NH1 ARG A 938      19.188  14.350  19.827  1.00 58.92           N
ATOM   2509  NH2 ARG A 938      17.676  14.557  18.206  1.00 55.58           N
ATOM   2510  N   GLN A 939      17.027  20.619  25.764  1.00 91.14           N
ATOM   2511  CA  GLN A 939      17.263  20.939  27.165  1.00 91.74           C
ATOM   2512  C   GLN A 939      16.071  20.521  28.016  1.00 91.80           C
ATOM   2513  O   GLN A 939      14.918  20.824  27.690  1.00 90.23           O
ATOM   2514  CB  GLN A 939      17.562  22.428  27.343  1.00 91.41           C
ATOM   2515  CG  GLN A 939      18.911  22.812  26.716  1.00 82.31           C
ATOM   2516  CD  GLN A 939      19.271  24.272  26.953  1.00 77.36           C
ATOM   2517  OE1 GLN A 939      18.491  25.072  27.450  1.00 71.50           O
ATOM   2518  NE2 GLN A 939      20.468  24.678  26.607  1.00 67.45           N
ATOM   2519  N   THR A 940      16.362  19.827  29.105  1.00 92.07           N
ATOM   2520  CA  THR A 940      15.368  19.316  30.051  1.00 92.12           C
ATOM   2521  C   THR A 940      15.214  20.308  31.199  1.00 92.64           C
ATOM   2522  O   THR A 940      16.189  20.642  31.865  1.00 90.12           O
ATOM   2523  CB  THR A 940      15.814  17.939  30.559  1.00 90.16           C
ATOM   2524  OG1 THR A 940      16.023  17.070  29.461  1.00 78.72           O
ATOM   2525  CG2 THR A 940      14.764  17.268  31.422  1.00 77.01           C
ATOM   2526  N   THR A 941      13.993  20.765  31.440  1.00 91.91           N
ATOM   2527  CA  THR A 941      13.671  21.711  32.514  1.00 91.29           C
ATOM   2528  C   THR A 941      12.505  21.187  33.363  1.00 92.04           C
ATOM   2529  O   THR A 941      11.496  20.764  32.803  1.00 90.50           O
ATOM   2530  CB  THR A 941      13.350  23.111  31.979  1.00 88.87           C
ATOM   2531  OG1 THR A 941      12.389  23.073  30.953  1.00 77.17           O
ATOM   2532  CG2 THR A 941      14.582  23.793  31.403  1.00 75.08           C
ATOM   2533  N   PRO A 942      12.624  21.198  34.700  1.00 93.23           N
ATOM   2534  CA  PRO A 942      11.490  20.876  35.555  1.00 93.05           C
ATOM   2535  C   PRO A 942      10.445  21.997  35.484  1.00 92.42           C
ATOM   2536  O   PRO A 942      10.773  23.181  35.553  1.00 89.61           O
ATOM   2537  CB  PRO A 942      12.075  20.706  36.961  1.00 92.14           C
ATOM   2538  CG  PRO A 942      13.308  21.623  36.939  1.00 89.00           C
ATOM   2539  CD  PRO A 942      13.791  21.558  35.491  1.00 92.35           C
ATOM   2540  N   LEU A 943       9.180  21.624  35.354  1.00 91.89           N
ATOM   2541  CA  LEU A 943       8.032  22.527  35.399  1.00 91.07           C
ATOM   2542  C   LEU A 943       7.390  22.432  36.781  1.00 91.56           C
ATOM   2543  O   LEU A 943       6.804  21.412  37.127  1.00 89.07           O
ATOM   2544  CB  LEU A 943       7.036  22.172  34.282  1.00 89.42           C
ATOM   2545  CG  LEU A 943       7.520  22.432  32.851  1.00 85.67           C
ATOM   2546  CD1 LEU A 943       6.458  21.933  31.865  1.00 79.64           C
ATOM   2547  CD2 LEU A 943       7.754  23.923  32.572  1.00 80.54           C
ATOM   2548  N   GLN A 944       7.482  23.502  37.552  1.00 92.62           N
ATOM   2549  CA  GLN A 944       6.775  23.614  38.827  1.00 92.26           C
ATOM   2550  C   GLN A 944       5.361  24.145  38.572  1.00 92.16           C
ATOM   2551  O   GLN A 944       5.159  25.352  38.454  1.00 88.77           O
ATOM   2552  CB  GLN A 944       7.560  24.487  39.806  1.00 90.81           C
ATOM   2553  CG  GLN A 944       8.882  23.827  40.223  1.00 82.02           C
ATOM   2554  CD  GLN A 944       9.639  24.629  41.289  1.00 74.13           C
ATOM   2555  OE1 GLN A 944       9.275  25.729  41.659  1.00 66.73           O
ATOM   2556  NE2 GLN A 944      10.728  24.107  41.805  1.00 62.69           N
ATOM   2557  N   ILE A 945       4.415  23.232  38.446  1.00 91.64           N
ATOM   2558  CA  ILE A 945       3.004  23.546  38.216  1.00 91.69           C
ATOM   2559  C   ILE A 945       2.188  22.815  39.274  1.00 92.27           C
ATOM   2560  O   ILE A 945       2.320  21.597  39.414  1.00 89.86           O
ATOM   2561  CB  ILE A 945       2.558  23.141  36.785  1.00 89.71           C
ATOM   2562  CG1 ILE A 945       3.450  23.802  35.710  1.00 81.94           C
ATOM   2563  CG2 ILE A 945       1.079  23.515  36.555  1.00 81.05           C
ATOM   2564  CD1 ILE A 945       3.270  23.175  34.326  1.00 75.28           C
ATOM   2565  N   ASN A 946       1.357  23.553  39.990  1.00 93.54           N
ATOM   2566  CA  ASN A 946       0.383  22.955  40.894  1.00 93.72           C
ATOM   2567  C   ASN A 946      -0.831  22.513  40.070  1.00 94.04           C
ATOM   2568  O   ASN A 946      -1.380  23.346  39.338  1.00 92.01           O
ATOM   2569  CB  ASN A 946       0.011  23.961  41.989  1.00 92.06           C
ATOM   2570  CG  ASN A 946       1.167  24.259  42.935  1.00 86.18           C
ATOM   2571  OD1 ASN A 946       2.122  23.513  43.068  1.00 75.35           O
ATOM   2572  ND2 ASN A 946       1.124  25.375  43.616  1.00 76.71           N
ATOM   2573  N   PRO A 947      -1.229  21.233  40.118  1.00 93.53           N
ATOM   2574  CA  PRO A 947      -2.405  20.778  39.403  1.00 93.92           C
ATOM   2575  C   PRO A 947      -3.689  21.265  40.079  1.00 94.37           C
ATOM   2576  O   PRO A 947      -3.762  21.332  41.311  1.00 92.81           O
ATOM   2577  CB  PRO A 947      -2.323  19.255  39.403  1.00 93.22           C
ATOM   2578  CG  PRO A 947      -1.584  18.954  40.707  1.00 92.33           C
ATOM   2579  CD  PRO A 947      -0.627  20.138  40.855  1.00 93.77           C
ATOM   2580  N   ASP A 948      -4.723  21.488  39.272  1.00 93.95           N
ATOM   2581  CA  ASP A 948      -6.081  21.600  39.767  1.00 93.84           C
ATOM   2582  C   ASP A 948      -6.581  20.204  40.162  1.00 94.14           C
ATOM   2583  O   ASP A 948      -6.473  19.247  39.397  1.00 92.41           O
ATOM   2584  CB  ASP A 948      -7.000  22.238  38.716  1.00 92.64           C
ATOM   2585  CG  ASP A 948      -6.628  23.689  38.378  1.00 86.29           C
ATOM   2586  OD1 ASP A 948      -6.225  24.428  39.300  1.00 78.55           O
ATOM   2587  OD2 ASP A 948      -6.793  24.063  37.196  1.00 78.88           O
ATOM   2588  N   CYS A 949      -7.109  20.085  41.370  1.00 94.14           N
ATOM   2589  CA  CYS A 949      -7.540  18.823  41.946  1.00 94.16           C
ATOM   2590  C   CYS A 949      -9.070  18.735  41.983  1.00 94.20           C
ATOM   2591  O   CYS A 949      -9.731  19.580  42.584  1.00 92.53           O
ATOM   2592  CB  CYS A 949      -6.936  18.684  43.351  1.00 93.16           C
ATOM   2593  SG  CYS A 949      -5.128  18.587  43.264  1.00 88.54           S
ATOM   2594  N   HIS A 950      -9.630  17.675  41.414  1.00 93.81           N
ATOM   2595  CA  HIS A 950     -11.068  17.422  41.395  1.00 93.23           C
ATOM   2596  C   HIS A 950     -11.370  16.056  42.022  1.00 93.59           C
ATOM   2597  O   HIS A 950     -10.891  15.026  41.554  1.00 92.20           O
ATOM   2598  CB  HIS A 950     -11.596  17.501  39.959  1.00 92.64           C
ATOM   2599  CG  HIS A 950     -11.369  18.842  39.299  1.00 91.69           C
ATOM   2600  ND1 HIS A 950     -12.078  19.997  39.542  1.00 79.87           N
ATOM   2601  CD2 HIS A 950     -10.407  19.133  38.366  1.00 81.68           C
ATOM   2602  CE1 HIS A 950     -11.557  20.958  38.760  1.00 83.38           C
ATOM   2603  NE2 HIS A 950     -10.547  20.474  38.035  1.00 85.86           N
ATOM   2604  N   ILE A 951     -12.184  16.033  43.056  1.00 93.74           N
ATOM   2605  CA  ILE A 951     -12.644  14.790  43.671  1.00 93.59           C
ATOM   2606  C   ILE A 951     -13.826  14.248  42.861  1.00 93.28           C
ATOM   2607  O   ILE A 951     -14.796  14.957  42.606  1.00 91.35           O
ATOM   2608  CB  ILE A 951     -13.005  14.992  45.159  1.00 92.31           C
ATOM   2609  CG1 ILE A 951     -11.768  15.497  45.941  1.00 85.48           C
ATOM   2610  CG2 ILE A 951     -13.525  13.677  45.771  1.00 83.57           C
ATOM   2611  CD1 ILE A 951     -12.068  15.912  47.395  1.00 72.68           C
ATOM   2612  N   THR A 952     -13.752  12.985  42.481  1.00 92.47           N
ATOM   2613  CA  THR A 952     -14.780  12.261  41.726  1.00 91.85           C
ATOM   2614  C   THR A 952     -15.153  10.975  42.454  1.00 92.00           C
ATOM   2615  O   THR A 952     -14.462  10.544  43.377  1.00 90.43           O
ATOM   2616  CB  THR A 952     -14.314  11.939  40.301  1.00 91.12           C
ATOM   2617  OG1 THR A 952     -13.316  10.953  40.303  1.00 85.22           O
ATOM   2618  CG2 THR A 952     -13.771  13.161  39.554  1.00 84.08           C
ATOM   2619  N   GLN A 953     -16.221  10.315  42.011  1.00 92.07           N
ATOM   2620  CA  GLN A 953     -16.589   8.994  42.532  1.00 91.42           C
ATOM   2621  C   GLN A 953     -15.534   7.915  42.232  1.00 91.69           C
ATOM   2622  O   GLN A 953     -15.466   6.922  42.936  1.00 89.36           O
ATOM   2623  CB  GLN A 953     -17.939   8.557  41.946  1.00 89.81           C
ATOM   2624  CG  GLN A 953     -19.102   9.455  42.405  1.00 79.98           C
ATOM   2625  CD  GLN A 953     -20.452   8.990  41.864  1.00 73.79           C
ATOM   2626  OE1 GLN A 953     -20.574   8.040  41.111  1.00 65.77           O
ATOM   2627  NE2 GLN A 953     -21.522   9.646  42.228  1.00 62.34           N
ATOM   2628  N   ALA A 954     -14.728   8.111  41.197  1.00 90.62           N
ATOM   2629  CA  ALA A 954     -13.680   7.180  40.799  1.00 90.99           C
ATOM   2630  C   ALA A 954     -12.320   7.446  41.486  1.00 92.00           C
ATOM   2631  O   ALA A 954     -11.394   6.669  41.296  1.00 89.96           O
ATOM   2632  CB  ALA A 954     -13.573   7.231  39.265  1.00 90.50           C
ATOM   2633  N   GLY A 955     -12.186   8.546  42.240  1.00 91.79           N
ATOM   2634  CA  GLY A 955     -10.951   8.949  42.902  1.00 92.38           C
ATOM   2635  C   GLY A 955     -10.611  10.432  42.699  1.00 93.69           C
ATOM   2636  O   GLY A 955     -11.489  11.263  42.444  1.00 91.98           O
ATOM   2637  N   LEU A 956      -9.329  10.776  42.823  1.00 93.58           N
ATOM   2638  CA  LEU A 956      -8.825  12.138  42.632  1.00 94.35           C
ATOM   2639  C   LEU A 956      -8.351  12.332  41.195  1.00 94.98           C
ATOM   2640  O   LEU A 956      -7.544  11.560  40.686  1.00 94.40           O
ATOM   2641  CB  LEU A 956      -7.714  12.410  43.647  1.00 94.21           C
ATOM   2642  CG  LEU A 956      -7.094  13.825  43.567  1.00 93.61           C
ATOM   2643  CD1 LEU A 956      -8.096  14.894  43.998  1.00 89.30           C
ATOM   2644  CD2 LEU A 956      -5.880  13.908  44.488  1.00 89.47           C
ATOM   2645  N   LEU A 957      -8.808  13.404  40.556  1.00 94.29           N
ATOM   2646  CA  LEU A 957      -8.350  13.816  39.247  1.00 94.34           C
ATOM   2647  C   LEU A 957      -7.418  15.023  39.373  1.00 94.68           C
ATOM   2648  O   LEU A 957      -7.783  16.050  39.945  1.00 93.57           O
ATOM   2649  CB  LEU A 957      -9.568  14.031  38.347  1.00 93.26           C
ATOM   2650  CG  LEU A 957      -9.209  14.281  36.875  1.00 87.50           C
ATOM   2651  CD1 LEU A 957     -10.301  13.701  35.981  1.00 77.66           C
ATOM   2652  CD2 LEU A 957      -9.077  15.772  36.582  1.00 77.44           C
ATOM   2653  N   LEU A 958      -6.212  14.883  38.840  1.00 93.91           N
ATOM   2654  CA  LEU A 958      -5.186  15.915  38.765  1.00 93.80           C
ATOM   2655  C   LEU A 958      -5.179  16.502  37.354  1.00 93.87           C
ATOM   2656  O   LEU A 958      -4.997  15.759  36.387  1.00 93.06           O
ATOM   2657  CB  LEU A 958      -3.811  15.313  39.098  1.00 93.88           C
ATOM   2658  CG  LEU A 958      -3.711  14.624  40.470  1.00 92.77           C
ATOM   2659  CD1 LEU A 958      -2.303  14.063  40.643  1.00 88.94           C
ATOM   2660  CD2 LEU A 958      -4.010  15.582  41.622  1.00 89.47           C
ATOM   2661  N   HIS A 959      -5.340  17.810  37.243  1.00 93.94           N
ATOM   2662  CA  HIS A 959      -5.315  18.508  35.968  1.00 93.45           C
ATOM   2663  C   HIS A 959      -4.171  19.525  35.932  1.00 93.47           C
ATOM   2664  O   HIS A 959      -4.177  20.527  36.638  1.00 92.68           O
ATOM   2665  CB  HIS A 959      -6.681  19.153  35.712  1.00 92.46           C
ATOM   2666  CG  HIS A 959      -6.726  19.881  34.402  1.00 91.51           C
ATOM   2667  ND1 HIS A 959      -6.644  19.316  33.153  1.00 81.28           N
ATOM   2668  CD2 HIS A 959      -6.835  21.236  34.236  1.00 82.62           C
ATOM   2669  CE1 HIS A 959      -6.719  20.315  32.256  1.00 84.06           C
ATOM   2670  NE2 HIS A 959      -6.836  21.496  32.866  1.00 85.71           N
ATOM   2671  N   TYR A 960      -3.176  19.274  35.094  1.00 93.36           N
ATOM   2672  CA  TYR A 960      -2.058  20.174  34.843  1.00 92.84           C
ATOM   2673  C   TYR A 960      -2.314  20.938  33.548  1.00 92.55           C
ATOM   2674  O   TYR A 960      -2.557  20.322  32.507  1.00 90.96           O
ATOM   2675  CB  TYR A 960      -0.740  19.404  34.734  1.00 92.76           C
ATOM   2676  CG  TYR A 960      -0.336  18.634  35.971  1.00 93.33           C
ATOM   2677  CD1 TYR A 960       0.593  19.191  36.874  1.00 90.22           C
ATOM   2678  CD2 TYR A 960      -0.858  17.352  36.208  1.00 91.10           C
ATOM   2679  CE1 TYR A 960       0.986  18.476  38.013  1.00 90.02           C
ATOM   2680  CE2 TYR A 960      -0.475  16.633  37.358  1.00 90.79           C
ATOM   2681  CZ  TYR A 960       0.443  17.191  38.264  1.00 91.84           C
ATOM   2682  OH  TYR A 960       0.799  16.510  39.380  1.00 90.62           O
ATOM   2683  N   LYS A 961      -2.191  22.269  33.591  1.00 91.40           N
ATOM   2684  CA  LYS A 961      -2.329  23.111  32.403  1.00 91.02           C
ATOM   2685  C   LYS A 961      -1.247  24.179  32.373  1.00 90.87           C
ATOM   2686  O   LYS A 961      -1.052  24.897  33.347  1.00 89.14           O
ATOM   2687  CB  LYS A 961      -3.738  23.691  32.376  1.00 89.10           C
ATOM   2688  CG  LYS A 961      -4.044  24.377  31.039  1.00 84.54           C
ATOM   2689  CD  LYS A 961      -5.518  24.744  31.023  1.00 82.36           C
ATOM   2690  CE  LYS A 961      -5.935  25.287  29.650  1.00 74.11           C
ATOM   2691  NZ  LYS A 961      -7.416  25.263  29.543  1.00 68.16           N
ATOM   2692  N   THR A 962      -0.543  24.306  31.244  1.00 89.73           N
ATOM   2693  CA  THR A 962       0.508  25.323  31.080  1.00 89.19           C
ATOM   2694  C   THR A 962       0.689  25.733  29.619  1.00 88.98           C
ATOM   2695  O   THR A 962       0.250  25.037  28.696  1.00 86.87           O
ATOM   2696  CB  THR A 962       1.823  24.831  31.703  1.00 87.77           C
ATOM   2697  OG1 THR A 962       2.723  25.906  31.823  1.00 78.22           O
ATOM   2698  CG2 THR A 962       2.515  23.724  30.910  1.00 77.72           C
ATOM   2699  N   ASP A 963       1.351  26.874  29.407  1.00 85.92           N
ATOM   2700  CA  ASP A 963       1.778  27.312  28.079  1.00 84.13           C
ATOM   2701  C   ASP A 963       2.903  26.399  27.562  1.00 83.97           C
ATOM   2702  O   ASP A 963       3.895  26.146  28.248  1.00 80.95           O
ATOM   2703  CB  ASP A 963       2.194  28.793  28.125  1.00 80.67           C
ATOM   2704  CG  ASP A 963       2.377  29.436  26.744  1.00 71.76           C
ATOM   2705  OD1 ASP A 963       2.740  28.745  25.763  1.00 65.16           O
ATOM   2706  OD2 ASP A 963       2.167  30.665  26.614  1.00 64.12           O
ATOM   2707  N   ALA A 964       2.756  25.910  26.336  1.00 81.98           N
ATOM   2708  CA  ALA A 964       3.638  24.939  25.718  1.00 79.80           C
ATOM   2709  C   ALA A 964       4.396  25.486  24.494  1.00 79.71           C
ATOM   2710  O   ALA A 964       4.882  24.699  23.678  1.00 75.28           O
ATOM   2711  CB  ALA A 964       2.821  23.681  25.411  1.00 76.45           C
ATOM   2712  N   ARG A 965       4.516  26.821  24.333  1.00 80.85           N
ATOM   2713  CA  ARG A 965       5.129  27.435  23.139  1.00 76.55           C
ATOM   2714  C   ARG A 965       6.498  26.855  22.781  1.00 75.56           C
ATOM   2715  O   ARG A 965       6.763  26.606  21.611  1.00 69.52           O
ATOM   2716  CB  ARG A 965       5.261  28.951  23.345  1.00 72.63           C
ATOM   2717  CG  ARG A 965       3.916  29.684  23.235  1.00 65.62           C
ATOM   2718  CD  ARG A 965       4.136  31.162  23.561  1.00 61.78           C
ATOM   2719  NE  ARG A 965       2.892  31.829  23.966  1.00 55.47           N
ATOM   2720  CZ  ARG A 965       2.727  33.113  24.196  1.00 48.12           C
ATOM   2721  NH1 ARG A 965       3.659  33.981  23.948  1.00 46.05           N
ATOM   2722  NH2 ARG A 965       1.626  33.550  24.720  1.00 43.64           N
ATOM   2723  N   GLN A 966       7.343  26.617  23.783  1.00 81.50           N
ATOM   2724  CA  GLN A 966       8.707  26.109  23.609  1.00 81.17           C
ATOM   2725  C   GLN A 966       8.858  24.624  23.982  1.00 82.65           C
ATOM   2726  O   GLN A 966       9.949  24.083  23.864  1.00 79.41           O
ATOM   2727  CB  GLN A 966       9.674  26.995  24.402  1.00 77.92           C
ATOM   2728  CG  GLN A 966       9.733  28.415  23.828  1.00 71.37           C
ATOM   2729  CD  GLN A 966      10.762  29.306  24.536  1.00 66.13           C
ATOM   2730  OE1 GLN A 966      11.341  28.953  25.547  1.00 60.70           O
ATOM   2731  NE2 GLN A 966      11.019  30.479  24.032  1.00 55.94           N
ATOM   2732  N   ILE A 967       7.790  23.954  24.403  1.00 82.46           N
ATOM   2733  CA  ILE A 967       7.848  22.573  24.873  1.00 83.67           C
ATOM   2734  C   ILE A 967       7.757  21.618  23.678  1.00 83.01           C
ATOM   2735  O   ILE A 967       6.763  21.630  22.960  1.00 80.40           O
ATOM   2736  CB  ILE A 967       6.750  22.306  25.932  1.00 84.11           C
ATOM   2737  CG1 ILE A 967       6.959  23.239  27.146  1.00 81.75           C
ATOM   2738  CG2 ILE A 967       6.764  20.833  26.351  1.00 79.83           C
ATOM   2739  CD1 ILE A 967       5.923  23.086  28.260  1.00 76.70           C
ATOM   2740  N   ARG A 968       8.776  20.781  23.474  1.00 86.16           N
ATOM   2741  CA  ARG A 968       8.781  19.701  22.486  1.00 84.97           C
ATOM   2742  C   ARG A 968       8.145  18.431  23.046  1.00 85.15           C
ATOM   2743  O   ARG A 968       7.365  17.781  22.359  1.00 82.35           O
ATOM   2744  CB  ARG A 968      10.218  19.441  22.035  1.00 83.53           C
ATOM   2745  CG  ARG A 968      10.288  18.280  21.037  1.00 77.33           C
ATOM   2746  CD  ARG A 968      11.734  18.029  20.621  1.00 75.59           C
ATOM   2747  NE  ARG A 968      11.811  16.806  19.799  1.00 67.11           N
ATOM   2748  CZ  ARG A 968      12.831  16.425  19.067  1.00 60.62           C
ATOM   2749  NH1 ARG A 968      13.930  17.128  18.994  1.00 56.26           N
ATOM   2750  NH2 ARG A 968      12.769  15.315  18.391  1.00 51.87           N
ATOM   2751  N   SER A 969       8.505  18.075  24.270  1.00 87.13           N
ATOM   2752  CA  SER A 969       7.924  16.939  24.975  1.00 88.17           C
ATOM   2753  C   SER A 969       7.792  17.243  26.460  1.00 89.48           C
ATOM   2754  O   SER A 969       8.487  18.109  26.991  1.00 88.73           O
ATOM   2755  CB  SER A 969       8.730  15.653  24.741  1.00 86.58           C
ATOM   2756  OG  SER A 969      10.052  15.759  25.234  1.00 82.15           O
ATOM   2757  N   ALA A 970       6.894  16.538  27.133  1.00 89.57           N
ATOM   2758  CA  ALA A 970       6.700  16.621  28.562  1.00 90.01           C
ATOM   2759  C   ALA A 970       6.565  15.216  29.140  1.00 90.72           C
ATOM   2760  O   ALA A 970       5.898  14.360  28.559  1.00 89.72           O
ATOM   2761  CB  ALA A 970       5.482  17.501  28.861  1.00 89.96           C
ATOM   2762  N   THR A 971       7.198  14.985  30.278  1.00 91.74           N
ATOM   2763  CA  THR A 971       7.161  13.723  31.007  1.00 92.30           C
ATOM   2764  C   THR A 971       6.690  13.999  32.422  1.00 93.06           C
ATOM   2765  O   THR A 971       7.335  14.750  33.147  1.00 92.14           O
ATOM   2766  CB  THR A 971       8.532  13.036  31.007  1.00 91.72           C
ATOM   2767  OG1 THR A 971       8.988  12.857  29.683  1.00 83.87           O
ATOM   2768  CG2 THR A 971       8.468  11.647  31.645  1.00 83.51           C
ATOM   2769  N   LEU A 972       5.567  13.411  32.790  1.00 92.60           N
ATOM   2770  CA  LEU A 972       5.018  13.475  34.133  1.00 92.83           C
ATOM   2771  C   LEU A 972       5.212  12.116  34.803  1.00 93.46           C
ATOM   2772  O   LEU A 972       4.708  11.118  34.303  1.00 93.10           O
ATOM   2773  CB  LEU A 972       3.540  13.881  34.050  1.00 92.87           C
ATOM   2774  CG  LEU A 972       2.802  13.889  35.400  1.00 92.23           C
ATOM   2775  CD1 LEU A 972       3.359  14.918  36.374  1.00 87.91           C
ATOM   2776  CD2 LEU A 972       1.333  14.232  35.159  1.00 88.15           C
ATOM   2777  N   THR A 973       5.901  12.100  35.933  1.00 94.38           N
ATOM   2778  CA  THR A 973       6.012  10.924  36.797  1.00 94.61           C
ATOM   2779  C   THR A 973       5.201  11.163  38.060  1.00 94.76           C
ATOM   2780  O   THR A 973       5.414  12.163  38.737  1.00 93.54           O
ATOM   2781  CB  THR A 973       7.477  10.603  37.134  1.00 94.17           C
ATOM   2782  OG1 THR A 973       8.200  10.402  35.939  1.00 86.29           O
ATOM   2783  CG2 THR A 973       7.616   9.333  37.966  1.00 85.02           C
ATOM   2784  N   ILE A 974       4.274  10.264  38.351  1.00 95.02           N
ATOM   2785  CA  ILE A 974       3.433  10.305  39.544  1.00 94.86           C
ATOM   2786  C   ILE A 974       3.708   9.066  40.386  1.00 94.64           C
ATOM   2787  O   ILE A 974       3.615   7.947  39.885  1.00 93.31           O
ATOM   2788  CB  ILE A 974       1.935  10.428  39.188  1.00 93.89           C
ATOM   2789  CG1 ILE A 974       1.693  11.756  38.442  1.00 87.32           C
ATOM   2790  CG2 ILE A 974       1.063  10.357  40.457  1.00 86.72           C
ATOM   2791  CD1 ILE A 974       0.245  11.975  38.011  1.00 77.68           C
ATOM   2792  N   ASN A 975       3.982   9.292  41.671  1.00 95.11           N
ATOM   2793  CA  ASN A 975       3.989   8.263  42.700  1.00 94.45           C
ATOM   2794  C   ASN A 975       2.729   8.428  43.539  1.00 94.61           C
ATOM   2795  O   ASN A 975       2.496   9.503  44.094  1.00 93.42           O
ATOM   2796  CB  ASN A 975       5.251   8.396  43.561  1.00 93.35           C
ATOM   2797  CG  ASN A 975       6.530   8.274  42.751  1.00 87.91           C
ATOM   2798  OD1 ASN A 975       6.691   7.428  41.894  1.00 77.22           O
ATOM   2799  ND2 ASN A 975       7.484   9.139  42.983  1.00 77.46           N
ATOM   2800  N   TYR A 976       1.929   7.383  43.599  1.00 93.63           N
ATOM   2801  CA  TYR A 976       0.662   7.352  44.307  1.00 93.70           C
ATOM   2802  C   TYR A 976       0.684   6.251  45.369  1.00 93.58           C
ATOM   2803  O   TYR A 976       0.923   5.088  45.059  1.00 92.01           O
ATOM   2804  CB  TYR A 976      -0.472   7.171  43.286  1.00 93.31           C
ATOM   2805  CG  TYR A 976      -1.846   6.955  43.892  1.00 93.89           C
ATOM   2806  CD1 TYR A 976      -2.711   5.996  43.330  1.00 90.77           C
ATOM   2807  CD2 TYR A 976      -2.260   7.691  45.011  1.00 91.41           C
ATOM   2808  CE1 TYR A 976      -3.982   5.774  43.891  1.00 90.88           C
ATOM   2809  CE2 TYR A 976      -3.522   7.466  45.587  1.00 90.86           C
ATOM   2810  CZ  TYR A 976      -4.388   6.500  45.029  1.00 91.84           C
ATOM   2811  OH  TYR A 976      -5.591   6.271  45.593  1.00 90.55           O
ATOM   2812  N   TYR A 977       0.421   6.653  46.603  1.00 93.99           N
ATOM   2813  CA  TYR A 977       0.246   5.779  47.748  1.00 93.49           C
ATOM   2814  C   TYR A 977      -1.241   5.776  48.087  1.00 93.59           C
ATOM   2815  O   TYR A 977      -1.769   6.773  48.576  1.00 92.09           O
ATOM   2816  CB  TYR A 977       1.091   6.275  48.928  1.00 92.54           C
ATOM   2817  CG  TYR A 977       2.581   6.294  48.657  1.00 91.44           C
ATOM   2818  CD1 TYR A 977       3.390   5.222  49.081  1.00 87.05           C
ATOM   2819  CD2 TYR A 977       3.169   7.390  47.984  1.00 88.07           C
ATOM   2820  CE1 TYR A 977       4.775   5.235  48.838  1.00 86.02           C
ATOM   2821  CE2 TYR A 977       4.556   7.403  47.731  1.00 86.81           C
ATOM   2822  CZ  TYR A 977       5.360   6.329  48.155  1.00 87.16           C
ATOM   2823  OH  TYR A 977       6.696   6.340  47.900  1.00 84.32           O
ATOM   2824  N   ALA A 978      -1.916   4.690  47.760  1.00 91.23           N
ATOM   2825  CA  ALA A 978      -3.337   4.580  48.069  1.00 90.45           C
ATOM   2826  C   ALA A 978      -3.568   4.499  49.586  1.00 90.05           C
ATOM   2827  O   ALA A 978      -4.579   5.007  50.056  1.00 85.74           O
ATOM   2828  CB  ALA A 978      -3.913   3.367  47.330  1.00 88.99           C
ATOM   2829  N   ASN A 979      -2.613   3.929  50.343  1.00 88.03           N
ATOM   2830  CA  ASN A 979      -2.681   3.677  51.787  1.00 86.52           C
ATOM   2831  C   ASN A 979      -4.007   2.997  52.170  1.00 85.61           C
ATOM   2832  O   ASN A 979      -4.681   3.371  53.127  1.00 80.52           O
ATOM   2833  CB  ASN A 979      -2.368   4.957  52.571  1.00 85.40           C
ATOM   2834  CG  ASN A 979      -0.983   5.526  52.305  1.00 83.16           C
ATOM   2835  OD1 ASN A 979      -0.075   4.859  51.838  1.00 76.63           O
ATOM   2836  ND2 ASN A 979      -0.776   6.793  52.589  1.00 76.46           N
ATOM   2837  N   GLN A 980      -4.422   2.049  51.347  1.00 86.29           N
ATOM   2838  CA  GLN A 980      -5.668   1.307  51.463  1.00 82.95           C
ATOM   2839  C   GLN A 980      -5.432  -0.162  51.124  1.00 79.76           C
ATOM   2840  O   GLN A 980      -4.824  -0.485  50.101  1.00 68.26           O
ATOM   2841  CB  GLN A 980      -6.715   1.874  50.482  1.00 79.49           C
ATOM   2842  CG  GLN A 980      -7.326   3.200  50.942  1.00 73.44           C
ATOM   2843  CD  GLN A 980      -8.213   3.769  49.851  1.00 71.84           C
ATOM   2844  OE1 GLN A 980      -9.207   3.187  49.451  1.00 65.30           O
ATOM   2845  NE2 GLN A 980      -7.881   4.910  49.308  1.00 62.67           N
ATOM   2846  N   GLY A 981      -5.974  -1.052  51.920  1.00 79.14           N
ATOM   2847  CA  GLY A 981      -5.947  -2.488  51.671  1.00 77.42           C
ATOM   2848  C   GLY A 981      -5.096  -3.262  52.675  1.00 78.83           C
ATOM   2849  O   GLY A 981      -5.127  -2.976  53.865  1.00 73.29           O
ATOM   2850  N   LEU A 982      -4.431  -4.299  52.172  1.00 81.08           N
ATOM   2851  CA  LEU A 982      -3.657  -5.228  53.006  1.00 79.75           C
ATOM   2852  C   LEU A 982      -2.165  -4.867  53.098  1.00 79.99           C
ATOM   2853  O   LEU A 982      -1.458  -5.471  53.897  1.00 74.82           O
ATOM   2854  CB  LEU A 982      -3.853  -6.657  52.467  1.00 77.33           C
ATOM   2855  CG  LEU A 982      -5.266  -7.231  52.646  1.00 71.76           C
ATOM   2856  CD1 LEU A 982      -5.435  -8.516  51.825  1.00 67.88           C
ATOM   2857  CD2 LEU A 982      -5.561  -7.578  54.109  1.00 66.30           C
ATOM   2858  N   ASP A 983      -1.692  -3.931  52.269  1.00 79.24           N
ATOM   2859  CA  ASP A 983      -0.313  -3.445  52.237  1.00 78.75           C
ATOM   2860  C   ASP A 983      -0.332  -1.924  51.991  1.00 78.22           C
ATOM   2861  O   ASP A 983      -0.505  -1.477  50.853  1.00 71.25           O
ATOM   2862  CB  ASP A 983       0.464  -4.198  51.146  1.00 75.08           C
ATOM   2863  CG  ASP A 983       1.961  -3.866  51.083  1.00 70.78           C
ATOM   2864  OD1 ASP A 983       2.490  -3.212  52.000  1.00 65.46           O
ATOM   2865  OD2 ASP A 983       2.615  -4.321  50.108  1.00 65.53           O
ATOM   2866  N   ASP A 984      -0.183  -1.153  53.071  1.00 79.14           N
ATOM   2867  CA  ASP A 984      -0.354   0.301  53.059  1.00 78.57           C
ATOM   2868  C   ASP A 984       0.875   1.058  52.524  1.00 79.23           C
ATOM   2869  O   ASP A 984       0.761   2.210  52.133  1.00 71.30           O
ATOM   2870  CB  ASP A 984      -0.780   0.774  54.463  1.00 72.99           C
ATOM   2871  CG  ASP A 984      -2.168   0.267  54.907  1.00 67.77           C
ATOM   2872  OD1 ASP A 984      -3.027   0.011  54.027  1.00 63.05           O
ATOM   2873  OD2 ASP A 984      -2.375   0.121  56.128  1.00 62.73           O
ATOM   2874  N   ASP A 985       2.031   0.409  52.416  1.00 81.12           N
ATOM   2875  CA  ASP A 985       3.302   1.061  52.069  1.00 81.56           C
ATOM   2876  C   ASP A 985       3.703   0.918  50.584  1.00 83.71           C
ATOM   2877  O   ASP A 985       4.825   1.259  50.180  1.00 78.51           O
ATOM   2878  CB  ASP A 985       4.421   0.539  52.986  1.00 76.09           C
ATOM   2879  CG  ASP A 985       4.312   0.986  54.448  1.00 67.78           C
ATOM   2880  OD1 ASP A 985       3.789   2.085  54.709  1.00 62.04           O
ATOM   2881  OD2 ASP A 985       4.854   0.240  55.299  1.00 62.08           O
ATOM   2882  N   THR A 986       2.831   0.377  49.740  1.00 84.05           N
ATOM   2883  CA  THR A 986       3.181   0.088  48.335  1.00 84.84           C
ATOM   2884  C   THR A 986       2.824   1.246  47.400  1.00 86.55           C
ATOM   2885  O   THR A 986       1.640   1.477  47.136  1.00 84.82           O
ATOM   2886  CB  THR A 986       2.564  -1.230  47.868  1.00 81.82           C
ATOM   2887  OG1 THR A 986       3.112  -2.280  48.638  1.00 72.92           O
ATOM   2888  CG2 THR A 986       2.949  -1.560  46.430  1.00 72.46           C
ATOM   2889  N   PRO A 987       3.819   1.945  46.795  1.00 88.79           N
ATOM   2890  CA  PRO A 987       3.534   2.981  45.812  1.00 89.53           C
ATOM   2891  C   PRO A 987       3.189   2.390  44.439  1.00 90.75           C
ATOM   2892  O   PRO A 987       3.851   1.477  43.942  1.00 88.65           O
ATOM   2893  CB  PRO A 987       4.802   3.835  45.733  1.00 86.84           C
ATOM   2894  CG  PRO A 987       5.914   2.842  46.071  1.00 85.34           C
ATOM   2895  CD  PRO A 987       5.249   1.867  47.048  1.00 88.12           C
ATOM   2896  N   SER A 988       2.226   3.018  43.778  1.00 89.60           N
ATOM   2897  CA  SER A 988       1.988   2.861  42.346  1.00 90.12           C
ATOM   2898  C   SER A 988       2.631   4.019  41.592  1.00 91.42           C
ATOM   2899  O   SER A 988       2.257   5.181  41.769  1.00 89.50           O
ATOM   2900  CB  SER A 988       0.483   2.793  42.061  1.00 87.85           C
ATOM   2901  OG  SER A 988      -0.011   1.558  42.534  1.00 73.82           O
ATOM   2902  N   THR A 989       3.614   3.724  40.742  1.00 90.89           N
ATOM   2903  CA  THR A 989       4.326   4.731  39.949  1.00 90.91           C
ATOM   2904  C   THR A 989       3.908   4.656  38.484  1.00 91.56           C
ATOM   2905  O   THR A 989       3.968   3.593  37.873  1.00 90.16           O
ATOM   2906  CB  THR A 989       5.848   4.586  40.076  1.00 89.89           C
ATOM   2907  OG1 THR A 989       6.225   4.665  41.428  1.00 81.60           O
ATOM   2908  CG2 THR A 989       6.610   5.691  39.323  1.00 80.67           C
ATOM   2909  N   THR A 990       3.540   5.800  37.904  1.00 91.45           N
ATOM   2910  CA  THR A 990       3.220   5.886  36.473  1.00 91.85           C
ATOM   2911  C   THR A 990       3.975   7.038  35.836  1.00 92.74           C
ATOM   2912  O   THR A 990       3.987   8.155  36.347  1.00 91.80           O
ATOM   2913  CB  THR A 990       1.711   6.031  36.245  1.00 90.46           C
ATOM   2914  OG1 THR A 990       1.081   4.849  36.660  1.00 77.23           O
ATOM   2915  CG2 THR A 990       1.335   6.205  34.778  1.00 77.86           C
ATOM   2916  N   THR A 991       4.581   6.777  34.672  1.00 91.55           N
ATOM   2917  CA  THR A 991       5.266   7.777  33.850  1.00 91.64           C
ATOM   2918  C   THR A 991       4.496   7.994  32.553  1.00 91.24           C
ATOM   2919  O   THR A 991       4.302   7.081  31.756  1.00 89.15           O
ATOM   2920  CB  THR A 991       6.723   7.381  33.595  1.00 91.48           C
ATOM   2921  OG1 THR A 991       7.399   7.252  34.828  1.00 82.43           O
ATOM   2922  CG2 THR A 991       7.469   8.452  32.802  1.00 81.50           C
ATOM   2923  N   ILE A 992       4.059   9.230  32.330  1.00 91.88           N
ATOM   2924  CA  ILE A 992       3.292   9.642  31.152  1.00 90.63           C
ATOM   2925  C   ILE A 992       4.175  10.557  30.315  1.00 90.49           C
ATOM   2926  O   ILE A 992       4.610  11.602  30.782  1.00 89.35           O
ATOM   2927  CB  ILE A 992       1.974  10.319  31.573  1.00 90.19           C
ATOM   2928  CG1 ILE A 992       1.094   9.341  32.393  1.00 86.22           C
ATOM   2929  CG2 ILE A 992       1.207  10.818  30.325  1.00 85.65           C
ATOM   2930  CD1 ILE A 992       0.025  10.048  33.218  1.00 78.37           C
ATOM   2931  N   HIS A 993       4.414  10.171  29.067  1.00 89.74           N
ATOM   2932  CA  HIS A 993       5.216  10.927  28.124  1.00 87.93           C
ATOM   2933  C   HIS A 993       4.350  11.475  26.985  1.00 87.31           C
ATOM   2934  O   HIS A 993       3.707  10.720  26.251  1.00 86.04           O
ATOM   2935  CB  HIS A 993       6.372  10.056  27.620  1.00 86.31           C
ATOM   2936  CG  HIS A 993       7.326  10.830  26.744  1.00 80.77           C
ATOM   2937  ND1 HIS A 993       8.202  11.796  27.182  1.00 70.96           N
ATOM   2938  CD2 HIS A 993       7.466  10.739  25.394  1.00 70.26           C
ATOM   2939  CE1 HIS A 993       8.865  12.267  26.102  1.00 70.03           C
ATOM   2940  NE2 HIS A 993       8.448  11.647  24.993  1.00 71.14           N
ATOM   2941  N   LEU A 994       4.360  12.792  26.813  1.00 86.60           N
ATOM   2942  CA  LEU A 994       3.741  13.505  25.704  1.00 86.13           C
ATOM   2943  C   LEU A 994       4.819  14.079  24.797  1.00 85.56           C
ATOM   2944  O   LEU A 994       5.718  14.763  25.275  1.00 83.52           O
ATOM   2945  CB  LEU A 994       2.831  14.630  26.223  1.00 85.20           C
ATOM   2946  CG  LEU A 994       1.654  14.180  27.091  1.00 82.08           C
ATOM   2947  CD1 LEU A 994       0.808  15.403  27.421  1.00 77.17           C
ATOM   2948  CD2 LEU A 994       0.759  13.186  26.375  1.00 77.33           C
ATOM   2949  N   GLU A 995       4.709  13.845  23.494  1.00 83.18           N
ATOM   2950  CA  GLU A 995       5.620  14.391  22.492  1.00 81.97           C
ATOM   2951  C   GLU A 995       4.834  15.016  21.344  1.00 80.13           C
ATOM   2952  O   GLU A 995       3.750  14.534  20.988  1.00 76.28           O
ATOM   2953  CB  GLU A 995       6.578  13.293  22.008  1.00 79.13           C
ATOM   2954  CG  GLU A 995       7.817  13.855  21.297  1.00 72.12           C
ATOM   2955  CD  GLU A 995       8.623  12.793  20.535  1.00 71.81           C
ATOM   2956  OE1 GLU A 995       9.543  13.198  19.792  1.00 64.15           O
ATOM   2957  OE2 GLU A 995       8.197  11.623  20.446  1.00 64.84           O
ATOM   2958  N   ARG A 996       5.371  16.085  20.798  1.00 78.44           N
ATOM   2959  CA  ARG A 996       4.854  16.767  19.607  1.00 74.86           C
ATOM   2960  C   ARG A 996       4.988  15.939  18.330  1.00 69.80           C
ATOM   2961  O   ARG A 996       6.032  15.275  18.158  1.00 64.39           O
ATOM   2962  CB  ARG A 996       5.546  18.117  19.418  1.00 70.51           C
ATOM   2963  CG  ARG A 996       5.008  19.151  20.404  1.00 67.40           C
ATOM   2964  CD  ARG A 996       5.607  20.536  20.106  1.00 65.94           C
ATOM   2965  NE  ARG A 996       5.029  21.531  21.020  1.00 62.09           N
ATOM   2966  CZ  ARG A 996       5.305  22.818  21.063  1.00 57.80           C
ATOM   2967  NH1 ARG A 996       6.135  23.373  20.229  1.00 58.59           N
ATOM   2968  NH2 ARG A 996       4.730  23.569  21.944  1.00 52.43           N
ATOM   2969  OXT ARG A 996       4.061  16.076  17.504  1.00 58.77           O
ENDMDL
MODEL        2
HETATM    1  N   DUM x   2     -52.000  -6.000 -15.050  0.00  0.00           N
HETATM    2  O   DUM x   3     -52.000  -6.000  15.050  0.00  0.00           O
HETATM    3  N   DUM x   4     -52.000  -4.000 -15.050  0.00  0.00           N
HETATM    4  O   DUM x   5     -52.000  -4.000  15.050  0.00  0.00           O
HETATM    5  N   DUM x   6     -52.000  -2.000 -15.050  0.00  0.00           N
HETATM    6  O   DUM x   7     -52.000  -2.000  15.050  0.00  0.00           O
HETATM    7  N   DUM x   8     -52.000   0.000 -15.050  0.00  0.00           N
HETATM    8  O   DUM x   9     -52.000   0.000  15.050  0.00  0.00           O
HETATM    9  N   DUM x  10     -52.000   2.000 -15.050  0.00  0.00           N
HETATM   10  O   DUM x  11     -52.000   2.000  15.050  0.00  0.00           O
HETATM   11  N   DUM x  12     -52.000   4.000 -15.050  0.00  0.00           N
HETATM   12  O   DUM x  13     -52.000   4.000  15.050  0.00  0.00           O
HETATM   13  N   DUM x  14     -52.000   6.000 -15.050  0.00  0.00           N
HETATM   14  O   DUM x  15     -52.000   6.000  15.050  0.00  0.00           O
HETATM   15  N   DUM x  16     -50.000 -14.000 -15.050  0.00  0.00           N
HETATM   16  O   DUM x  17     -50.000 -14.000  15.050  0.00  0.00           O
HETATM   17  N   DUM x  18     -50.000 -12.000 -15.050  0.00  0.00           N
HETATM   18  O   DUM x  19     -50.000 -12.000  15.050  0.00  0.00           O
HETATM   19  N   DUM x  20     -50.000 -10.000 -15.050  0.00  0.00           N
HETATM   20  O   DUM x  21     -50.000 -10.000  15.050  0.00  0.00           O
HETATM   21  N   DUM x  22     -50.000  -8.000 -15.050  0.00  0.00           N
HETATM   22  O   DUM x  23     -50.000  -8.000  15.050  0.00  0.00           O
HETATM   23  N   DUM x  24     -50.000  -6.000 -15.050  0.00  0.00           N
HETATM   24  O   DUM x  25     -50.000  -6.000  15.050  0.00  0.00           O
HETATM   25  N   DUM x  26     -50.000  -4.000 -15.050  0.00  0.00           N
HETATM   26  O   DUM x  27     -50.000  -4.000  15.050  0.00  0.00           O
HETATM   27  N   DUM x  28     -50.000  -2.000 -15.050  0.00  0.00           N
HETATM   28  O   DUM x  29     -50.000  -2.000  15.050  0.00  0.00           O
HETATM   29  N   DUM x  30     -50.000   0.000 -15.050  0.00  0.00           N
HETATM   30  O   DUM x  31     -50.000   0.000  15.050  0.00  0.00           O
HETATM   31  N   DUM x  32     -50.000   2.000 -15.050  0.00  0.00           N
HETATM   32  O   DUM x  33     -50.000   2.000  15.050  0.00  0.00           O
HETATM   33  N   DUM x  34     -50.000   4.000 -15.050  0.00  0.00           N
HETATM   34  O   DUM x  35     -50.000   4.000  15.050  0.00  0.00           O
HETATM   35  N   DUM x  36     -50.000   6.000 -15.050  0.00  0.00           N
HETATM   36  O   DUM x  37     -50.000   6.000  15.050  0.00  0.00           O
HETATM   37  N   DUM x  38     -50.000   8.000 -15.050  0.00  0.00           N
HETATM   38  O   DUM x  39     -50.000   8.000  15.050  0.00  0.00           O
HETATM   39  N   DUM x  40     -50.000  10.000 -15.050  0.00  0.00           N
HETATM   40  O   DUM x  41     -50.000  10.000  15.050  0.00  0.00           O
HETATM   41  N   DUM x  42     -50.000  12.000 -15.050  0.00  0.00           N
HETATM   42  O   DUM x  43     -50.000  12.000  15.050  0.00  0.00           O
HETATM   43  N   DUM x  44     -50.000  14.000 -15.050  0.00  0.00           N
HETATM   44  O   DUM x  45     -50.000  14.000  15.050  0.00  0.00           O
HETATM   45  N   DUM x  46     -48.000 -20.000 -15.050  0.00  0.00           N
HETATM   46  O   DUM x  47     -48.000 -20.000  15.050  0.00  0.00           O
HETATM   47  N   DUM x  48     -48.000 -18.000 -15.050  0.00  0.00           N
HETATM   48  O   DUM x  49     -48.000 -18.000  15.050  0.00  0.00           O
HETATM   49  N   DUM x  50     -48.000 -16.000 -15.050  0.00  0.00           N
HETATM   50  O   DUM x  51     -48.000 -16.000  15.050  0.00  0.00           O
HETATM   51  N   DUM x  52     -48.000 -14.000 -15.050  0.00  0.00           N
HETATM   52  O   DUM x  53     -48.000 -14.000  15.050  0.00  0.00           O
HETATM   53  N   DUM x  54     -48.000 -12.000 -15.050  0.00  0.00           N
HETATM   54  O   DUM x  55     -48.000 -12.000  15.050  0.00  0.00           O
HETATM   55  N   DUM x  56     -48.000 -10.000 -15.050  0.00  0.00           N
HETATM   56  O   DUM x  57     -48.000 -10.000  15.050  0.00  0.00           O
HETATM   57  N   DUM x  58     -48.000  -8.000 -15.050  0.00  0.00           N
HETATM   58  O   DUM x  59     -48.000  -8.000  15.050  0.00  0.00           O
HETATM   59  N   DUM x  60     -48.000  -6.000 -15.050  0.00  0.00           N
HETATM   60  O   DUM x  61     -48.000  -6.000  15.050  0.00  0.00           O
HETATM   61  N   DUM x  62     -48.000  -4.000 -15.050  0.00  0.00           N
HETATM   62  O   DUM x  63     -48.000  -4.000  15.050  0.00  0.00           O
HETATM   63  N   DUM x  64     -48.000  -2.000 -15.050  0.00  0.00           N
HETATM   64  O   DUM x  65     -48.000  -2.000  15.050  0.00  0.00           O
HETATM   65  N   DUM x  66     -48.000   0.000 -15.050  0.00  0.00           N
HETATM   66  O   DUM x  67     -48.000   0.000  15.050  0.00  0.00           O
HETATM   67  N   DUM x  68     -48.000   2.000 -15.050  0.00  0.00           N
HETATM   68  O   DUM x  69     -48.000   2.000  15.050  0.00  0.00           O
HETATM   69  N   DUM x  70     -48.000   4.000 -15.050  0.00  0.00           N
HETATM   70  O   DUM x  71     -48.000   4.000  15.050  0.00  0.00           O
HETATM   71  N   DUM x  72     -48.000   6.000 -15.050  0.00  0.00           N
HETATM   72  O   DUM x  73     -48.000   6.000  15.050  0.00  0.00           O
HETATM   73  N   DUM x  74     -48.000   8.000 -15.050  0.00  0.00           N
HETATM   74  O   DUM x  75     -48.000   8.000  15.050  0.00  0.00           O
HETATM   75  N   DUM x  76     -48.000  10.000 -15.050  0.00  0.00           N
HETATM   76  O   DUM x  77     -48.000  10.000  15.050  0.00  0.00           O
HETATM   77  N   DUM x  78     -48.000  12.000 -15.050  0.00  0.00           N
HETATM   78  O   DUM x  79     -48.000  12.000  15.050  0.00  0.00           O
HETATM   79  N   DUM x  80     -48.000  14.000 -15.050  0.00  0.00           N
HETATM   80  O   DUM x  81     -48.000  14.000  15.050  0.00  0.00           O
HETATM   81  N   DUM x  82     -48.000  16.000 -15.050  0.00  0.00           N
HETATM   82  O   DUM x  83     -48.000  16.000  15.050  0.00  0.00           O
HETATM   83  N   DUM x  84     -48.000  18.000 -15.050  0.00  0.00           N
HETATM   84  O   DUM x  85     -48.000  18.000  15.050  0.00  0.00           O
HETATM   85  N   DUM x  86     -48.000  20.000 -15.050  0.00  0.00           N
HETATM   86  O   DUM x  87     -48.000  20.000  15.050  0.00  0.00           O
HETATM   87  N   DUM x  88     -46.000 -24.000 -15.050  0.00  0.00           N
HETATM   88  O   DUM x  89     -46.000 -24.000  15.050  0.00  0.00           O
HETATM   89  N   DUM x  90     -46.000 -22.000 -15.050  0.00  0.00           N
HETATM   90  O   DUM x  91     -46.000 -22.000  15.050  0.00  0.00           O
HETATM   91  N   DUM x  92     -46.000 -20.000 -15.050  0.00  0.00           N
HETATM   92  O   DUM x  93     -46.000 -20.000  15.050  0.00  0.00           O
HETATM   93  N   DUM x  94     -46.000 -18.000 -15.050  0.00  0.00           N
HETATM   94  O   DUM x  95     -46.000 -18.000  15.050  0.00  0.00           O
HETATM   95  N   DUM x  96     -46.000 -16.000 -15.050  0.00  0.00           N
HETATM   96  O   DUM x  97     -46.000 -16.000  15.050  0.00  0.00           O
HETATM   97  N   DUM x  98     -46.000 -14.000 -15.050  0.00  0.00           N
HETATM   98  O   DUM x  99     -46.000 -14.000  15.050  0.00  0.00           O
HETATM   99  N   DUM x 100     -46.000 -12.000 -15.050  0.00  0.00           N
HETATM  100  O   DUM x 101     -46.000 -12.000  15.050  0.00  0.00           O
HETATM  101  N   DUM x 102     -46.000 -10.000 -15.050  0.00  0.00           N
HETATM  102  O   DUM x 103     -46.000 -10.000  15.050  0.00  0.00           O
HETATM  103  N   DUM x 104     -46.000  -8.000 -15.050  0.00  0.00           N
HETATM  104  O   DUM x 105     -46.000  -8.000  15.050  0.00  0.00           O
HETATM  105  N   DUM x 106     -46.000  -6.000 -15.050  0.00  0.00           N
HETATM  106  O   DUM x 107     -46.000  -6.000  15.050  0.00  0.00           O
HETATM  107  N   DUM x 108     -46.000  -4.000 -15.050  0.00  0.00           N
HETATM  108  O   DUM x 109     -46.000  -4.000  15.050  0.00  0.00           O
HETATM  109  N   DUM x 110     -46.000  -2.000 -15.050  0.00  0.00           N
HETATM  110  O   DUM x 111     -46.000  -2.000  15.050  0.00  0.00           O
HETATM  111  N   DUM x 112     -46.000   0.000 -15.050  0.00  0.00           N
HETATM  112  O   DUM x 113     -46.000   0.000  15.050  0.00  0.00           O
HETATM  113  N   DUM x 114     -46.000   2.000 -15.050  0.00  0.00           N
HETATM  114  O   DUM x 115     -46.000   2.000  15.050  0.00  0.00           O
HETATM  115  N   DUM x 116     -46.000   4.000 -15.050  0.00  0.00           N
HETATM  116  O   DUM x 117     -46.000   4.000  15.050  0.00  0.00           O
HETATM  117  N   DUM x 118     -46.000   6.000 -15.050  0.00  0.00           N
HETATM  118  O   DUM x 119     -46.000   6.000  15.050  0.00  0.00           O
HETATM  119  N   DUM x 120     -46.000   8.000 -15.050  0.00  0.00           N
HETATM  120  O   DUM x 121     -46.000   8.000  15.050  0.00  0.00           O
HETATM  121  N   DUM x 122     -46.000  10.000 -15.050  0.00  0.00           N
HETATM  122  O   DUM x 123     -46.000  10.000  15.050  0.00  0.00           O
HETATM  123  N   DUM x 124     -46.000  12.000 -15.050  0.00  0.00           N
HETATM  124  O   DUM x 125     -46.000  12.000  15.050  0.00  0.00           O
HETATM  125  N   DUM x 126     -46.000  14.000 -15.050  0.00  0.00           N
HETATM  126  O   DUM x 127     -46.000  14.000  15.050  0.00  0.00           O
HETATM  127  N   DUM x 128     -46.000  16.000 -15.050  0.00  0.00           N
HETATM  128  O   DUM x 129     -46.000  16.000  15.050  0.00  0.00           O
HETATM  129  N   DUM x 130     -46.000  18.000 -15.050  0.00  0.00           N
HETATM  130  O   DUM x 131     -46.000  18.000  15.050  0.00  0.00           O
HETATM  131  N   DUM x 132     -46.000  20.000 -15.050  0.00  0.00           N
HETATM  132  O   DUM x 133     -46.000  20.000  15.050  0.00  0.00           O
HETATM  133  N   DUM x 134     -46.000  22.000 -15.050  0.00  0.00           N
HETATM  134  O   DUM x 135     -46.000  22.000  15.050  0.00  0.00           O
HETATM  135  N   DUM x 136     -46.000  24.000 -15.050  0.00  0.00           N
HETATM  136  O   DUM x 137     -46.000  24.000  15.050  0.00  0.00           O
HETATM  137  N   DUM x 138     -44.000 -28.000 -15.050  0.00  0.00           N
HETATM  138  O   DUM x 139     -44.000 -28.000  15.050  0.00  0.00           O
HETATM  139  N   DUM x 140     -44.000 -26.000 -15.050  0.00  0.00           N
HETATM  140  O   DUM x 141     -44.000 -26.000  15.050  0.00  0.00           O
HETATM  141  N   DUM x 142     -44.000 -24.000 -15.050  0.00  0.00           N
HETATM  142  O   DUM x 143     -44.000 -24.000  15.050  0.00  0.00           O
HETATM  143  N   DUM x 144     -44.000 -22.000 -15.050  0.00  0.00           N
HETATM  144  O   DUM x 145     -44.000 -22.000  15.050  0.00  0.00           O
HETATM  145  N   DUM x 146     -44.000 -20.000 -15.050  0.00  0.00           N
HETATM  146  O   DUM x 147     -44.000 -20.000  15.050  0.00  0.00           O
HETATM  147  N   DUM x 148     -44.000 -18.000 -15.050  0.00  0.00           N
HETATM  148  O   DUM x 149     -44.000 -18.000  15.050  0.00  0.00           O
HETATM  149  N   DUM x 150     -44.000 -16.000 -15.050  0.00  0.00           N
HETATM  150  O   DUM x 151     -44.000 -16.000  15.050  0.00  0.00           O
HETATM  151  N   DUM x 152     -44.000 -14.000 -15.050  0.00  0.00           N
HETATM  152  O   DUM x 153     -44.000 -14.000  15.050  0.00  0.00           O
HETATM  153  N   DUM x 154     -44.000 -12.000 -15.050  0.00  0.00           N
HETATM  154  O   DUM x 155     -44.000 -12.000  15.050  0.00  0.00           O
HETATM  155  N   DUM x 156     -44.000 -10.000 -15.050  0.00  0.00           N
HETATM  156  O   DUM x 157     -44.000 -10.000  15.050  0.00  0.00           O
HETATM  157  N   DUM x 158     -44.000  -8.000 -15.050  0.00  0.00           N
HETATM  158  O   DUM x 159     -44.000  -8.000  15.050  0.00  0.00           O
HETATM  159  N   DUM x 160     -44.000  -6.000 -15.050  0.00  0.00           N
HETATM  160  O   DUM x 161     -44.000  -6.000  15.050  0.00  0.00           O
HETATM  161  N   DUM x 162     -44.000  -4.000 -15.050  0.00  0.00           N
HETATM  162  O   DUM x 163     -44.000  -4.000  15.050  0.00  0.00           O
HETATM  163  N   DUM x 164     -44.000  -2.000 -15.050  0.00  0.00           N
HETATM  164  O   DUM x 165     -44.000  -2.000  15.050  0.00  0.00           O
HETATM  165  N   DUM x 166     -44.000   0.000 -15.050  0.00  0.00           N
HETATM  166  O   DUM x 167     -44.000   0.000  15.050  0.00  0.00           O
HETATM  167  N   DUM x 168     -44.000   2.000 -15.050  0.00  0.00           N
HETATM  168  O   DUM x 169     -44.000   2.000  15.050  0.00  0.00           O
HETATM  169  N   DUM x 170     -44.000   4.000 -15.050  0.00  0.00           N
HETATM  170  O   DUM x 171     -44.000   4.000  15.050  0.00  0.00           O
HETATM  171  N   DUM x 172     -44.000   6.000 -15.050  0.00  0.00           N
HETATM  172  O   DUM x 173     -44.000   6.000  15.050  0.00  0.00           O
HETATM  173  N   DUM x 174     -44.000   8.000 -15.050  0.00  0.00           N
HETATM  174  O   DUM x 175     -44.000   8.000  15.050  0.00  0.00           O
HETATM  175  N   DUM x 176     -44.000  10.000 -15.050  0.00  0.00           N
HETATM  176  O   DUM x 177     -44.000  10.000  15.050  0.00  0.00           O
HETATM  177  N   DUM x 178     -44.000  12.000 -15.050  0.00  0.00           N
HETATM  178  O   DUM x 179     -44.000  12.000  15.050  0.00  0.00           O
HETATM  179  N   DUM x 180     -44.000  14.000 -15.050  0.00  0.00           N
HETATM  180  O   DUM x 181     -44.000  14.000  15.050  0.00  0.00           O
HETATM  181  N   DUM x 182     -44.000  16.000 -15.050  0.00  0.00           N
HETATM  182  O   DUM x 183     -44.000  16.000  15.050  0.00  0.00           O
HETATM  183  N   DUM x 184     -44.000  18.000 -15.050  0.00  0.00           N
HETATM  184  O   DUM x 185     -44.000  18.000  15.050  0.00  0.00           O
HETATM  185  N   DUM x 186     -44.000  20.000 -15.050  0.00  0.00           N
HETATM  186  O   DUM x 187     -44.000  20.000  15.050  0.00  0.00           O
HETATM  187  N   DUM x 188     -44.000  22.000 -15.050  0.00  0.00           N
HETATM  188  O   DUM x 189     -44.000  22.000  15.050  0.00  0.00           O
HETATM  189  N   DUM x 190     -44.000  24.000 -15.050  0.00  0.00           N
HETATM  190  O   DUM x 191     -44.000  24.000  15.050  0.00  0.00           O
HETATM  191  N   DUM x 192     -44.000  26.000 -15.050  0.00  0.00           N
HETATM  192  O   DUM x 193     -44.000  26.000  15.050  0.00  0.00           O
HETATM  193  N   DUM x 194     -44.000  28.000 -15.050  0.00  0.00           N
HETATM  194  O   DUM x 195     -44.000  28.000  15.050  0.00  0.00           O
HETATM  195  N   DUM x 196     -42.000 -30.000 -15.050  0.00  0.00           N
HETATM  196  O   DUM x 197     -42.000 -30.000  15.050  0.00  0.00           O
HETATM  197  N   DUM x 198     -42.000 -28.000 -15.050  0.00  0.00           N
HETATM  198  O   DUM x 199     -42.000 -28.000  15.050  0.00  0.00           O
HETATM  199  N   DUM x 200     -42.000 -26.000 -15.050  0.00  0.00           N
HETATM  200  O   DUM x 201     -42.000 -26.000  15.050  0.00  0.00           O
HETATM  201  N   DUM x 202     -42.000 -24.000 -15.050  0.00  0.00           N
HETATM  202  O   DUM x 203     -42.000 -24.000  15.050  0.00  0.00           O
HETATM  203  N   DUM x 204     -42.000 -22.000 -15.050  0.00  0.00           N
HETATM  204  O   DUM x 205     -42.000 -22.000  15.050  0.00  0.00           O
HETATM  205  N   DUM x 206     -42.000 -20.000 -15.050  0.00  0.00           N
HETATM  206  O   DUM x 207     -42.000 -20.000  15.050  0.00  0.00           O
HETATM  207  N   DUM x 208     -42.000 -18.000 -15.050  0.00  0.00           N
HETATM  208  O   DUM x 209     -42.000 -18.000  15.050  0.00  0.00           O
HETATM  209  N   DUM x 210     -42.000 -16.000 -15.050  0.00  0.00           N
HETATM  210  O   DUM x 211     -42.000 -16.000  15.050  0.00  0.00           O
HETATM  211  N   DUM x 212     -42.000 -14.000 -15.050  0.00  0.00           N
HETATM  212  O   DUM x 213     -42.000 -14.000  15.050  0.00  0.00           O
HETATM  213  N   DUM x 214     -42.000 -12.000 -15.050  0.00  0.00           N
HETATM  214  O   DUM x 215     -42.000 -12.000  15.050  0.00  0.00           O
HETATM  215  N   DUM x 216     -42.000 -10.000 -15.050  0.00  0.00           N
HETATM  216  O   DUM x 217     -42.000 -10.000  15.050  0.00  0.00           O
HETATM  217  N   DUM x 218     -42.000  -8.000 -15.050  0.00  0.00           N
HETATM  218  O   DUM x 219     -42.000  -8.000  15.050  0.00  0.00           O
HETATM  219  N   DUM x 220     -42.000  -6.000 -15.050  0.00  0.00           N
HETATM  220  O   DUM x 221     -42.000  -6.000  15.050  0.00  0.00           O
HETATM  221  N   DUM x 222     -42.000  -4.000 -15.050  0.00  0.00           N
HETATM  222  O   DUM x 223     -42.000  -4.000  15.050  0.00  0.00           O
HETATM  223  N   DUM x 224     -42.000  -2.000 -15.050  0.00  0.00           N
HETATM  224  O   DUM x 225     -42.000  -2.000  15.050  0.00  0.00           O
HETATM  225  N   DUM x 226     -42.000   0.000 -15.050  0.00  0.00           N
HETATM  226  O   DUM x 227     -42.000   0.000  15.050  0.00  0.00           O
HETATM  227  N   DUM x 228     -42.000   2.000 -15.050  0.00  0.00           N
HETATM  228  O   DUM x 229     -42.000   2.000  15.050  0.00  0.00           O
HETATM  229  N   DUM x 230     -42.000   4.000 -15.050  0.00  0.00           N
HETATM  230  O   DUM x 231     -42.000   4.000  15.050  0.00  0.00           O
HETATM  231  N   DUM x 232     -42.000   6.000 -15.050  0.00  0.00           N
HETATM  232  O   DUM x 233     -42.000   6.000  15.050  0.00  0.00           O
HETATM  233  N   DUM x 234     -42.000   8.000 -15.050  0.00  0.00           N
HETATM  234  O   DUM x 235     -42.000   8.000  15.050  0.00  0.00           O
HETATM  235  N   DUM x 236     -42.000  10.000 -15.050  0.00  0.00           N
HETATM  236  O   DUM x 237     -42.000  10.000  15.050  0.00  0.00           O
HETATM  237  N   DUM x 238     -42.000  12.000 -15.050  0.00  0.00           N
HETATM  238  O   DUM x 239     -42.000  12.000  15.050  0.00  0.00           O
HETATM  239  N   DUM x 240     -42.000  14.000 -15.050  0.00  0.00           N
HETATM  240  O   DUM x 241     -42.000  14.000  15.050  0.00  0.00           O
HETATM  241  N   DUM x 242     -42.000  16.000 -15.050  0.00  0.00           N
HETATM  242  O   DUM x 243     -42.000  16.000  15.050  0.00  0.00           O
HETATM  243  N   DUM x 244     -42.000  18.000 -15.050  0.00  0.00           N
HETATM  244  O   DUM x 245     -42.000  18.000  15.050  0.00  0.00           O
HETATM  245  N   DUM x 246     -42.000  20.000 -15.050  0.00  0.00           N
HETATM  246  O   DUM x 247     -42.000  20.000  15.050  0.00  0.00           O
HETATM  247  N   DUM x 248     -42.000  22.000 -15.050  0.00  0.00           N
HETATM  248  O   DUM x 249     -42.000  22.000  15.050  0.00  0.00           O
HETATM  249  N   DUM x 250     -42.000  24.000 -15.050  0.00  0.00           N
HETATM  250  O   DUM x 251     -42.000  24.000  15.050  0.00  0.00           O
HETATM  251  N   DUM x 252     -42.000  26.000 -15.050  0.00  0.00           N
HETATM  252  O   DUM x 253     -42.000  26.000  15.050  0.00  0.00           O
HETATM  253  N   DUM x 254     -42.000  28.000 -15.050  0.00  0.00           N
HETATM  254  O   DUM x 255     -42.000  28.000  15.050  0.00  0.00           O
HETATM  255  N   DUM x 256     -42.000  30.000 -15.050  0.00  0.00           N
HETATM  256  O   DUM x 257     -42.000  30.000  15.050  0.00  0.00           O
HETATM  257  N   DUM x 258     -40.000 -32.000 -15.050  0.00  0.00           N
HETATM  258  O   DUM x 259     -40.000 -32.000  15.050  0.00  0.00           O
HETATM  259  N   DUM x 260     -40.000 -30.000 -15.050  0.00  0.00           N
HETATM  260  O   DUM x 261     -40.000 -30.000  15.050  0.00  0.00           O
HETATM  261  N   DUM x 262     -40.000 -28.000 -15.050  0.00  0.00           N
HETATM  262  O   DUM x 263     -40.000 -28.000  15.050  0.00  0.00           O
HETATM  263  N   DUM x 264     -40.000 -26.000 -15.050  0.00  0.00           N
HETATM  264  O   DUM x 265     -40.000 -26.000  15.050  0.00  0.00           O
HETATM  265  N   DUM x 266     -40.000 -24.000 -15.050  0.00  0.00           N
HETATM  266  O   DUM x 267     -40.000 -24.000  15.050  0.00  0.00           O
HETATM  267  N   DUM x 268     -40.000 -22.000 -15.050  0.00  0.00           N
HETATM  268  O   DUM x 269     -40.000 -22.000  15.050  0.00  0.00           O
HETATM  269  N   DUM x 270     -40.000 -20.000 -15.050  0.00  0.00           N
HETATM  270  O   DUM x 271     -40.000 -20.000  15.050  0.00  0.00           O
HETATM  271  N   DUM x 272     -40.000 -18.000 -15.050  0.00  0.00           N
HETATM  272  O   DUM x 273     -40.000 -18.000  15.050  0.00  0.00           O
HETATM  273  N   DUM x 274     -40.000 -16.000 -15.050  0.00  0.00           N
HETATM  274  O   DUM x 275     -40.000 -16.000  15.050  0.00  0.00           O
HETATM  275  N   DUM x 276     -40.000 -14.000 -15.050  0.00  0.00           N
HETATM  276  O   DUM x 277     -40.000 -14.000  15.050  0.00  0.00           O
HETATM  277  N   DUM x 278     -40.000 -12.000 -15.050  0.00  0.00           N
HETATM  278  O   DUM x 279     -40.000 -12.000  15.050  0.00  0.00           O
HETATM  279  N   DUM x 280     -40.000 -10.000 -15.050  0.00  0.00           N
HETATM  280  O   DUM x 281     -40.000 -10.000  15.050  0.00  0.00           O
HETATM  281  N   DUM x 282     -40.000  -8.000 -15.050  0.00  0.00           N
HETATM  282  O   DUM x 283     -40.000  -8.000  15.050  0.00  0.00           O
HETATM  283  N   DUM x 284     -40.000  -6.000 -15.050  0.00  0.00           N
HETATM  284  O   DUM x 285     -40.000  -6.000  15.050  0.00  0.00           O
HETATM  285  N   DUM x 286     -40.000  -4.000 -15.050  0.00  0.00           N
HETATM  286  O   DUM x 287     -40.000  -4.000  15.050  0.00  0.00           O
HETATM  287  N   DUM x 288     -40.000  -2.000 -15.050  0.00  0.00           N
HETATM  288  O   DUM x 289     -40.000  -2.000  15.050  0.00  0.00           O
HETATM  289  N   DUM x 290     -40.000   0.000 -15.050  0.00  0.00           N
HETATM  290  O   DUM x 291     -40.000   0.000  15.050  0.00  0.00           O
HETATM  291  N   DUM x 292     -40.000   2.000 -15.050  0.00  0.00           N
HETATM  292  O   DUM x 293     -40.000   2.000  15.050  0.00  0.00           O
HETATM  293  N   DUM x 294     -40.000   4.000 -15.050  0.00  0.00           N
HETATM  294  O   DUM x 295     -40.000   4.000  15.050  0.00  0.00           O
HETATM  295  N   DUM x 296     -40.000   6.000 -15.050  0.00  0.00           N
HETATM  296  O   DUM x 297     -40.000   6.000  15.050  0.00  0.00           O
HETATM  297  N   DUM x 298     -40.000   8.000 -15.050  0.00  0.00           N
HETATM  298  O   DUM x 299     -40.000   8.000  15.050  0.00  0.00           O
HETATM  299  N   DUM x 300     -40.000  10.000 -15.050  0.00  0.00           N
HETATM  300  O   DUM x 301     -40.000  10.000  15.050  0.00  0.00           O
HETATM  301  N   DUM x 302     -40.000  12.000 -15.050  0.00  0.00           N
HETATM  302  O   DUM x 303     -40.000  12.000  15.050  0.00  0.00           O
HETATM  303  N   DUM x 304     -40.000  14.000 -15.050  0.00  0.00           N
HETATM  304  O   DUM x 305     -40.000  14.000  15.050  0.00  0.00           O
HETATM  305  N   DUM x 306     -40.000  16.000 -15.050  0.00  0.00           N
HETATM  306  O   DUM x 307     -40.000  16.000  15.050  0.00  0.00           O
HETATM  307  N   DUM x 308     -40.000  18.000 -15.050  0.00  0.00           N
HETATM  308  O   DUM x 309     -40.000  18.000  15.050  0.00  0.00           O
HETATM  309  N   DUM x 310     -40.000  20.000 -15.050  0.00  0.00           N
HETATM  310  O   DUM x 311     -40.000  20.000  15.050  0.00  0.00           O
HETATM  311  N   DUM x 312     -40.000  22.000 -15.050  0.00  0.00           N
HETATM  312  O   DUM x 313     -40.000  22.000  15.050  0.00  0.00           O
HETATM  313  N   DUM x 314     -40.000  24.000 -15.050  0.00  0.00           N
HETATM  314  O   DUM x 315     -40.000  24.000  15.050  0.00  0.00           O
HETATM  315  N   DUM x 316     -40.000  26.000 -15.050  0.00  0.00           N
HETATM  316  O   DUM x 317     -40.000  26.000  15.050  0.00  0.00           O
HETATM  317  N   DUM x 318     -40.000  28.000 -15.050  0.00  0.00           N
HETATM  318  O   DUM x 319     -40.000  28.000  15.050  0.00  0.00           O
HETATM  319  N   DUM x 320     -40.000  30.000 -15.050  0.00  0.00           N
HETATM  320  O   DUM x 321     -40.000  30.000  15.050  0.00  0.00           O
HETATM  321  N   DUM x 322     -40.000  32.000 -15.050  0.00  0.00           N
HETATM  322  O   DUM x 323     -40.000  32.000  15.050  0.00  0.00           O
HETATM  323  N   DUM x 324     -38.000 -36.000 -15.050  0.00  0.00           N
HETATM  324  O   DUM x 325     -38.000 -36.000  15.050  0.00  0.00           O
HETATM  325  N   DUM x 326     -38.000 -34.000 -15.050  0.00  0.00           N
HETATM  326  O   DUM x 327     -38.000 -34.000  15.050  0.00  0.00           O
HETATM  327  N   DUM x 328     -38.000 -32.000 -15.050  0.00  0.00           N
HETATM  328  O   DUM x 329     -38.000 -32.000  15.050  0.00  0.00           O
HETATM  329  N   DUM x 330     -38.000 -30.000 -15.050  0.00  0.00           N
HETATM  330  O   DUM x 331     -38.000 -30.000  15.050  0.00  0.00           O
HETATM  331  N   DUM x 332     -38.000 -28.000 -15.050  0.00  0.00           N
HETATM  332  O   DUM x 333     -38.000 -28.000  15.050  0.00  0.00           O
HETATM  333  N   DUM x 334     -38.000 -26.000 -15.050  0.00  0.00           N
HETATM  334  O   DUM x 335     -38.000 -26.000  15.050  0.00  0.00           O
HETATM  335  N   DUM x 336     -38.000 -24.000 -15.050  0.00  0.00           N
HETATM  336  O   DUM x 337     -38.000 -24.000  15.050  0.00  0.00           O
HETATM  337  N   DUM x 338     -38.000 -22.000 -15.050  0.00  0.00           N
HETATM  338  O   DUM x 339     -38.000 -22.000  15.050  0.00  0.00           O
HETATM  339  N   DUM x 340     -38.000 -20.000 -15.050  0.00  0.00           N
HETATM  340  O   DUM x 341     -38.000 -20.000  15.050  0.00  0.00           O
HETATM  341  N   DUM x 342     -38.000 -18.000 -15.050  0.00  0.00           N
HETATM  342  O   DUM x 343     -38.000 -18.000  15.050  0.00  0.00           O
HETATM  343  N   DUM x 344     -38.000 -16.000 -15.050  0.00  0.00           N
HETATM  344  O   DUM x 345     -38.000 -16.000  15.050  0.00  0.00           O
HETATM  345  N   DUM x 346     -38.000 -14.000 -15.050  0.00  0.00           N
HETATM  346  O   DUM x 347     -38.000 -14.000  15.050  0.00  0.00           O
HETATM  347  N   DUM x 348     -38.000 -12.000 -15.050  0.00  0.00           N
HETATM  348  O   DUM x 349     -38.000 -12.000  15.050  0.00  0.00           O
HETATM  349  N   DUM x 350     -38.000 -10.000 -15.050  0.00  0.00           N
HETATM  350  O   DUM x 351     -38.000 -10.000  15.050  0.00  0.00           O
HETATM  351  N   DUM x 352     -38.000  -8.000 -15.050  0.00  0.00           N
HETATM  352  O   DUM x 353     -38.000  -8.000  15.050  0.00  0.00           O
HETATM  353  N   DUM x 354     -38.000  -6.000 -15.050  0.00  0.00           N
HETATM  354  O   DUM x 355     -38.000  -6.000  15.050  0.00  0.00           O
HETATM  355  N   DUM x 356     -38.000  -4.000 -15.050  0.00  0.00           N
HETATM  356  O   DUM x 357     -38.000  -4.000  15.050  0.00  0.00           O
HETATM  357  N   DUM x 358     -38.000  -2.000 -15.050  0.00  0.00           N
HETATM  358  O   DUM x 359     -38.000  -2.000  15.050  0.00  0.00           O
HETATM  359  N   DUM x 360     -38.000   0.000 -15.050  0.00  0.00           N
HETATM  360  O   DUM x 361     -38.000   0.000  15.050  0.00  0.00           O
HETATM  361  N   DUM x 362     -38.000   2.000 -15.050  0.00  0.00           N
HETATM  362  O   DUM x 363     -38.000   2.000  15.050  0.00  0.00           O
HETATM  363  N   DUM x 364     -38.000   4.000 -15.050  0.00  0.00           N
HETATM  364  O   DUM x 365     -38.000   4.000  15.050  0.00  0.00           O
HETATM  365  N   DUM x 366     -38.000   6.000 -15.050  0.00  0.00           N
HETATM  366  O   DUM x 367     -38.000   6.000  15.050  0.00  0.00           O
HETATM  367  N   DUM x 368     -38.000   8.000 -15.050  0.00  0.00           N
HETATM  368  O   DUM x 369     -38.000   8.000  15.050  0.00  0.00           O
HETATM  369  N   DUM x 370     -38.000  10.000 -15.050  0.00  0.00           N
HETATM  370  O   DUM x 371     -38.000  10.000  15.050  0.00  0.00           O
HETATM  371  N   DUM x 372     -38.000  12.000 -15.050  0.00  0.00           N
HETATM  372  O   DUM x 373     -38.000  12.000  15.050  0.00  0.00           O
HETATM  373  N   DUM x 374     -38.000  14.000 -15.050  0.00  0.00           N
HETATM  374  O   DUM x 375     -38.000  14.000  15.050  0.00  0.00           O
HETATM  375  N   DUM x 376     -38.000  16.000 -15.050  0.00  0.00           N
HETATM  376  O   DUM x 377     -38.000  16.000  15.050  0.00  0.00           O
HETATM  377  N   DUM x 378     -38.000  18.000 -15.050  0.00  0.00           N
HETATM  378  O   DUM x 379     -38.000  18.000  15.050  0.00  0.00           O
HETATM  379  N   DUM x 380     -38.000  20.000 -15.050  0.00  0.00           N
HETATM  380  O   DUM x 381     -38.000  20.000  15.050  0.00  0.00           O
HETATM  381  N   DUM x 382     -38.000  22.000 -15.050  0.00  0.00           N
HETATM  382  O   DUM x 383     -38.000  22.000  15.050  0.00  0.00           O
HETATM  383  N   DUM x 384     -38.000  24.000 -15.050  0.00  0.00           N
HETATM  384  O   DUM x 385     -38.000  24.000  15.050  0.00  0.00           O
HETATM  385  N   DUM x 386     -38.000  26.000 -15.050  0.00  0.00           N
HETATM  386  O   DUM x 387     -38.000  26.000  15.050  0.00  0.00           O
HETATM  387  N   DUM x 388     -38.000  28.000 -15.050  0.00  0.00           N
HETATM  388  O   DUM x 389     -38.000  28.000  15.050  0.00  0.00           O
HETATM  389  N   DUM x 390     -38.000  30.000 -15.050  0.00  0.00           N
HETATM  390  O   DUM x 391     -38.000  30.000  15.050  0.00  0.00           O
HETATM  391  N   DUM x 392     -38.000  32.000 -15.050  0.00  0.00           N
HETATM  392  O   DUM x 393     -38.000  32.000  15.050  0.00  0.00           O
HETATM  393  N   DUM x 394     -38.000  34.000 -15.050  0.00  0.00           N
HETATM  394  O   DUM x 395     -38.000  34.000  15.050  0.00  0.00           O
HETATM  395  N   DUM x 396     -38.000  36.000 -15.050  0.00  0.00           N
HETATM  396  O   DUM x 397     -38.000  36.000  15.050  0.00  0.00           O
HETATM  397  N   DUM x 398     -36.000 -38.000 -15.050  0.00  0.00           N
HETATM  398  O   DUM x 399     -36.000 -38.000  15.050  0.00  0.00           O
HETATM  399  N   DUM x 400     -36.000 -36.000 -15.050  0.00  0.00           N
HETATM  400  O   DUM x 401     -36.000 -36.000  15.050  0.00  0.00           O
HETATM  401  N   DUM x 402     -36.000 -34.000 -15.050  0.00  0.00           N
HETATM  402  O   DUM x 403     -36.000 -34.000  15.050  0.00  0.00           O
HETATM  403  N   DUM x 404     -36.000 -32.000 -15.050  0.00  0.00           N
HETATM  404  O   DUM x 405     -36.000 -32.000  15.050  0.00  0.00           O
HETATM  405  N   DUM x 406     -36.000 -30.000 -15.050  0.00  0.00           N
HETATM  406  O   DUM x 407     -36.000 -30.000  15.050  0.00  0.00           O
HETATM  407  N   DUM x 408     -36.000 -28.000 -15.050  0.00  0.00           N
HETATM  408  O   DUM x 409     -36.000 -28.000  15.050  0.00  0.00           O
HETATM  409  N   DUM x 410     -36.000 -26.000 -15.050  0.00  0.00           N
HETATM  410  O   DUM x 411     -36.000 -26.000  15.050  0.00  0.00           O
HETATM  411  N   DUM x 412     -36.000 -24.000 -15.050  0.00  0.00           N
HETATM  412  O   DUM x 413     -36.000 -24.000  15.050  0.00  0.00           O
HETATM  413  N   DUM x 414     -36.000 -22.000 -15.050  0.00  0.00           N
HETATM  414  O   DUM x 415     -36.000 -22.000  15.050  0.00  0.00           O
HETATM  415  N   DUM x 416     -36.000 -20.000 -15.050  0.00  0.00           N
HETATM  416  O   DUM x 417     -36.000 -20.000  15.050  0.00  0.00           O
HETATM  417  N   DUM x 418     -36.000 -18.000 -15.050  0.00  0.00           N
HETATM  418  O   DUM x 419     -36.000 -18.000  15.050  0.00  0.00           O
HETATM  419  N   DUM x 420     -36.000 -16.000 -15.050  0.00  0.00           N
HETATM  420  O   DUM x 421     -36.000 -16.000  15.050  0.00  0.00           O
HETATM  421  N   DUM x 422     -36.000 -14.000 -15.050  0.00  0.00           N
HETATM  422  O   DUM x 423     -36.000 -14.000  15.050  0.00  0.00           O
HETATM  423  N   DUM x 424     -36.000 -12.000 -15.050  0.00  0.00           N
HETATM  424  O   DUM x 425     -36.000 -12.000  15.050  0.00  0.00           O
HETATM  425  N   DUM x 426     -36.000 -10.000 -15.050  0.00  0.00           N
HETATM  426  O   DUM x 427     -36.000 -10.000  15.050  0.00  0.00           O
HETATM  427  N   DUM x 428     -36.000  -8.000 -15.050  0.00  0.00           N
HETATM  428  O   DUM x 429     -36.000  -8.000  15.050  0.00  0.00           O
HETATM  429  N   DUM x 430     -36.000  -6.000 -15.050  0.00  0.00           N
HETATM  430  O   DUM x 431     -36.000  -6.000  15.050  0.00  0.00           O
HETATM  431  N   DUM x 432     -36.000  -4.000 -15.050  0.00  0.00           N
HETATM  432  O   DUM x 433     -36.000  -4.000  15.050  0.00  0.00           O
HETATM  433  N   DUM x 434     -36.000  -2.000 -15.050  0.00  0.00           N
HETATM  434  O   DUM x 435     -36.000  -2.000  15.050  0.00  0.00           O
HETATM  435  N   DUM x 436     -36.000   0.000 -15.050  0.00  0.00           N
HETATM  436  O   DUM x 437     -36.000   0.000  15.050  0.00  0.00           O
HETATM  437  N   DUM x 438     -36.000   2.000 -15.050  0.00  0.00           N
HETATM  438  O   DUM x 439     -36.000   2.000  15.050  0.00  0.00           O
HETATM  439  N   DUM x 440     -36.000   4.000 -15.050  0.00  0.00           N
HETATM  440  O   DUM x 441     -36.000   4.000  15.050  0.00  0.00           O
HETATM  441  N   DUM x 442     -36.000   6.000 -15.050  0.00  0.00           N
HETATM  442  O   DUM x 443     -36.000   6.000  15.050  0.00  0.00           O
HETATM  443  N   DUM x 444     -36.000   8.000 -15.050  0.00  0.00           N
HETATM  444  O   DUM x 445     -36.000   8.000  15.050  0.00  0.00           O
HETATM  445  N   DUM x 446     -36.000  10.000 -15.050  0.00  0.00           N
HETATM  446  O   DUM x 447     -36.000  10.000  15.050  0.00  0.00           O
HETATM  447  N   DUM x 448     -36.000  12.000 -15.050  0.00  0.00           N
HETATM  448  O   DUM x 449     -36.000  12.000  15.050  0.00  0.00           O
HETATM  449  N   DUM x 450     -36.000  14.000 -15.050  0.00  0.00           N
HETATM  450  O   DUM x 451     -36.000  14.000  15.050  0.00  0.00           O
HETATM  451  N   DUM x 452     -36.000  16.000 -15.050  0.00  0.00           N
HETATM  452  O   DUM x 453     -36.000  16.000  15.050  0.00  0.00           O
HETATM  453  N   DUM x 454     -36.000  18.000 -15.050  0.00  0.00           N
HETATM  454  O   DUM x 455     -36.000  18.000  15.050  0.00  0.00           O
HETATM  455  N   DUM x 456     -36.000  20.000 -15.050  0.00  0.00           N
HETATM  456  O   DUM x 457     -36.000  20.000  15.050  0.00  0.00           O
HETATM  457  N   DUM x 458     -36.000  22.000 -15.050  0.00  0.00           N
HETATM  458  O   DUM x 459     -36.000  22.000  15.050  0.00  0.00           O
HETATM  459  N   DUM x 460     -36.000  24.000 -15.050  0.00  0.00           N
HETATM  460  O   DUM x 461     -36.000  24.000  15.050  0.00  0.00           O
HETATM  461  N   DUM x 462     -36.000  26.000 -15.050  0.00  0.00           N
HETATM  462  O   DUM x 463     -36.000  26.000  15.050  0.00  0.00           O
HETATM  463  N   DUM x 464     -36.000  28.000 -15.050  0.00  0.00           N
HETATM  464  O   DUM x 465     -36.000  28.000  15.050  0.00  0.00           O
HETATM  465  N   DUM x 466     -36.000  30.000 -15.050  0.00  0.00           N
HETATM  466  O   DUM x 467     -36.000  30.000  15.050  0.00  0.00           O
HETATM  467  N   DUM x 468     -36.000  32.000 -15.050  0.00  0.00           N
HETATM  468  O   DUM x 469     -36.000  32.000  15.050  0.00  0.00           O
HETATM  469  N   DUM x 470     -36.000  34.000 -15.050  0.00  0.00           N
HETATM  470  O   DUM x 471     -36.000  34.000  15.050  0.00  0.00           O
HETATM  471  N   DUM x 472     -36.000  36.000 -15.050  0.00  0.00           N
HETATM  472  O   DUM x 473     -36.000  36.000  15.050  0.00  0.00           O
HETATM  473  N   DUM x 474     -36.000  38.000 -15.050  0.00  0.00           N
HETATM  474  O   DUM x 475     -36.000  38.000  15.050  0.00  0.00           O
HETATM  475  N   DUM x 476     -34.000 -38.000 -15.050  0.00  0.00           N
HETATM  476  O   DUM x 477     -34.000 -38.000  15.050  0.00  0.00           O
HETATM  477  N   DUM x 478     -34.000 -36.000 -15.050  0.00  0.00           N
HETATM  478  O   DUM x 479     -34.000 -36.000  15.050  0.00  0.00           O
HETATM  479  N   DUM x 480     -34.000 -34.000 -15.050  0.00  0.00           N
HETATM  480  O   DUM x 481     -34.000 -34.000  15.050  0.00  0.00           O
HETATM  481  N   DUM x 482     -34.000 -32.000 -15.050  0.00  0.00           N
HETATM  482  O   DUM x 483     -34.000 -32.000  15.050  0.00  0.00           O
HETATM  483  N   DUM x 484     -34.000 -30.000 -15.050  0.00  0.00           N
HETATM  484  O   DUM x 485     -34.000 -30.000  15.050  0.00  0.00           O
HETATM  485  N   DUM x 486     -34.000 -28.000 -15.050  0.00  0.00           N
HETATM  486  O   DUM x 487     -34.000 -28.000  15.050  0.00  0.00           O
HETATM  487  N   DUM x 488     -34.000 -26.000 -15.050  0.00  0.00           N
HETATM  488  O   DUM x 489     -34.000 -26.000  15.050  0.00  0.00           O
HETATM  489  N   DUM x 490     -34.000 -24.000 -15.050  0.00  0.00           N
HETATM  490  O   DUM x 491     -34.000 -24.000  15.050  0.00  0.00           O
HETATM  491  N   DUM x 492     -34.000 -22.000 -15.050  0.00  0.00           N
HETATM  492  O   DUM x 493     -34.000 -22.000  15.050  0.00  0.00           O
HETATM  493  N   DUM x 494     -34.000 -20.000 -15.050  0.00  0.00           N
HETATM  494  O   DUM x 495     -34.000 -20.000  15.050  0.00  0.00           O
HETATM  495  N   DUM x 496     -34.000 -18.000 -15.050  0.00  0.00           N
HETATM  496  O   DUM x 497     -34.000 -18.000  15.050  0.00  0.00           O
HETATM  497  N   DUM x 498     -34.000 -16.000 -15.050  0.00  0.00           N
HETATM  498  O   DUM x 499     -34.000 -16.000  15.050  0.00  0.00           O
HETATM  499  N   DUM x 500     -34.000 -14.000 -15.050  0.00  0.00           N
HETATM  500  O   DUM x 501     -34.000 -14.000  15.050  0.00  0.00           O
HETATM  501  N   DUM x 502     -34.000 -12.000 -15.050  0.00  0.00           N
HETATM  502  O   DUM x 503     -34.000 -12.000  15.050  0.00  0.00           O
HETATM  503  N   DUM x 504     -34.000 -10.000 -15.050  0.00  0.00           N
HETATM  504  O   DUM x 505     -34.000 -10.000  15.050  0.00  0.00           O
HETATM  505  N   DUM x 506     -34.000  -8.000 -15.050  0.00  0.00           N
HETATM  506  O   DUM x 507     -34.000  -8.000  15.050  0.00  0.00           O
HETATM  507  N   DUM x 508     -34.000  -6.000 -15.050  0.00  0.00           N
HETATM  508  O   DUM x 509     -34.000  -6.000  15.050  0.00  0.00           O
HETATM  509  N   DUM x 510     -34.000  -4.000 -15.050  0.00  0.00           N
HETATM  510  O   DUM x 511     -34.000  -4.000  15.050  0.00  0.00           O
HETATM  511  N   DUM x 512     -34.000  -2.000 -15.050  0.00  0.00           N
HETATM  512  O   DUM x 513     -34.000  -2.000  15.050  0.00  0.00           O
HETATM  513  N   DUM x 514     -34.000   0.000 -15.050  0.00  0.00           N
HETATM  514  O   DUM x 515     -34.000   0.000  15.050  0.00  0.00           O
HETATM  515  N   DUM x 516     -34.000   2.000 -15.050  0.00  0.00           N
HETATM  516  O   DUM x 517     -34.000   2.000  15.050  0.00  0.00           O
HETATM  517  N   DUM x 518     -34.000   4.000 -15.050  0.00  0.00           N
HETATM  518  O   DUM x 519     -34.000   4.000  15.050  0.00  0.00           O
HETATM  519  N   DUM x 520     -34.000   6.000 -15.050  0.00  0.00           N
HETATM  520  O   DUM x 521     -34.000   6.000  15.050  0.00  0.00           O
HETATM  521  N   DUM x 522     -34.000   8.000 -15.050  0.00  0.00           N
HETATM  522  O   DUM x 523     -34.000   8.000  15.050  0.00  0.00           O
HETATM  523  N   DUM x 524     -34.000  10.000 -15.050  0.00  0.00           N
HETATM  524  O   DUM x 525     -34.000  10.000  15.050  0.00  0.00           O
HETATM  525  N   DUM x 526     -34.000  12.000 -15.050  0.00  0.00           N
HETATM  526  O   DUM x 527     -34.000  12.000  15.050  0.00  0.00           O
HETATM  527  N   DUM x 528     -34.000  14.000 -15.050  0.00  0.00           N
HETATM  528  O   DUM x 529     -34.000  14.000  15.050  0.00  0.00           O
HETATM  529  N   DUM x 530     -34.000  16.000 -15.050  0.00  0.00           N
HETATM  530  O   DUM x 531     -34.000  16.000  15.050  0.00  0.00           O
HETATM  531  N   DUM x 532     -34.000  18.000 -15.050  0.00  0.00           N
HETATM  532  O   DUM x 533     -34.000  18.000  15.050  0.00  0.00           O
HETATM  533  N   DUM x 534     -34.000  20.000 -15.050  0.00  0.00           N
HETATM  534  O   DUM x 535     -34.000  20.000  15.050  0.00  0.00           O
HETATM  535  N   DUM x 536     -34.000  22.000 -15.050  0.00  0.00           N
HETATM  536  O   DUM x 537     -34.000  22.000  15.050  0.00  0.00           O
HETATM  537  N   DUM x 538     -34.000  24.000 -15.050  0.00  0.00           N
HETATM  538  O   DUM x 539     -34.000  24.000  15.050  0.00  0.00           O
HETATM  539  N   DUM x 540     -34.000  26.000 -15.050  0.00  0.00           N
HETATM  540  O   DUM x 541     -34.000  26.000  15.050  0.00  0.00           O
HETATM  541  N   DUM x 542     -34.000  28.000 -15.050  0.00  0.00           N
HETATM  542  O   DUM x 543     -34.000  28.000  15.050  0.00  0.00           O
HETATM  543  N   DUM x 544     -34.000  30.000 -15.050  0.00  0.00           N
HETATM  544  O   DUM x 545     -34.000  30.000  15.050  0.00  0.00           O
HETATM  545  N   DUM x 546     -34.000  32.000 -15.050  0.00  0.00           N
HETATM  546  O   DUM x 547     -34.000  32.000  15.050  0.00  0.00           O
HETATM  547  N   DUM x 548     -34.000  34.000 -15.050  0.00  0.00           N
HETATM  548  O   DUM x 549     -34.000  34.000  15.050  0.00  0.00           O
HETATM  549  N   DUM x 550     -34.000  36.000 -15.050  0.00  0.00           N
HETATM  550  O   DUM x 551     -34.000  36.000  15.050  0.00  0.00           O
HETATM  551  N   DUM x 552     -34.000  38.000 -15.050  0.00  0.00           N
HETATM  552  O   DUM x 553     -34.000  38.000  15.050  0.00  0.00           O
HETATM  553  N   DUM x 554     -32.000 -40.000 -15.050  0.00  0.00           N
HETATM  554  O   DUM x 555     -32.000 -40.000  15.050  0.00  0.00           O
HETATM  555  N   DUM x 556     -32.000 -38.000 -15.050  0.00  0.00           N
HETATM  556  O   DUM x 557     -32.000 -38.000  15.050  0.00  0.00           O
HETATM  557  N   DUM x 558     -32.000 -36.000 -15.050  0.00  0.00           N
HETATM  558  O   DUM x 559     -32.000 -36.000  15.050  0.00  0.00           O
HETATM  559  N   DUM x 560     -32.000 -34.000 -15.050  0.00  0.00           N
HETATM  560  O   DUM x 561     -32.000 -34.000  15.050  0.00  0.00           O
HETATM  561  N   DUM x 562     -32.000 -32.000 -15.050  0.00  0.00           N
HETATM  562  O   DUM x 563     -32.000 -32.000  15.050  0.00  0.00           O
HETATM  563  N   DUM x 564     -32.000 -30.000 -15.050  0.00  0.00           N
HETATM  564  O   DUM x 565     -32.000 -30.000  15.050  0.00  0.00           O
HETATM  565  N   DUM x 566     -32.000 -28.000 -15.050  0.00  0.00           N
HETATM  566  O   DUM x 567     -32.000 -28.000  15.050  0.00  0.00           O
HETATM  567  N   DUM x 568     -32.000 -26.000 -15.050  0.00  0.00           N
HETATM  568  O   DUM x 569     -32.000 -26.000  15.050  0.00  0.00           O
HETATM  569  N   DUM x 570     -32.000 -24.000 -15.050  0.00  0.00           N
HETATM  570  O   DUM x 571     -32.000 -24.000  15.050  0.00  0.00           O
HETATM  571  N   DUM x 572     -32.000 -22.000 -15.050  0.00  0.00           N
HETATM  572  O   DUM x 573     -32.000 -22.000  15.050  0.00  0.00           O
HETATM  573  N   DUM x 574     -32.000 -20.000 -15.050  0.00  0.00           N
HETATM  574  O   DUM x 575     -32.000 -20.000  15.050  0.00  0.00           O
HETATM  575  N   DUM x 576     -32.000 -18.000 -15.050  0.00  0.00           N
HETATM  576  O   DUM x 577     -32.000 -18.000  15.050  0.00  0.00           O
HETATM  577  N   DUM x 578     -32.000 -16.000 -15.050  0.00  0.00           N
HETATM  578  O   DUM x 579     -32.000 -16.000  15.050  0.00  0.00           O
HETATM  579  N   DUM x 580     -32.000 -14.000 -15.050  0.00  0.00           N
HETATM  580  O   DUM x 581     -32.000 -14.000  15.050  0.00  0.00           O
HETATM  581  N   DUM x 582     -32.000 -12.000 -15.050  0.00  0.00           N
HETATM  582  O   DUM x 583     -32.000 -12.000  15.050  0.00  0.00           O
HETATM  583  N   DUM x 584     -32.000 -10.000 -15.050  0.00  0.00           N
HETATM  584  O   DUM x 585     -32.000 -10.000  15.050  0.00  0.00           O
HETATM  585  N   DUM x 586     -32.000  -8.000 -15.050  0.00  0.00           N
HETATM  586  O   DUM x 587     -32.000  -8.000  15.050  0.00  0.00           O
HETATM  587  N   DUM x 588     -32.000  -6.000 -15.050  0.00  0.00           N
HETATM  588  O   DUM x 589     -32.000  -6.000  15.050  0.00  0.00           O
HETATM  589  N   DUM x 590     -32.000  -4.000 -15.050  0.00  0.00           N
HETATM  590  O   DUM x 591     -32.000  -4.000  15.050  0.00  0.00           O
HETATM  591  N   DUM x 592     -32.000  -2.000 -15.050  0.00  0.00           N
HETATM  592  O   DUM x 593     -32.000  -2.000  15.050  0.00  0.00           O
HETATM  593  N   DUM x 594     -32.000   0.000 -15.050  0.00  0.00           N
HETATM  594  O   DUM x 595     -32.000   0.000  15.050  0.00  0.00           O
HETATM  595  N   DUM x 596     -32.000   2.000 -15.050  0.00  0.00           N
HETATM  596  O   DUM x 597     -32.000   2.000  15.050  0.00  0.00           O
HETATM  597  N   DUM x 598     -32.000   4.000 -15.050  0.00  0.00           N
HETATM  598  O   DUM x 599     -32.000   4.000  15.050  0.00  0.00           O
HETATM  599  N   DUM x 600     -32.000   6.000 -15.050  0.00  0.00           N
HETATM  600  O   DUM x 601     -32.000   6.000  15.050  0.00  0.00           O
HETATM  601  N   DUM x 602     -32.000   8.000 -15.050  0.00  0.00           N
HETATM  602  O   DUM x 603     -32.000   8.000  15.050  0.00  0.00           O
HETATM  603  N   DUM x 604     -32.000  10.000 -15.050  0.00  0.00           N
HETATM  604  O   DUM x 605     -32.000  10.000  15.050  0.00  0.00           O
HETATM  605  N   DUM x 606     -32.000  12.000 -15.050  0.00  0.00           N
HETATM  606  O   DUM x 607     -32.000  12.000  15.050  0.00  0.00           O
HETATM  607  N   DUM x 608     -32.000  14.000 -15.050  0.00  0.00           N
HETATM  608  O   DUM x 609     -32.000  14.000  15.050  0.00  0.00           O
HETATM  609  N   DUM x 610     -32.000  16.000 -15.050  0.00  0.00           N
HETATM  610  O   DUM x 611     -32.000  16.000  15.050  0.00  0.00           O
HETATM  611  N   DUM x 612     -32.000  18.000 -15.050  0.00  0.00           N
HETATM  612  O   DUM x 613     -32.000  18.000  15.050  0.00  0.00           O
HETATM  613  N   DUM x 614     -32.000  20.000 -15.050  0.00  0.00           N
HETATM  614  O   DUM x 615     -32.000  20.000  15.050  0.00  0.00           O
HETATM  615  N   DUM x 616     -32.000  22.000 -15.050  0.00  0.00           N
HETATM  616  O   DUM x 617     -32.000  22.000  15.050  0.00  0.00           O
HETATM  617  N   DUM x 618     -32.000  24.000 -15.050  0.00  0.00           N
HETATM  618  O   DUM x 619     -32.000  24.000  15.050  0.00  0.00           O
HETATM  619  N   DUM x 620     -32.000  26.000 -15.050  0.00  0.00           N
HETATM  620  O   DUM x 621     -32.000  26.000  15.050  0.00  0.00           O
HETATM  621  N   DUM x 622     -32.000  28.000 -15.050  0.00  0.00           N
HETATM  622  O   DUM x 623     -32.000  28.000  15.050  0.00  0.00           O
HETATM  623  N   DUM x 624     -32.000  30.000 -15.050  0.00  0.00           N
HETATM  624  O   DUM x 625     -32.000  30.000  15.050  0.00  0.00           O
HETATM  625  N   DUM x 626     -32.000  32.000 -15.050  0.00  0.00           N
HETATM  626  O   DUM x 627     -32.000  32.000  15.050  0.00  0.00           O
HETATM  627  N   DUM x 628     -32.000  34.000 -15.050  0.00  0.00           N
HETATM  628  O   DUM x 629     -32.000  34.000  15.050  0.00  0.00           O
HETATM  629  N   DUM x 630     -32.000  36.000 -15.050  0.00  0.00           N
HETATM  630  O   DUM x 631     -32.000  36.000  15.050  0.00  0.00           O
HETATM  631  N   DUM x 632     -32.000  38.000 -15.050  0.00  0.00           N
HETATM  632  O   DUM x 633     -32.000  38.000  15.050  0.00  0.00           O
HETATM  633  N   DUM x 634     -32.000  40.000 -15.050  0.00  0.00           N
HETATM  634  O   DUM x 635     -32.000  40.000  15.050  0.00  0.00           O
HETATM  635  N   DUM x 636     -30.000 -42.000 -15.050  0.00  0.00           N
HETATM  636  O   DUM x 637     -30.000 -42.000  15.050  0.00  0.00           O
HETATM  637  N   DUM x 638     -30.000 -40.000 -15.050  0.00  0.00           N
HETATM  638  O   DUM x 639     -30.000 -40.000  15.050  0.00  0.00           O
HETATM  639  N   DUM x 640     -30.000 -38.000 -15.050  0.00  0.00           N
HETATM  640  O   DUM x 641     -30.000 -38.000  15.050  0.00  0.00           O
HETATM  641  N   DUM x 642     -30.000 -36.000 -15.050  0.00  0.00           N
HETATM  642  O   DUM x 643     -30.000 -36.000  15.050  0.00  0.00           O
HETATM  643  N   DUM x 644     -30.000 -34.000 -15.050  0.00  0.00           N
HETATM  644  O   DUM x 645     -30.000 -34.000  15.050  0.00  0.00           O
HETATM  645  N   DUM x 646     -30.000 -32.000 -15.050  0.00  0.00           N
HETATM  646  O   DUM x 647     -30.000 -32.000  15.050  0.00  0.00           O
HETATM  647  N   DUM x 648     -30.000 -30.000 -15.050  0.00  0.00           N
HETATM  648  O   DUM x 649     -30.000 -30.000  15.050  0.00  0.00           O
HETATM  649  N   DUM x 650     -30.000 -28.000 -15.050  0.00  0.00           N
HETATM  650  O   DUM x 651     -30.000 -28.000  15.050  0.00  0.00           O
HETATM  651  N   DUM x 652     -30.000 -26.000 -15.050  0.00  0.00           N
HETATM  652  O   DUM x 653     -30.000 -26.000  15.050  0.00  0.00           O
HETATM  653  N   DUM x 654     -30.000 -24.000 -15.050  0.00  0.00           N
HETATM  654  O   DUM x 655     -30.000 -24.000  15.050  0.00  0.00           O
HETATM  655  N   DUM x 656     -30.000 -22.000 -15.050  0.00  0.00           N
HETATM  656  O   DUM x 657     -30.000 -22.000  15.050  0.00  0.00           O
HETATM  657  N   DUM x 658     -30.000 -20.000 -15.050  0.00  0.00           N
HETATM  658  O   DUM x 659     -30.000 -20.000  15.050  0.00  0.00           O
HETATM  659  N   DUM x 660     -30.000 -18.000 -15.050  0.00  0.00           N
HETATM  660  O   DUM x 661     -30.000 -18.000  15.050  0.00  0.00           O
HETATM  661  N   DUM x 662     -30.000 -16.000 -15.050  0.00  0.00           N
HETATM  662  O   DUM x 663     -30.000 -16.000  15.050  0.00  0.00           O
HETATM  663  N   DUM x 664     -30.000 -14.000 -15.050  0.00  0.00           N
HETATM  664  O   DUM x 665     -30.000 -14.000  15.050  0.00  0.00           O
HETATM  665  N   DUM x 666     -30.000 -12.000 -15.050  0.00  0.00           N
HETATM  666  O   DUM x 667     -30.000 -12.000  15.050  0.00  0.00           O
HETATM  667  N   DUM x 668     -30.000 -10.000 -15.050  0.00  0.00           N
HETATM  668  O   DUM x 669     -30.000 -10.000  15.050  0.00  0.00           O
HETATM  669  N   DUM x 670     -30.000  -8.000 -15.050  0.00  0.00           N
HETATM  670  O   DUM x 671     -30.000  -8.000  15.050  0.00  0.00           O
HETATM  671  N   DUM x 672     -30.000  -6.000 -15.050  0.00  0.00           N
HETATM  672  O   DUM x 673     -30.000  -6.000  15.050  0.00  0.00           O
HETATM  673  N   DUM x 674     -30.000  -4.000 -15.050  0.00  0.00           N
HETATM  674  O   DUM x 675     -30.000  -4.000  15.050  0.00  0.00           O
HETATM  675  N   DUM x 676     -30.000  -2.000 -15.050  0.00  0.00           N
HETATM  676  O   DUM x 677     -30.000  -2.000  15.050  0.00  0.00           O
HETATM  677  N   DUM x 678     -30.000   0.000 -15.050  0.00  0.00           N
HETATM  678  O   DUM x 679     -30.000   0.000  15.050  0.00  0.00           O
HETATM  679  N   DUM x 680     -30.000   2.000 -15.050  0.00  0.00           N
HETATM  680  O   DUM x 681     -30.000   2.000  15.050  0.00  0.00           O
HETATM  681  N   DUM x 682     -30.000   4.000 -15.050  0.00  0.00           N
HETATM  682  O   DUM x 683     -30.000   4.000  15.050  0.00  0.00           O
HETATM  683  N   DUM x 684     -30.000   6.000 -15.050  0.00  0.00           N
HETATM  684  O   DUM x 685     -30.000   6.000  15.050  0.00  0.00           O
HETATM  685  N   DUM x 686     -30.000   8.000 -15.050  0.00  0.00           N
HETATM  686  O   DUM x 687     -30.000   8.000  15.050  0.00  0.00           O
HETATM  687  N   DUM x 688     -30.000  10.000 -15.050  0.00  0.00           N
HETATM  688  O   DUM x 689     -30.000  10.000  15.050  0.00  0.00           O
HETATM  689  N   DUM x 690     -30.000  12.000 -15.050  0.00  0.00           N
HETATM  690  O   DUM x 691     -30.000  12.000  15.050  0.00  0.00           O
HETATM  691  N   DUM x 692     -30.000  14.000 -15.050  0.00  0.00           N
HETATM  692  O   DUM x 693     -30.000  14.000  15.050  0.00  0.00           O
HETATM  693  N   DUM x 694     -30.000  16.000 -15.050  0.00  0.00           N
HETATM  694  O   DUM x 695     -30.000  16.000  15.050  0.00  0.00           O
HETATM  695  N   DUM x 696     -30.000  18.000 -15.050  0.00  0.00           N
HETATM  696  O   DUM x 697     -30.000  18.000  15.050  0.00  0.00           O
HETATM  697  N   DUM x 698     -30.000  20.000 -15.050  0.00  0.00           N
HETATM  698  O   DUM x 699     -30.000  20.000  15.050  0.00  0.00           O
HETATM  699  N   DUM x 700     -30.000  22.000 -15.050  0.00  0.00           N
HETATM  700  O   DUM x 701     -30.000  22.000  15.050  0.00  0.00           O
HETATM  701  N   DUM x 702     -30.000  24.000 -15.050  0.00  0.00           N
HETATM  702  O   DUM x 703     -30.000  24.000  15.050  0.00  0.00           O
HETATM  703  N   DUM x 704     -30.000  26.000 -15.050  0.00  0.00           N
HETATM  704  O   DUM x 705     -30.000  26.000  15.050  0.00  0.00           O
HETATM  705  N   DUM x 706     -30.000  28.000 -15.050  0.00  0.00           N
HETATM  706  O   DUM x 707     -30.000  28.000  15.050  0.00  0.00           O
HETATM  707  N   DUM x 708     -30.000  30.000 -15.050  0.00  0.00           N
HETATM  708  O   DUM x 709     -30.000  30.000  15.050  0.00  0.00           O
HETATM  709  N   DUM x 710     -30.000  32.000 -15.050  0.00  0.00           N
HETATM  710  O   DUM x 711     -30.000  32.000  15.050  0.00  0.00           O
HETATM  711  N   DUM x 712     -30.000  34.000 -15.050  0.00  0.00           N
HETATM  712  O   DUM x 713     -30.000  34.000  15.050  0.00  0.00           O
HETATM  713  N   DUM x 714     -30.000  36.000 -15.050  0.00  0.00           N
HETATM  714  O   DUM x 715     -30.000  36.000  15.050  0.00  0.00           O
HETATM  715  N   DUM x 716     -30.000  38.000 -15.050  0.00  0.00           N
HETATM  716  O   DUM x 717     -30.000  38.000  15.050  0.00  0.00           O
HETATM  717  N   DUM x 718     -30.000  40.000 -15.050  0.00  0.00           N
HETATM  718  O   DUM x 719     -30.000  40.000  15.050  0.00  0.00           O
HETATM  719  N   DUM x 720     -30.000  42.000 -15.050  0.00  0.00           N
HETATM  720  O   DUM x 721     -30.000  42.000  15.050  0.00  0.00           O
HETATM  721  N   DUM x 722     -28.000 -44.000 -15.050  0.00  0.00           N
HETATM  722  O   DUM x 723     -28.000 -44.000  15.050  0.00  0.00           O
HETATM  723  N   DUM x 724     -28.000 -42.000 -15.050  0.00  0.00           N
HETATM  724  O   DUM x 725     -28.000 -42.000  15.050  0.00  0.00           O
HETATM  725  N   DUM x 726     -28.000 -40.000 -15.050  0.00  0.00           N
HETATM  726  O   DUM x 727     -28.000 -40.000  15.050  0.00  0.00           O
HETATM  727  N   DUM x 728     -28.000 -38.000 -15.050  0.00  0.00           N
HETATM  728  O   DUM x 729     -28.000 -38.000  15.050  0.00  0.00           O
HETATM  729  N   DUM x 730     -28.000 -36.000 -15.050  0.00  0.00           N
HETATM  730  O   DUM x 731     -28.000 -36.000  15.050  0.00  0.00           O
HETATM  731  N   DUM x 732     -28.000 -34.000 -15.050  0.00  0.00           N
HETATM  732  O   DUM x 733     -28.000 -34.000  15.050  0.00  0.00           O
HETATM  733  N   DUM x 734     -28.000 -32.000 -15.050  0.00  0.00           N
HETATM  734  O   DUM x 735     -28.000 -32.000  15.050  0.00  0.00           O
HETATM  735  N   DUM x 736     -28.000 -30.000 -15.050  0.00  0.00           N
HETATM  736  O   DUM x 737     -28.000 -30.000  15.050  0.00  0.00           O
HETATM  737  N   DUM x 738     -28.000 -28.000 -15.050  0.00  0.00           N
HETATM  738  O   DUM x 739     -28.000 -28.000  15.050  0.00  0.00           O
HETATM  739  N   DUM x 740     -28.000 -26.000 -15.050  0.00  0.00           N
HETATM  740  O   DUM x 741     -28.000 -26.000  15.050  0.00  0.00           O
HETATM  741  N   DUM x 742     -28.000 -24.000 -15.050  0.00  0.00           N
HETATM  742  O   DUM x 743     -28.000 -24.000  15.050  0.00  0.00           O
HETATM  743  N   DUM x 744     -28.000 -22.000 -15.050  0.00  0.00           N
HETATM  744  O   DUM x 745     -28.000 -22.000  15.050  0.00  0.00           O
HETATM  745  N   DUM x 746     -28.000 -20.000 -15.050  0.00  0.00           N
HETATM  746  O   DUM x 747     -28.000 -20.000  15.050  0.00  0.00           O
HETATM  747  N   DUM x 748     -28.000 -18.000 -15.050  0.00  0.00           N
HETATM  748  O   DUM x 749     -28.000 -18.000  15.050  0.00  0.00           O
HETATM  749  N   DUM x 750     -28.000 -16.000 -15.050  0.00  0.00           N
HETATM  750  O   DUM x 751     -28.000 -16.000  15.050  0.00  0.00           O
HETATM  751  N   DUM x 752     -28.000 -14.000 -15.050  0.00  0.00           N
HETATM  752  O   DUM x 753     -28.000 -14.000  15.050  0.00  0.00           O
HETATM  753  N   DUM x 754     -28.000 -12.000 -15.050  0.00  0.00           N
HETATM  754  O   DUM x 755     -28.000 -12.000  15.050  0.00  0.00           O
HETATM  755  N   DUM x 756     -28.000 -10.000 -15.050  0.00  0.00           N
HETATM  756  O   DUM x 757     -28.000 -10.000  15.050  0.00  0.00           O
HETATM  757  N   DUM x 758     -28.000  -8.000 -15.050  0.00  0.00           N
HETATM  758  O   DUM x 759     -28.000  -8.000  15.050  0.00  0.00           O
HETATM  759  N   DUM x 760     -28.000  -6.000 -15.050  0.00  0.00           N
HETATM  760  O   DUM x 761     -28.000  -6.000  15.050  0.00  0.00           O
HETATM  761  N   DUM x 762     -28.000  -4.000 -15.050  0.00  0.00           N
HETATM  762  O   DUM x 763     -28.000  -4.000  15.050  0.00  0.00           O
HETATM  763  N   DUM x 764     -28.000  -2.000 -15.050  0.00  0.00           N
HETATM  764  O   DUM x 765     -28.000  -2.000  15.050  0.00  0.00           O
HETATM  765  N   DUM x 766     -28.000   0.000 -15.050  0.00  0.00           N
HETATM  766  O   DUM x 767     -28.000   0.000  15.050  0.00  0.00           O
HETATM  767  N   DUM x 768     -28.000   2.000 -15.050  0.00  0.00           N
HETATM  768  O   DUM x 769     -28.000   2.000  15.050  0.00  0.00           O
HETATM  769  N   DUM x 770     -28.000   4.000 -15.050  0.00  0.00           N
HETATM  770  O   DUM x 771     -28.000   4.000  15.050  0.00  0.00           O
HETATM  771  N   DUM x 772     -28.000   6.000 -15.050  0.00  0.00           N
HETATM  772  O   DUM x 773     -28.000   6.000  15.050  0.00  0.00           O
HETATM  773  N   DUM x 774     -28.000   8.000 -15.050  0.00  0.00           N
HETATM  774  O   DUM x 775     -28.000   8.000  15.050  0.00  0.00           O
HETATM  775  N   DUM x 776     -28.000  10.000 -15.050  0.00  0.00           N
HETATM  776  O   DUM x 777     -28.000  10.000  15.050  0.00  0.00           O
HETATM  777  N   DUM x 778     -28.000  12.000 -15.050  0.00  0.00           N
HETATM  778  O   DUM x 779     -28.000  12.000  15.050  0.00  0.00           O
HETATM  779  N   DUM x 780     -28.000  14.000 -15.050  0.00  0.00           N
HETATM  780  O   DUM x 781     -28.000  14.000  15.050  0.00  0.00           O
HETATM  781  N   DUM x 782     -28.000  16.000 -15.050  0.00  0.00           N
HETATM  782  O   DUM x 783     -28.000  16.000  15.050  0.00  0.00           O
HETATM  783  N   DUM x 784     -28.000  18.000 -15.050  0.00  0.00           N
HETATM  784  O   DUM x 785     -28.000  18.000  15.050  0.00  0.00           O
HETATM  785  N   DUM x 786     -28.000  20.000 -15.050  0.00  0.00           N
HETATM  786  O   DUM x 787     -28.000  20.000  15.050  0.00  0.00           O
HETATM  787  N   DUM x 788     -28.000  22.000 -15.050  0.00  0.00           N
HETATM  788  O   DUM x 789     -28.000  22.000  15.050  0.00  0.00           O
HETATM  789  N   DUM x 790     -28.000  24.000 -15.050  0.00  0.00           N
HETATM  790  O   DUM x 791     -28.000  24.000  15.050  0.00  0.00           O
HETATM  791  N   DUM x 792     -28.000  26.000 -15.050  0.00  0.00           N
HETATM  792  O   DUM x 793     -28.000  26.000  15.050  0.00  0.00           O
HETATM  793  N   DUM x 794     -28.000  28.000 -15.050  0.00  0.00           N
HETATM  794  O   DUM x 795     -28.000  28.000  15.050  0.00  0.00           O
HETATM  795  N   DUM x 796     -28.000  30.000 -15.050  0.00  0.00           N
HETATM  796  O   DUM x 797     -28.000  30.000  15.050  0.00  0.00           O
HETATM  797  N   DUM x 798     -28.000  32.000 -15.050  0.00  0.00           N
HETATM  798  O   DUM x 799     -28.000  32.000  15.050  0.00  0.00           O
HETATM  799  N   DUM x 800     -28.000  34.000 -15.050  0.00  0.00           N
HETATM  800  O   DUM x 801     -28.000  34.000  15.050  0.00  0.00           O
HETATM  801  N   DUM x 802     -28.000  36.000 -15.050  0.00  0.00           N
HETATM  802  O   DUM x 803     -28.000  36.000  15.050  0.00  0.00           O
HETATM  803  N   DUM x 804     -28.000  38.000 -15.050  0.00  0.00           N
HETATM  804  O   DUM x 805     -28.000  38.000  15.050  0.00  0.00           O
HETATM  805  N   DUM x 806     -28.000  40.000 -15.050  0.00  0.00           N
HETATM  806  O   DUM x 807     -28.000  40.000  15.050  0.00  0.00           O
HETATM  807  N   DUM x 808     -28.000  42.000 -15.050  0.00  0.00           N
HETATM  808  O   DUM x 809     -28.000  42.000  15.050  0.00  0.00           O
HETATM  809  N   DUM x 810     -28.000  44.000 -15.050  0.00  0.00           N
HETATM  810  O   DUM x 811     -28.000  44.000  15.050  0.00  0.00           O
HETATM  811  N   DUM x 812     -26.000 -44.000 -15.050  0.00  0.00           N
HETATM  812  O   DUM x 813     -26.000 -44.000  15.050  0.00  0.00           O
HETATM  813  N   DUM x 814     -26.000 -42.000 -15.050  0.00  0.00           N
HETATM  814  O   DUM x 815     -26.000 -42.000  15.050  0.00  0.00           O
HETATM  815  N   DUM x 816     -26.000 -40.000 -15.050  0.00  0.00           N
HETATM  816  O   DUM x 817     -26.000 -40.000  15.050  0.00  0.00           O
HETATM  817  N   DUM x 818     -26.000 -38.000 -15.050  0.00  0.00           N
HETATM  818  O   DUM x 819     -26.000 -38.000  15.050  0.00  0.00           O
HETATM  819  N   DUM x 820     -26.000 -36.000 -15.050  0.00  0.00           N
HETATM  820  O   DUM x 821     -26.000 -36.000  15.050  0.00  0.00           O
HETATM  821  N   DUM x 822     -26.000 -34.000 -15.050  0.00  0.00           N
HETATM  822  O   DUM x 823     -26.000 -34.000  15.050  0.00  0.00           O
HETATM  823  N   DUM x 824     -26.000 -32.000 -15.050  0.00  0.00           N
HETATM  824  O   DUM x 825     -26.000 -32.000  15.050  0.00  0.00           O
HETATM  825  N   DUM x 826     -26.000 -30.000 -15.050  0.00  0.00           N
HETATM  826  O   DUM x 827     -26.000 -30.000  15.050  0.00  0.00           O
HETATM  827  N   DUM x 828     -26.000 -28.000 -15.050  0.00  0.00           N
HETATM  828  O   DUM x 829     -26.000 -28.000  15.050  0.00  0.00           O
HETATM  829  N   DUM x 830     -26.000 -26.000 -15.050  0.00  0.00           N
HETATM  830  O   DUM x 831     -26.000 -26.000  15.050  0.00  0.00           O
HETATM  831  N   DUM x 832     -26.000 -24.000 -15.050  0.00  0.00           N
HETATM  832  O   DUM x 833     -26.000 -24.000  15.050  0.00  0.00           O
HETATM  833  N   DUM x 834     -26.000 -22.000 -15.050  0.00  0.00           N
HETATM  834  O   DUM x 835     -26.000 -22.000  15.050  0.00  0.00           O
HETATM  835  N   DUM x 836     -26.000 -20.000 -15.050  0.00  0.00           N
HETATM  836  O   DUM x 837     -26.000 -20.000  15.050  0.00  0.00           O
HETATM  837  N   DUM x 838     -26.000 -18.000 -15.050  0.00  0.00           N
HETATM  838  O   DUM x 839     -26.000 -18.000  15.050  0.00  0.00           O
HETATM  839  N   DUM x 840     -26.000 -16.000 -15.050  0.00  0.00           N
HETATM  840  O   DUM x 841     -26.000 -16.000  15.050  0.00  0.00           O
HETATM  841  N   DUM x 842     -26.000 -14.000 -15.050  0.00  0.00           N
HETATM  842  O   DUM x 843     -26.000 -14.000  15.050  0.00  0.00           O
HETATM  843  N   DUM x 844     -26.000 -12.000 -15.050  0.00  0.00           N
HETATM  844  O   DUM x 845     -26.000 -12.000  15.050  0.00  0.00           O
HETATM  845  N   DUM x 846     -26.000 -10.000 -15.050  0.00  0.00           N
HETATM  846  O   DUM x 847     -26.000 -10.000  15.050  0.00  0.00           O
HETATM  847  N   DUM x 848     -26.000  -8.000 -15.050  0.00  0.00           N
HETATM  848  O   DUM x 849     -26.000  -8.000  15.050  0.00  0.00           O
HETATM  849  N   DUM x 850     -26.000  -6.000 -15.050  0.00  0.00           N
HETATM  850  O   DUM x 851     -26.000  -6.000  15.050  0.00  0.00           O
HETATM  851  N   DUM x 852     -26.000  -4.000 -15.050  0.00  0.00           N
HETATM  852  O   DUM x 853     -26.000  -4.000  15.050  0.00  0.00           O
HETATM  853  N   DUM x 854     -26.000  -2.000 -15.050  0.00  0.00           N
HETATM  854  O   DUM x 855     -26.000  -2.000  15.050  0.00  0.00           O
HETATM  855  N   DUM x 856     -26.000   0.000 -15.050  0.00  0.00           N
HETATM  856  O   DUM x 857     -26.000   0.000  15.050  0.00  0.00           O
HETATM  857  N   DUM x 858     -26.000   2.000 -15.050  0.00  0.00           N
HETATM  858  O   DUM x 859     -26.000   2.000  15.050  0.00  0.00           O
HETATM  859  N   DUM x 860     -26.000   4.000 -15.050  0.00  0.00           N
HETATM  860  O   DUM x 861     -26.000   4.000  15.050  0.00  0.00           O
HETATM  861  N   DUM x 862     -26.000   6.000 -15.050  0.00  0.00           N
HETATM  862  O   DUM x 863     -26.000   6.000  15.050  0.00  0.00           O
HETATM  863  N   DUM x 864     -26.000   8.000 -15.050  0.00  0.00           N
HETATM  864  O   DUM x 865     -26.000   8.000  15.050  0.00  0.00           O
HETATM  865  N   DUM x 866     -26.000  10.000 -15.050  0.00  0.00           N
HETATM  866  O   DUM x 867     -26.000  10.000  15.050  0.00  0.00           O
HETATM  867  N   DUM x 868     -26.000  12.000 -15.050  0.00  0.00           N
HETATM  868  O   DUM x 869     -26.000  12.000  15.050  0.00  0.00           O
HETATM  869  N   DUM x 870     -26.000  14.000 -15.050  0.00  0.00           N
HETATM  870  O   DUM x 871     -26.000  14.000  15.050  0.00  0.00           O
HETATM  871  N   DUM x 872     -26.000  16.000 -15.050  0.00  0.00           N
HETATM  872  O   DUM x 873     -26.000  16.000  15.050  0.00  0.00           O
HETATM  873  N   DUM x 874     -26.000  18.000 -15.050  0.00  0.00           N
HETATM  874  O   DUM x 875     -26.000  18.000  15.050  0.00  0.00           O
HETATM  875  N   DUM x 876     -26.000  20.000 -15.050  0.00  0.00           N
HETATM  876  O   DUM x 877     -26.000  20.000  15.050  0.00  0.00           O
HETATM  877  N   DUM x 878     -26.000  22.000 -15.050  0.00  0.00           N
HETATM  878  O   DUM x 879     -26.000  22.000  15.050  0.00  0.00           O
HETATM  879  N   DUM x 880     -26.000  24.000 -15.050  0.00  0.00           N
HETATM  880  O   DUM x 881     -26.000  24.000  15.050  0.00  0.00           O
HETATM  881  N   DUM x 882     -26.000  26.000 -15.050  0.00  0.00           N
HETATM  882  O   DUM x 883     -26.000  26.000  15.050  0.00  0.00           O
HETATM  883  N   DUM x 884     -26.000  28.000 -15.050  0.00  0.00           N
HETATM  884  O   DUM x 885     -26.000  28.000  15.050  0.00  0.00           O
HETATM  885  N   DUM x 886     -26.000  30.000 -15.050  0.00  0.00           N
HETATM  886  O   DUM x 887     -26.000  30.000  15.050  0.00  0.00           O
HETATM  887  N   DUM x 888     -26.000  32.000 -15.050  0.00  0.00           N
HETATM  888  O   DUM x 889     -26.000  32.000  15.050  0.00  0.00           O
HETATM  889  N   DUM x 890     -26.000  34.000 -15.050  0.00  0.00           N
HETATM  890  O   DUM x 891     -26.000  34.000  15.050  0.00  0.00           O
HETATM  891  N   DUM x 892     -26.000  36.000 -15.050  0.00  0.00           N
HETATM  892  O   DUM x 893     -26.000  36.000  15.050  0.00  0.00           O
HETATM  893  N   DUM x 894     -26.000  38.000 -15.050  0.00  0.00           N
HETATM  894  O   DUM x 895     -26.000  38.000  15.050  0.00  0.00           O
HETATM  895  N   DUM x 896     -26.000  40.000 -15.050  0.00  0.00           N
HETATM  896  O   DUM x 897     -26.000  40.000  15.050  0.00  0.00           O
HETATM  897  N   DUM x 898     -26.000  42.000 -15.050  0.00  0.00           N
HETATM  898  O   DUM x 899     -26.000  42.000  15.050  0.00  0.00           O
HETATM  899  N   DUM x 900     -26.000  44.000 -15.050  0.00  0.00           N
HETATM  900  O   DUM x 901     -26.000  44.000  15.050  0.00  0.00           O
HETATM  901  N   DUM x 902     -24.000 -46.000 -15.050  0.00  0.00           N
HETATM  902  O   DUM x 903     -24.000 -46.000  15.050  0.00  0.00           O
HETATM  903  N   DUM x 904     -24.000 -44.000 -15.050  0.00  0.00           N
HETATM  904  O   DUM x 905     -24.000 -44.000  15.050  0.00  0.00           O
HETATM  905  N   DUM x 906     -24.000 -42.000 -15.050  0.00  0.00           N
HETATM  906  O   DUM x 907     -24.000 -42.000  15.050  0.00  0.00           O
HETATM  907  N   DUM x 908     -24.000 -40.000 -15.050  0.00  0.00           N
HETATM  908  O   DUM x 909     -24.000 -40.000  15.050  0.00  0.00           O
HETATM  909  N   DUM x 910     -24.000 -38.000 -15.050  0.00  0.00           N
HETATM  910  O   DUM x 911     -24.000 -38.000  15.050  0.00  0.00           O
HETATM  911  N   DUM x 912     -24.000 -36.000 -15.050  0.00  0.00           N
HETATM  912  O   DUM x 913     -24.000 -36.000  15.050  0.00  0.00           O
HETATM  913  N   DUM x 914     -24.000 -34.000 -15.050  0.00  0.00           N
HETATM  914  O   DUM x 915     -24.000 -34.000  15.050  0.00  0.00           O
HETATM  915  N   DUM x 916     -24.000 -32.000 -15.050  0.00  0.00           N
HETATM  916  O   DUM x 917     -24.000 -32.000  15.050  0.00  0.00           O
HETATM  917  N   DUM x 918     -24.000 -30.000 -15.050  0.00  0.00           N
HETATM  918  O   DUM x 919     -24.000 -30.000  15.050  0.00  0.00           O
HETATM  919  N   DUM x 920     -24.000 -28.000 -15.050  0.00  0.00           N
HETATM  920  O   DUM x 921     -24.000 -28.000  15.050  0.00  0.00           O
HETATM  921  N   DUM x 922     -24.000 -26.000 -15.050  0.00  0.00           N
HETATM  922  O   DUM x 923     -24.000 -26.000  15.050  0.00  0.00           O
HETATM  923  N   DUM x 924     -24.000 -24.000 -15.050  0.00  0.00           N
HETATM  924  O   DUM x 925     -24.000 -24.000  15.050  0.00  0.00           O
HETATM  925  N   DUM x 926     -24.000 -22.000 -15.050  0.00  0.00           N
HETATM  926  O   DUM x 927     -24.000 -22.000  15.050  0.00  0.00           O
HETATM  927  N   DUM x 928     -24.000 -20.000 -15.050  0.00  0.00           N
HETATM  928  O   DUM x 929     -24.000 -20.000  15.050  0.00  0.00           O
HETATM  929  N   DUM x 930     -24.000 -18.000 -15.050  0.00  0.00           N
HETATM  930  O   DUM x 931     -24.000 -18.000  15.050  0.00  0.00           O
HETATM  931  N   DUM x 932     -24.000 -16.000 -15.050  0.00  0.00           N
HETATM  932  O   DUM x 933     -24.000 -16.000  15.050  0.00  0.00           O
HETATM  933  N   DUM x 934     -24.000 -14.000 -15.050  0.00  0.00           N
HETATM  934  O   DUM x 935     -24.000 -14.000  15.050  0.00  0.00           O
HETATM  935  N   DUM x 936     -24.000 -12.000 -15.050  0.00  0.00           N
HETATM  936  O   DUM x 937     -24.000 -12.000  15.050  0.00  0.00           O
HETATM  937  N   DUM x 938     -24.000 -10.000 -15.050  0.00  0.00           N
HETATM  938  O   DUM x 939     -24.000 -10.000  15.050  0.00  0.00           O
HETATM  939  N   DUM x 940     -24.000  -8.000 -15.050  0.00  0.00           N
HETATM  940  O   DUM x 941     -24.000  -8.000  15.050  0.00  0.00           O
HETATM  941  N   DUM x 942     -24.000  -6.000 -15.050  0.00  0.00           N
HETATM  942  O   DUM x 943     -24.000  -6.000  15.050  0.00  0.00           O
HETATM  943  N   DUM x 944     -24.000  -4.000 -15.050  0.00  0.00           N
HETATM  944  O   DUM x 945     -24.000  -4.000  15.050  0.00  0.00           O
HETATM  945  N   DUM x 946     -24.000  -2.000 -15.050  0.00  0.00           N
HETATM  946  O   DUM x 947     -24.000  -2.000  15.050  0.00  0.00           O
HETATM  947  N   DUM x 948     -24.000   0.000 -15.050  0.00  0.00           N
HETATM  948  O   DUM x 949     -24.000   0.000  15.050  0.00  0.00           O
HETATM  949  N   DUM x 950     -24.000   2.000 -15.050  0.00  0.00           N
HETATM  950  O   DUM x 951     -24.000   2.000  15.050  0.00  0.00           O
HETATM  951  N   DUM x 952     -24.000   4.000 -15.050  0.00  0.00           N
HETATM  952  O   DUM x 953     -24.000   4.000  15.050  0.00  0.00           O
HETATM  953  N   DUM x 954     -24.000   6.000 -15.050  0.00  0.00           N
HETATM  954  O   DUM x 955     -24.000   6.000  15.050  0.00  0.00           O
HETATM  955  N   DUM x 956     -24.000   8.000 -15.050  0.00  0.00           N
HETATM  956  O   DUM x 957     -24.000   8.000  15.050  0.00  0.00           O
HETATM  957  N   DUM x 958     -24.000  10.000 -15.050  0.00  0.00           N
HETATM  958  O   DUM x 959     -24.000  10.000  15.050  0.00  0.00           O
HETATM  959  N   DUM x 960     -24.000  12.000 -15.050  0.00  0.00           N
HETATM  960  O   DUM x 961     -24.000  12.000  15.050  0.00  0.00           O
HETATM  961  N   DUM x 962     -24.000  14.000 -15.050  0.00  0.00           N
HETATM  962  O   DUM x 963     -24.000  14.000  15.050  0.00  0.00           O
HETATM  963  N   DUM x 964     -24.000  16.000 -15.050  0.00  0.00           N
HETATM  964  O   DUM x 965     -24.000  16.000  15.050  0.00  0.00           O
HETATM  965  N   DUM x 966     -24.000  18.000 -15.050  0.00  0.00           N
HETATM  966  O   DUM x 967     -24.000  18.000  15.050  0.00  0.00           O
HETATM  967  N   DUM x 968     -24.000  20.000 -15.050  0.00  0.00           N
HETATM  968  O   DUM x 969     -24.000  20.000  15.050  0.00  0.00           O
HETATM  969  N   DUM x 970     -24.000  22.000 -15.050  0.00  0.00           N
HETATM  970  O   DUM x 971     -24.000  22.000  15.050  0.00  0.00           O
HETATM  971  N   DUM x 972     -24.000  24.000 -15.050  0.00  0.00           N
HETATM  972  O   DUM x 973     -24.000  24.000  15.050  0.00  0.00           O
HETATM  973  N   DUM x 974     -24.000  26.000 -15.050  0.00  0.00           N
HETATM  974  O   DUM x 975     -24.000  26.000  15.050  0.00  0.00           O
HETATM  975  N   DUM x 976     -24.000  28.000 -15.050  0.00  0.00           N
HETATM  976  O   DUM x 977     -24.000  28.000  15.050  0.00  0.00           O
HETATM  977  N   DUM x 978     -24.000  30.000 -15.050  0.00  0.00           N
HETATM  978  O   DUM x 979     -24.000  30.000  15.050  0.00  0.00           O
HETATM  979  N   DUM x 980     -24.000  32.000 -15.050  0.00  0.00           N
HETATM  980  O   DUM x 981     -24.000  32.000  15.050  0.00  0.00           O
HETATM  981  N   DUM x 982     -24.000  34.000 -15.050  0.00  0.00           N
HETATM  982  O   DUM x 983     -24.000  34.000  15.050  0.00  0.00           O
HETATM  983  N   DUM x 984     -24.000  36.000 -15.050  0.00  0.00           N
HETATM  984  O   DUM x 985     -24.000  36.000  15.050  0.00  0.00           O
HETATM  985  N   DUM x 986     -24.000  38.000 -15.050  0.00  0.00           N
HETATM  986  O   DUM x 987     -24.000  38.000  15.050  0.00  0.00           O
HETATM  987  N   DUM x 988     -24.000  40.000 -15.050  0.00  0.00           N
HETATM  988  O   DUM x 989     -24.000  40.000  15.050  0.00  0.00           O
HETATM  989  N   DUM x 990     -24.000  42.000 -15.050  0.00  0.00           N
HETATM  990  O   DUM x 991     -24.000  42.000  15.050  0.00  0.00           O
HETATM  991  N   DUM x 992     -24.000  44.000 -15.050  0.00  0.00           N
HETATM  992  O   DUM x 993     -24.000  44.000  15.050  0.00  0.00           O
HETATM  993  N   DUM x 994     -24.000  46.000 -15.050  0.00  0.00           N
HETATM  994  O   DUM x 995     -24.000  46.000  15.050  0.00  0.00           O
HETATM  995  N   DUM x 996     -22.000 -46.000 -15.050  0.00  0.00           N
HETATM  996  O   DUM x 997     -22.000 -46.000  15.050  0.00  0.00           O
HETATM  997  N   DUM x 998     -22.000 -44.000 -15.050  0.00  0.00           N
HETATM  998  O   DUM x 999     -22.000 -44.000  15.050  0.00  0.00           O
HETATM  999  N   DUM x1000     -22.000 -42.000 -15.050  0.00  0.00           N
HETATM 1000  O   DUM x1001     -22.000 -42.000  15.050  0.00  0.00           O
HETATM 1001  N   DUM x1002     -22.000 -40.000 -15.050  0.00  0.00           N
HETATM 1002  O   DUM x1003     -22.000 -40.000  15.050  0.00  0.00           O
HETATM 1003  N   DUM x1004     -22.000 -38.000 -15.050  0.00  0.00           N
HETATM 1004  O   DUM x1005     -22.000 -38.000  15.050  0.00  0.00           O
HETATM 1005  N   DUM x1006     -22.000 -36.000 -15.050  0.00  0.00           N
HETATM 1006  O   DUM x1007     -22.000 -36.000  15.050  0.00  0.00           O
HETATM 1007  N   DUM x1008     -22.000 -34.000 -15.050  0.00  0.00           N
HETATM 1008  O   DUM x1009     -22.000 -34.000  15.050  0.00  0.00           O
HETATM 1009  N   DUM x1010     -22.000 -32.000 -15.050  0.00  0.00           N
HETATM 1010  O   DUM x1011     -22.000 -32.000  15.050  0.00  0.00           O
HETATM 1011  N   DUM x1012     -22.000 -30.000 -15.050  0.00  0.00           N
HETATM 1012  O   DUM x1013     -22.000 -30.000  15.050  0.00  0.00           O
HETATM 1013  N   DUM x1014     -22.000 -28.000 -15.050  0.00  0.00           N
HETATM 1014  O   DUM x1015     -22.000 -28.000  15.050  0.00  0.00           O
HETATM 1015  N   DUM x1016     -22.000 -26.000 -15.050  0.00  0.00           N
HETATM 1016  O   DUM x1017     -22.000 -26.000  15.050  0.00  0.00           O
HETATM 1017  N   DUM x1018     -22.000 -24.000 -15.050  0.00  0.00           N
HETATM 1018  O   DUM x1019     -22.000 -24.000  15.050  0.00  0.00           O
HETATM 1019  N   DUM x1020     -22.000 -22.000 -15.050  0.00  0.00           N
HETATM 1020  O   DUM x1021     -22.000 -22.000  15.050  0.00  0.00           O
HETATM 1021  N   DUM x1022     -22.000 -20.000 -15.050  0.00  0.00           N
HETATM 1022  O   DUM x1023     -22.000 -20.000  15.050  0.00  0.00           O
HETATM 1023  N   DUM x1024     -22.000 -18.000 -15.050  0.00  0.00           N
HETATM 1024  O   DUM x1025     -22.000 -18.000  15.050  0.00  0.00           O
HETATM 1025  N   DUM x1026     -22.000 -16.000 -15.050  0.00  0.00           N
HETATM 1026  O   DUM x1027     -22.000 -16.000  15.050  0.00  0.00           O
HETATM 1027  N   DUM x1028     -22.000 -14.000 -15.050  0.00  0.00           N
HETATM 1028  O   DUM x1029     -22.000 -14.000  15.050  0.00  0.00           O
HETATM 1029  N   DUM x1030     -22.000 -12.000 -15.050  0.00  0.00           N
HETATM 1030  O   DUM x1031     -22.000 -12.000  15.050  0.00  0.00           O
HETATM 1031  N   DUM x1032     -22.000 -10.000 -15.050  0.00  0.00           N
HETATM 1032  O   DUM x1033     -22.000 -10.000  15.050  0.00  0.00           O
HETATM 1033  N   DUM x1034     -22.000  -8.000 -15.050  0.00  0.00           N
HETATM 1034  O   DUM x1035     -22.000  -8.000  15.050  0.00  0.00           O
HETATM 1035  N   DUM x1036     -22.000  -6.000 -15.050  0.00  0.00           N
HETATM 1036  O   DUM x1037     -22.000  -6.000  15.050  0.00  0.00           O
HETATM 1037  N   DUM x1038     -22.000  -4.000 -15.050  0.00  0.00           N
HETATM 1038  O   DUM x1039     -22.000  -4.000  15.050  0.00  0.00           O
HETATM 1039  N   DUM x1040     -22.000  -2.000 -15.050  0.00  0.00           N
HETATM 1040  O   DUM x1041     -22.000  -2.000  15.050  0.00  0.00           O
HETATM 1041  N   DUM x1042     -22.000   0.000 -15.050  0.00  0.00           N
HETATM 1042  O   DUM x1043     -22.000   0.000  15.050  0.00  0.00           O
HETATM 1043  N   DUM x1044     -22.000   2.000 -15.050  0.00  0.00           N
HETATM 1044  O   DUM x1045     -22.000   2.000  15.050  0.00  0.00           O
HETATM 1045  N   DUM x1046     -22.000   4.000 -15.050  0.00  0.00           N
HETATM 1046  O   DUM x1047     -22.000   4.000  15.050  0.00  0.00           O
HETATM 1047  N   DUM x1048     -22.000   6.000 -15.050  0.00  0.00           N
HETATM 1048  O   DUM x1049     -22.000   6.000  15.050  0.00  0.00           O
HETATM 1049  N   DUM x1050     -22.000   8.000 -15.050  0.00  0.00           N
HETATM 1050  O   DUM x1051     -22.000   8.000  15.050  0.00  0.00           O
HETATM 1051  N   DUM x1052     -22.000  10.000 -15.050  0.00  0.00           N
HETATM 1052  O   DUM x1053     -22.000  10.000  15.050  0.00  0.00           O
HETATM 1053  N   DUM x1054     -22.000  12.000 -15.050  0.00  0.00           N
HETATM 1054  O   DUM x1055     -22.000  12.000  15.050  0.00  0.00           O
HETATM 1055  N   DUM x1056     -22.000  14.000 -15.050  0.00  0.00           N
HETATM 1056  O   DUM x1057     -22.000  14.000  15.050  0.00  0.00           O
HETATM 1057  N   DUM x1058     -22.000  16.000 -15.050  0.00  0.00           N
HETATM 1058  O   DUM x1059     -22.000  16.000  15.050  0.00  0.00           O
HETATM 1059  N   DUM x1060     -22.000  18.000 -15.050  0.00  0.00           N
HETATM 1060  O   DUM x1061     -22.000  18.000  15.050  0.00  0.00           O
HETATM 1061  N   DUM x1062     -22.000  20.000 -15.050  0.00  0.00           N
HETATM 1062  O   DUM x1063     -22.000  20.000  15.050  0.00  0.00           O
HETATM 1063  N   DUM x1064     -22.000  22.000 -15.050  0.00  0.00           N
HETATM 1064  O   DUM x1065     -22.000  22.000  15.050  0.00  0.00           O
HETATM 1065  N   DUM x1066     -22.000  24.000 -15.050  0.00  0.00           N
HETATM 1066  O   DUM x1067     -22.000  24.000  15.050  0.00  0.00           O
HETATM 1067  N   DUM x1068     -22.000  26.000 -15.050  0.00  0.00           N
HETATM 1068  O   DUM x1069     -22.000  26.000  15.050  0.00  0.00           O
HETATM 1069  N   DUM x1070     -22.000  28.000 -15.050  0.00  0.00           N
HETATM 1070  O   DUM x1071     -22.000  28.000  15.050  0.00  0.00           O
HETATM 1071  N   DUM x1072     -22.000  30.000 -15.050  0.00  0.00           N
HETATM 1072  O   DUM x1073     -22.000  30.000  15.050  0.00  0.00           O
HETATM 1073  N   DUM x1074     -22.000  32.000 -15.050  0.00  0.00           N
HETATM 1074  O   DUM x1075     -22.000  32.000  15.050  0.00  0.00           O
HETATM 1075  N   DUM x1076     -22.000  34.000 -15.050  0.00  0.00           N
HETATM 1076  O   DUM x1077     -22.000  34.000  15.050  0.00  0.00           O
HETATM 1077  N   DUM x1078     -22.000  36.000 -15.050  0.00  0.00           N
HETATM 1078  O   DUM x1079     -22.000  36.000  15.050  0.00  0.00           O
HETATM 1079  N   DUM x1080     -22.000  38.000 -15.050  0.00  0.00           N
HETATM 1080  O   DUM x1081     -22.000  38.000  15.050  0.00  0.00           O
HETATM 1081  N   DUM x1082     -22.000  40.000 -15.050  0.00  0.00           N
HETATM 1082  O   DUM x1083     -22.000  40.000  15.050  0.00  0.00           O
HETATM 1083  N   DUM x1084     -22.000  42.000 -15.050  0.00  0.00           N
HETATM 1084  O   DUM x1085     -22.000  42.000  15.050  0.00  0.00           O
HETATM 1085  N   DUM x1086     -22.000  44.000 -15.050  0.00  0.00           N
HETATM 1086  O   DUM x1087     -22.000  44.000  15.050  0.00  0.00           O
HETATM 1087  N   DUM x1088     -22.000  46.000 -15.050  0.00  0.00           N
HETATM 1088  O   DUM x1089     -22.000  46.000  15.050  0.00  0.00           O
HETATM 1089  N   DUM x1090     -20.000 -48.000 -15.050  0.00  0.00           N
HETATM 1090  O   DUM x1091     -20.000 -48.000  15.050  0.00  0.00           O
HETATM 1091  N   DUM x1092     -20.000 -46.000 -15.050  0.00  0.00           N
HETATM 1092  O   DUM x1093     -20.000 -46.000  15.050  0.00  0.00           O
HETATM 1093  N   DUM x1094     -20.000 -44.000 -15.050  0.00  0.00           N
HETATM 1094  O   DUM x1095     -20.000 -44.000  15.050  0.00  0.00           O
HETATM 1095  N   DUM x1096     -20.000 -42.000 -15.050  0.00  0.00           N
HETATM 1096  O   DUM x1097     -20.000 -42.000  15.050  0.00  0.00           O
HETATM 1097  N   DUM x1098     -20.000 -40.000 -15.050  0.00  0.00           N
HETATM 1098  O   DUM x1099     -20.000 -40.000  15.050  0.00  0.00           O
HETATM 1099  N   DUM x1100     -20.000 -38.000 -15.050  0.00  0.00           N
HETATM 1100  O   DUM x1101     -20.000 -38.000  15.050  0.00  0.00           O
HETATM 1101  N   DUM x1102     -20.000 -36.000 -15.050  0.00  0.00           N
HETATM 1102  O   DUM x1103     -20.000 -36.000  15.050  0.00  0.00           O
HETATM 1103  N   DUM x1104     -20.000 -34.000 -15.050  0.00  0.00           N
HETATM 1104  O   DUM x1105     -20.000 -34.000  15.050  0.00  0.00           O
HETATM 1105  N   DUM x1106     -20.000 -32.000 -15.050  0.00  0.00           N
HETATM 1106  O   DUM x1107     -20.000 -32.000  15.050  0.00  0.00           O
HETATM 1107  N   DUM x1108     -20.000 -30.000 -15.050  0.00  0.00           N
HETATM 1108  O   DUM x1109     -20.000 -30.000  15.050  0.00  0.00           O
HETATM 1109  N   DUM x1110     -20.000 -28.000 -15.050  0.00  0.00           N
HETATM 1110  O   DUM x1111     -20.000 -28.000  15.050  0.00  0.00           O
HETATM 1111  N   DUM x1112     -20.000 -26.000 -15.050  0.00  0.00           N
HETATM 1112  O   DUM x1113     -20.000 -26.000  15.050  0.00  0.00           O
HETATM 1113  N   DUM x1114     -20.000 -24.000 -15.050  0.00  0.00           N
HETATM 1114  O   DUM x1115     -20.000 -24.000  15.050  0.00  0.00           O
HETATM 1115  N   DUM x1116     -20.000 -22.000 -15.050  0.00  0.00           N
HETATM 1116  O   DUM x1117     -20.000 -22.000  15.050  0.00  0.00           O
HETATM 1117  N   DUM x1118     -20.000 -20.000 -15.050  0.00  0.00           N
HETATM 1118  O   DUM x1119     -20.000 -20.000  15.050  0.00  0.00           O
HETATM 1119  N   DUM x1120     -20.000 -18.000 -15.050  0.00  0.00           N
HETATM 1120  O   DUM x1121     -20.000 -18.000  15.050  0.00  0.00           O
HETATM 1121  N   DUM x1122     -20.000 -16.000 -15.050  0.00  0.00           N
HETATM 1122  O   DUM x1123     -20.000 -16.000  15.050  0.00  0.00           O
HETATM 1123  N   DUM x1124     -20.000 -14.000 -15.050  0.00  0.00           N
HETATM 1124  O   DUM x1125     -20.000 -14.000  15.050  0.00  0.00           O
HETATM 1125  N   DUM x1126     -20.000 -12.000 -15.050  0.00  0.00           N
HETATM 1126  O   DUM x1127     -20.000 -12.000  15.050  0.00  0.00           O
HETATM 1127  N   DUM x1128     -20.000 -10.000 -15.050  0.00  0.00           N
HETATM 1128  O   DUM x1129     -20.000 -10.000  15.050  0.00  0.00           O
HETATM 1129  N   DUM x1130     -20.000  -8.000 -15.050  0.00  0.00           N
HETATM 1130  O   DUM x1131     -20.000  -8.000  15.050  0.00  0.00           O
HETATM 1131  N   DUM x1132     -20.000  -6.000 -15.050  0.00  0.00           N
HETATM 1132  O   DUM x1133     -20.000  -6.000  15.050  0.00  0.00           O
HETATM 1133  N   DUM x1134     -20.000  -4.000 -15.050  0.00  0.00           N
HETATM 1134  O   DUM x1135     -20.000  -4.000  15.050  0.00  0.00           O
HETATM 1135  N   DUM x1136     -20.000  -2.000 -15.050  0.00  0.00           N
HETATM 1136  O   DUM x1137     -20.000  -2.000  15.050  0.00  0.00           O
HETATM 1137  N   DUM x1138     -20.000   0.000 -15.050  0.00  0.00           N
HETATM 1138  O   DUM x1139     -20.000   0.000  15.050  0.00  0.00           O
HETATM 1139  O   DUM x1141     -20.000   2.000  15.050  0.00  0.00           O
HETATM 1140  O   DUM x1143     -20.000   4.000  15.050  0.00  0.00           O
HETATM 1141  N   DUM x1144     -20.000   6.000 -15.050  0.00  0.00           N
HETATM 1142  O   DUM x1145     -20.000   6.000  15.050  0.00  0.00           O
HETATM 1143  N   DUM x1146     -20.000   8.000 -15.050  0.00  0.00           N
HETATM 1144  O   DUM x1147     -20.000   8.000  15.050  0.00  0.00           O
HETATM 1145  N   DUM x1148     -20.000  10.000 -15.050  0.00  0.00           N
HETATM 1146  O   DUM x1149     -20.000  10.000  15.050  0.00  0.00           O
HETATM 1147  N   DUM x1150     -20.000  12.000 -15.050  0.00  0.00           N
HETATM 1148  O   DUM x1151     -20.000  12.000  15.050  0.00  0.00           O
HETATM 1149  N   DUM x1152     -20.000  14.000 -15.050  0.00  0.00           N
HETATM 1150  O   DUM x1153     -20.000  14.000  15.050  0.00  0.00           O
HETATM 1151  N   DUM x1154     -20.000  16.000 -15.050  0.00  0.00           N
HETATM 1152  O   DUM x1155     -20.000  16.000  15.050  0.00  0.00           O
HETATM 1153  N   DUM x1156     -20.000  18.000 -15.050  0.00  0.00           N
HETATM 1154  O   DUM x1157     -20.000  18.000  15.050  0.00  0.00           O
HETATM 1155  N   DUM x1158     -20.000  20.000 -15.050  0.00  0.00           N
HETATM 1156  O   DUM x1159     -20.000  20.000  15.050  0.00  0.00           O
HETATM 1157  N   DUM x1160     -20.000  22.000 -15.050  0.00  0.00           N
HETATM 1158  O   DUM x1161     -20.000  22.000  15.050  0.00  0.00           O
HETATM 1159  N   DUM x1162     -20.000  24.000 -15.050  0.00  0.00           N
HETATM 1160  O   DUM x1163     -20.000  24.000  15.050  0.00  0.00           O
HETATM 1161  N   DUM x1164     -20.000  26.000 -15.050  0.00  0.00           N
HETATM 1162  O   DUM x1165     -20.000  26.000  15.050  0.00  0.00           O
HETATM 1163  N   DUM x1166     -20.000  28.000 -15.050  0.00  0.00           N
HETATM 1164  O   DUM x1167     -20.000  28.000  15.050  0.00  0.00           O
HETATM 1165  N   DUM x1168     -20.000  30.000 -15.050  0.00  0.00           N
HETATM 1166  O   DUM x1169     -20.000  30.000  15.050  0.00  0.00           O
HETATM 1167  N   DUM x1170     -20.000  32.000 -15.050  0.00  0.00           N
HETATM 1168  O   DUM x1171     -20.000  32.000  15.050  0.00  0.00           O
HETATM 1169  N   DUM x1172     -20.000  34.000 -15.050  0.00  0.00           N
HETATM 1170  O   DUM x1173     -20.000  34.000  15.050  0.00  0.00           O
HETATM 1171  N   DUM x1174     -20.000  36.000 -15.050  0.00  0.00           N
HETATM 1172  O   DUM x1175     -20.000  36.000  15.050  0.00  0.00           O
HETATM 1173  N   DUM x1176     -20.000  38.000 -15.050  0.00  0.00           N
HETATM 1174  O   DUM x1177     -20.000  38.000  15.050  0.00  0.00           O
HETATM 1175  N   DUM x1178     -20.000  40.000 -15.050  0.00  0.00           N
HETATM 1176  O   DUM x1179     -20.000  40.000  15.050  0.00  0.00           O
HETATM 1177  N   DUM x1180     -20.000  42.000 -15.050  0.00  0.00           N
HETATM 1178  O   DUM x1181     -20.000  42.000  15.050  0.00  0.00           O
HETATM 1179  N   DUM x1182     -20.000  44.000 -15.050  0.00  0.00           N
HETATM 1180  O   DUM x1183     -20.000  44.000  15.050  0.00  0.00           O
HETATM 1181  N   DUM x1184     -20.000  46.000 -15.050  0.00  0.00           N
HETATM 1182  O   DUM x1185     -20.000  46.000  15.050  0.00  0.00           O
HETATM 1183  N   DUM x1186     -20.000  48.000 -15.050  0.00  0.00           N
HETATM 1184  O   DUM x1187     -20.000  48.000  15.050  0.00  0.00           O
HETATM 1185  N   DUM x1188     -18.000 -48.000 -15.050  0.00  0.00           N
HETATM 1186  O   DUM x1189     -18.000 -48.000  15.050  0.00  0.00           O
HETATM 1187  N   DUM x1190     -18.000 -46.000 -15.050  0.00  0.00           N
HETATM 1188  O   DUM x1191     -18.000 -46.000  15.050  0.00  0.00           O
HETATM 1189  N   DUM x1192     -18.000 -44.000 -15.050  0.00  0.00           N
HETATM 1190  O   DUM x1193     -18.000 -44.000  15.050  0.00  0.00           O
HETATM 1191  N   DUM x1194     -18.000 -42.000 -15.050  0.00  0.00           N
HETATM 1192  O   DUM x1195     -18.000 -42.000  15.050  0.00  0.00           O
HETATM 1193  N   DUM x1196     -18.000 -40.000 -15.050  0.00  0.00           N
HETATM 1194  O   DUM x1197     -18.000 -40.000  15.050  0.00  0.00           O
HETATM 1195  N   DUM x1198     -18.000 -38.000 -15.050  0.00  0.00           N
HETATM 1196  O   DUM x1199     -18.000 -38.000  15.050  0.00  0.00           O
HETATM 1197  N   DUM x1200     -18.000 -36.000 -15.050  0.00  0.00           N
HETATM 1198  O   DUM x1201     -18.000 -36.000  15.050  0.00  0.00           O
HETATM 1199  N   DUM x1202     -18.000 -34.000 -15.050  0.00  0.00           N
HETATM 1200  O   DUM x1203     -18.000 -34.000  15.050  0.00  0.00           O
HETATM 1201  N   DUM x1204     -18.000 -32.000 -15.050  0.00  0.00           N
HETATM 1202  O   DUM x1205     -18.000 -32.000  15.050  0.00  0.00           O
HETATM 1203  N   DUM x1206     -18.000 -30.000 -15.050  0.00  0.00           N
HETATM 1204  O   DUM x1207     -18.000 -30.000  15.050  0.00  0.00           O
HETATM 1205  N   DUM x1208     -18.000 -28.000 -15.050  0.00  0.00           N
HETATM 1206  O   DUM x1209     -18.000 -28.000  15.050  0.00  0.00           O
HETATM 1207  N   DUM x1210     -18.000 -26.000 -15.050  0.00  0.00           N
HETATM 1208  O   DUM x1211     -18.000 -26.000  15.050  0.00  0.00           O
HETATM 1209  N   DUM x1212     -18.000 -24.000 -15.050  0.00  0.00           N
HETATM 1210  O   DUM x1213     -18.000 -24.000  15.050  0.00  0.00           O
HETATM 1211  N   DUM x1214     -18.000 -22.000 -15.050  0.00  0.00           N
HETATM 1212  O   DUM x1215     -18.000 -22.000  15.050  0.00  0.00           O
HETATM 1213  N   DUM x1216     -18.000 -20.000 -15.050  0.00  0.00           N
HETATM 1214  O   DUM x1217     -18.000 -20.000  15.050  0.00  0.00           O
HETATM 1215  N   DUM x1218     -18.000 -18.000 -15.050  0.00  0.00           N
HETATM 1216  O   DUM x1219     -18.000 -18.000  15.050  0.00  0.00           O
HETATM 1217  N   DUM x1220     -18.000 -16.000 -15.050  0.00  0.00           N
HETATM 1218  O   DUM x1221     -18.000 -16.000  15.050  0.00  0.00           O
HETATM 1219  N   DUM x1222     -18.000 -14.000 -15.050  0.00  0.00           N
HETATM 1220  O   DUM x1223     -18.000 -14.000  15.050  0.00  0.00           O
HETATM 1221  N   DUM x1224     -18.000 -12.000 -15.050  0.00  0.00           N
HETATM 1222  O   DUM x1225     -18.000 -12.000  15.050  0.00  0.00           O
HETATM 1223  N   DUM x1226     -18.000 -10.000 -15.050  0.00  0.00           N
HETATM 1224  O   DUM x1227     -18.000 -10.000  15.050  0.00  0.00           O
HETATM 1225  N   DUM x1228     -18.000  -8.000 -15.050  0.00  0.00           N
HETATM 1226  O   DUM x1229     -18.000  -8.000  15.050  0.00  0.00           O
HETATM 1227  N   DUM x1230     -18.000  -6.000 -15.050  0.00  0.00           N
HETATM 1228  O   DUM x1231     -18.000  -6.000  15.050  0.00  0.00           O
HETATM 1229  N   DUM x1232     -18.000  -4.000 -15.050  0.00  0.00           N
HETATM 1230  O   DUM x1233     -18.000  -4.000  15.050  0.00  0.00           O
HETATM 1231  O   DUM x1235     -18.000  -2.000  15.050  0.00  0.00           O
HETATM 1232  O   DUM x1237     -18.000   0.000  15.050  0.00  0.00           O
HETATM 1233  O   DUM x1239     -18.000   2.000  15.050  0.00  0.00           O
HETATM 1234  O   DUM x1241     -18.000   4.000  15.050  0.00  0.00           O
HETATM 1235  N   DUM x1242     -18.000   6.000 -15.050  0.00  0.00           N
HETATM 1236  O   DUM x1243     -18.000   6.000  15.050  0.00  0.00           O
HETATM 1237  N   DUM x1244     -18.000   8.000 -15.050  0.00  0.00           N
HETATM 1238  O   DUM x1245     -18.000   8.000  15.050  0.00  0.00           O
HETATM 1239  N   DUM x1246     -18.000  10.000 -15.050  0.00  0.00           N
HETATM 1240  O   DUM x1247     -18.000  10.000  15.050  0.00  0.00           O
HETATM 1241  N   DUM x1248     -18.000  12.000 -15.050  0.00  0.00           N
HETATM 1242  O   DUM x1249     -18.000  12.000  15.050  0.00  0.00           O
HETATM 1243  N   DUM x1250     -18.000  14.000 -15.050  0.00  0.00           N
HETATM 1244  O   DUM x1251     -18.000  14.000  15.050  0.00  0.00           O
HETATM 1245  N   DUM x1252     -18.000  16.000 -15.050  0.00  0.00           N
HETATM 1246  O   DUM x1253     -18.000  16.000  15.050  0.00  0.00           O
HETATM 1247  N   DUM x1254     -18.000  18.000 -15.050  0.00  0.00           N
HETATM 1248  O   DUM x1255     -18.000  18.000  15.050  0.00  0.00           O
HETATM 1249  N   DUM x1256     -18.000  20.000 -15.050  0.00  0.00           N
HETATM 1250  O   DUM x1257     -18.000  20.000  15.050  0.00  0.00           O
HETATM 1251  N   DUM x1258     -18.000  22.000 -15.050  0.00  0.00           N
HETATM 1252  O   DUM x1259     -18.000  22.000  15.050  0.00  0.00           O
HETATM 1253  N   DUM x1260     -18.000  24.000 -15.050  0.00  0.00           N
HETATM 1254  O   DUM x1261     -18.000  24.000  15.050  0.00  0.00           O
HETATM 1255  N   DUM x1262     -18.000  26.000 -15.050  0.00  0.00           N
HETATM 1256  O   DUM x1263     -18.000  26.000  15.050  0.00  0.00           O
HETATM 1257  N   DUM x1264     -18.000  28.000 -15.050  0.00  0.00           N
HETATM 1258  O   DUM x1265     -18.000  28.000  15.050  0.00  0.00           O
HETATM 1259  N   DUM x1266     -18.000  30.000 -15.050  0.00  0.00           N
HETATM 1260  O   DUM x1267     -18.000  30.000  15.050  0.00  0.00           O
HETATM 1261  N   DUM x1268     -18.000  32.000 -15.050  0.00  0.00           N
HETATM 1262  O   DUM x1269     -18.000  32.000  15.050  0.00  0.00           O
HETATM 1263  N   DUM x1270     -18.000  34.000 -15.050  0.00  0.00           N
HETATM 1264  O   DUM x1271     -18.000  34.000  15.050  0.00  0.00           O
HETATM 1265  N   DUM x1272     -18.000  36.000 -15.050  0.00  0.00           N
HETATM 1266  O   DUM x1273     -18.000  36.000  15.050  0.00  0.00           O
HETATM 1267  N   DUM x1274     -18.000  38.000 -15.050  0.00  0.00           N
HETATM 1268  O   DUM x1275     -18.000  38.000  15.050  0.00  0.00           O
HETATM 1269  N   DUM x1276     -18.000  40.000 -15.050  0.00  0.00           N
HETATM 1270  O   DUM x1277     -18.000  40.000  15.050  0.00  0.00           O
HETATM 1271  N   DUM x1278     -18.000  42.000 -15.050  0.00  0.00           N
HETATM 1272  O   DUM x1279     -18.000  42.000  15.050  0.00  0.00           O
HETATM 1273  N   DUM x1280     -18.000  44.000 -15.050  0.00  0.00           N
HETATM 1274  O   DUM x1281     -18.000  44.000  15.050  0.00  0.00           O
HETATM 1275  N   DUM x1282     -18.000  46.000 -15.050  0.00  0.00           N
HETATM 1276  O   DUM x1283     -18.000  46.000  15.050  0.00  0.00           O
HETATM 1277  N   DUM x1284     -18.000  48.000 -15.050  0.00  0.00           N
HETATM 1278  O   DUM x1285     -18.000  48.000  15.050  0.00  0.00           O
HETATM 1279  N   DUM x1286     -16.000 -48.000 -15.050  0.00  0.00           N
HETATM 1280  O   DUM x1287     -16.000 -48.000  15.050  0.00  0.00           O
HETATM 1281  N   DUM x1288     -16.000 -46.000 -15.050  0.00  0.00           N
HETATM 1282  O   DUM x1289     -16.000 -46.000  15.050  0.00  0.00           O
HETATM 1283  N   DUM x1290     -16.000 -44.000 -15.050  0.00  0.00           N
HETATM 1284  O   DUM x1291     -16.000 -44.000  15.050  0.00  0.00           O
HETATM 1285  N   DUM x1292     -16.000 -42.000 -15.050  0.00  0.00           N
HETATM 1286  O   DUM x1293     -16.000 -42.000  15.050  0.00  0.00           O
HETATM 1287  N   DUM x1294     -16.000 -40.000 -15.050  0.00  0.00           N
HETATM 1288  O   DUM x1295     -16.000 -40.000  15.050  0.00  0.00           O
HETATM 1289  N   DUM x1296     -16.000 -38.000 -15.050  0.00  0.00           N
HETATM 1290  O   DUM x1297     -16.000 -38.000  15.050  0.00  0.00           O
HETATM 1291  N   DUM x1298     -16.000 -36.000 -15.050  0.00  0.00           N
HETATM 1292  O   DUM x1299     -16.000 -36.000  15.050  0.00  0.00           O
HETATM 1293  N   DUM x1300     -16.000 -34.000 -15.050  0.00  0.00           N
HETATM 1294  O   DUM x1301     -16.000 -34.000  15.050  0.00  0.00           O
HETATM 1295  N   DUM x1302     -16.000 -32.000 -15.050  0.00  0.00           N
HETATM 1296  O   DUM x1303     -16.000 -32.000  15.050  0.00  0.00           O
HETATM 1297  N   DUM x1304     -16.000 -30.000 -15.050  0.00  0.00           N
HETATM 1298  O   DUM x1305     -16.000 -30.000  15.050  0.00  0.00           O
HETATM 1299  N   DUM x1306     -16.000 -28.000 -15.050  0.00  0.00           N
HETATM 1300  O   DUM x1307     -16.000 -28.000  15.050  0.00  0.00           O
HETATM 1301  N   DUM x1308     -16.000 -26.000 -15.050  0.00  0.00           N
HETATM 1302  O   DUM x1309     -16.000 -26.000  15.050  0.00  0.00           O
HETATM 1303  N   DUM x1310     -16.000 -24.000 -15.050  0.00  0.00           N
HETATM 1304  O   DUM x1311     -16.000 -24.000  15.050  0.00  0.00           O
HETATM 1305  N   DUM x1312     -16.000 -22.000 -15.050  0.00  0.00           N
HETATM 1306  O   DUM x1313     -16.000 -22.000  15.050  0.00  0.00           O
HETATM 1307  N   DUM x1314     -16.000 -20.000 -15.050  0.00  0.00           N
HETATM 1308  O   DUM x1315     -16.000 -20.000  15.050  0.00  0.00           O
HETATM 1309  N   DUM x1316     -16.000 -18.000 -15.050  0.00  0.00           N
HETATM 1310  O   DUM x1317     -16.000 -18.000  15.050  0.00  0.00           O
HETATM 1311  N   DUM x1318     -16.000 -16.000 -15.050  0.00  0.00           N
HETATM 1312  O   DUM x1319     -16.000 -16.000  15.050  0.00  0.00           O
HETATM 1313  N   DUM x1320     -16.000 -14.000 -15.050  0.00  0.00           N
HETATM 1314  O   DUM x1321     -16.000 -14.000  15.050  0.00  0.00           O
HETATM 1315  N   DUM x1322     -16.000 -12.000 -15.050  0.00  0.00           N
HETATM 1316  N   DUM x1324     -16.000 -10.000 -15.050  0.00  0.00           N
HETATM 1317  N   DUM x1326     -16.000  -8.000 -15.050  0.00  0.00           N
HETATM 1318  N   DUM x1328     -16.000  -6.000 -15.050  0.00  0.00           N
HETATM 1319  O   DUM x1329     -16.000  -6.000  15.050  0.00  0.00           O
HETATM 1320  O   DUM x1331     -16.000  -4.000  15.050  0.00  0.00           O
HETATM 1321  O   DUM x1333     -16.000  -2.000  15.050  0.00  0.00           O
HETATM 1322  O   DUM x1335     -16.000   0.000  15.050  0.00  0.00           O
HETATM 1323  O   DUM x1337     -16.000   2.000  15.050  0.00  0.00           O
HETATM 1324  N   DUM x1338     -16.000   4.000 -15.050  0.00  0.00           N
HETATM 1325  O   DUM x1339     -16.000   4.000  15.050  0.00  0.00           O
HETATM 1326  N   DUM x1340     -16.000   6.000 -15.050  0.00  0.00           N
HETATM 1327  O   DUM x1341     -16.000   6.000  15.050  0.00  0.00           O
HETATM 1328  N   DUM x1342     -16.000   8.000 -15.050  0.00  0.00           N
HETATM 1329  O   DUM x1343     -16.000   8.000  15.050  0.00  0.00           O
HETATM 1330  N   DUM x1344     -16.000  10.000 -15.050  0.00  0.00           N
HETATM 1331  O   DUM x1345     -16.000  10.000  15.050  0.00  0.00           O
HETATM 1332  N   DUM x1346     -16.000  12.000 -15.050  0.00  0.00           N
HETATM 1333  O   DUM x1347     -16.000  12.000  15.050  0.00  0.00           O
HETATM 1334  N   DUM x1348     -16.000  14.000 -15.050  0.00  0.00           N
HETATM 1335  O   DUM x1349     -16.000  14.000  15.050  0.00  0.00           O
HETATM 1336  N   DUM x1350     -16.000  16.000 -15.050  0.00  0.00           N
HETATM 1337  O   DUM x1351     -16.000  16.000  15.050  0.00  0.00           O
HETATM 1338  N   DUM x1352     -16.000  18.000 -15.050  0.00  0.00           N
HETATM 1339  O   DUM x1353     -16.000  18.000  15.050  0.00  0.00           O
HETATM 1340  N   DUM x1354     -16.000  20.000 -15.050  0.00  0.00           N
HETATM 1341  O   DUM x1355     -16.000  20.000  15.050  0.00  0.00           O
HETATM 1342  N   DUM x1356     -16.000  22.000 -15.050  0.00  0.00           N
HETATM 1343  O   DUM x1357     -16.000  22.000  15.050  0.00  0.00           O
HETATM 1344  N   DUM x1358     -16.000  24.000 -15.050  0.00  0.00           N
HETATM 1345  O   DUM x1359     -16.000  24.000  15.050  0.00  0.00           O
HETATM 1346  N   DUM x1360     -16.000  26.000 -15.050  0.00  0.00           N
HETATM 1347  O   DUM x1361     -16.000  26.000  15.050  0.00  0.00           O
HETATM 1348  N   DUM x1362     -16.000  28.000 -15.050  0.00  0.00           N
HETATM 1349  O   DUM x1363     -16.000  28.000  15.050  0.00  0.00           O
HETATM 1350  N   DUM x1364     -16.000  30.000 -15.050  0.00  0.00           N
HETATM 1351  O   DUM x1365     -16.000  30.000  15.050  0.00  0.00           O
HETATM 1352  N   DUM x1366     -16.000  32.000 -15.050  0.00  0.00           N
HETATM 1353  O   DUM x1367     -16.000  32.000  15.050  0.00  0.00           O
HETATM 1354  N   DUM x1368     -16.000  34.000 -15.050  0.00  0.00           N
HETATM 1355  O   DUM x1369     -16.000  34.000  15.050  0.00  0.00           O
HETATM 1356  N   DUM x1370     -16.000  36.000 -15.050  0.00  0.00           N
HETATM 1357  O   DUM x1371     -16.000  36.000  15.050  0.00  0.00           O
HETATM 1358  N   DUM x1372     -16.000  38.000 -15.050  0.00  0.00           N
HETATM 1359  O   DUM x1373     -16.000  38.000  15.050  0.00  0.00           O
HETATM 1360  N   DUM x1374     -16.000  40.000 -15.050  0.00  0.00           N
HETATM 1361  O   DUM x1375     -16.000  40.000  15.050  0.00  0.00           O
HETATM 1362  N   DUM x1376     -16.000  42.000 -15.050  0.00  0.00           N
HETATM 1363  O   DUM x1377     -16.000  42.000  15.050  0.00  0.00           O
HETATM 1364  N   DUM x1378     -16.000  44.000 -15.050  0.00  0.00           N
HETATM 1365  O   DUM x1379     -16.000  44.000  15.050  0.00  0.00           O
HETATM 1366  N   DUM x1380     -16.000  46.000 -15.050  0.00  0.00           N
HETATM 1367  O   DUM x1381     -16.000  46.000  15.050  0.00  0.00           O
HETATM 1368  N   DUM x1382     -16.000  48.000 -15.050  0.00  0.00           N
HETATM 1369  O   DUM x1383     -16.000  48.000  15.050  0.00  0.00           O
HETATM 1370  N   DUM x1384     -14.000 -50.000 -15.050  0.00  0.00           N
HETATM 1371  O   DUM x1385     -14.000 -50.000  15.050  0.00  0.00           O
HETATM 1372  N   DUM x1386     -14.000 -48.000 -15.050  0.00  0.00           N
HETATM 1373  O   DUM x1387     -14.000 -48.000  15.050  0.00  0.00           O
HETATM 1374  N   DUM x1388     -14.000 -46.000 -15.050  0.00  0.00           N
HETATM 1375  O   DUM x1389     -14.000 -46.000  15.050  0.00  0.00           O
HETATM 1376  N   DUM x1390     -14.000 -44.000 -15.050  0.00  0.00           N
HETATM 1377  O   DUM x1391     -14.000 -44.000  15.050  0.00  0.00           O
HETATM 1378  N   DUM x1392     -14.000 -42.000 -15.050  0.00  0.00           N
HETATM 1379  O   DUM x1393     -14.000 -42.000  15.050  0.00  0.00           O
HETATM 1380  N   DUM x1394     -14.000 -40.000 -15.050  0.00  0.00           N
HETATM 1381  O   DUM x1395     -14.000 -40.000  15.050  0.00  0.00           O
HETATM 1382  N   DUM x1396     -14.000 -38.000 -15.050  0.00  0.00           N
HETATM 1383  O   DUM x1397     -14.000 -38.000  15.050  0.00  0.00           O
HETATM 1384  N   DUM x1398     -14.000 -36.000 -15.050  0.00  0.00           N
HETATM 1385  O   DUM x1399     -14.000 -36.000  15.050  0.00  0.00           O
HETATM 1386  N   DUM x1400     -14.000 -34.000 -15.050  0.00  0.00           N
HETATM 1387  O   DUM x1401     -14.000 -34.000  15.050  0.00  0.00           O
HETATM 1388  N   DUM x1402     -14.000 -32.000 -15.050  0.00  0.00           N
HETATM 1389  O   DUM x1403     -14.000 -32.000  15.050  0.00  0.00           O
HETATM 1390  N   DUM x1404     -14.000 -30.000 -15.050  0.00  0.00           N
HETATM 1391  O   DUM x1405     -14.000 -30.000  15.050  0.00  0.00           O
HETATM 1392  N   DUM x1406     -14.000 -28.000 -15.050  0.00  0.00           N
HETATM 1393  O   DUM x1407     -14.000 -28.000  15.050  0.00  0.00           O
HETATM 1394  N   DUM x1408     -14.000 -26.000 -15.050  0.00  0.00           N
HETATM 1395  O   DUM x1409     -14.000 -26.000  15.050  0.00  0.00           O
HETATM 1396  N   DUM x1410     -14.000 -24.000 -15.050  0.00  0.00           N
HETATM 1397  O   DUM x1411     -14.000 -24.000  15.050  0.00  0.00           O
HETATM 1398  N   DUM x1412     -14.000 -22.000 -15.050  0.00  0.00           N
HETATM 1399  O   DUM x1413     -14.000 -22.000  15.050  0.00  0.00           O
HETATM 1400  N   DUM x1414     -14.000 -20.000 -15.050  0.00  0.00           N
HETATM 1401  O   DUM x1415     -14.000 -20.000  15.050  0.00  0.00           O
HETATM 1402  N   DUM x1416     -14.000 -18.000 -15.050  0.00  0.00           N
HETATM 1403  O   DUM x1417     -14.000 -18.000  15.050  0.00  0.00           O
HETATM 1404  N   DUM x1418     -14.000 -16.000 -15.050  0.00  0.00           N
HETATM 1405  O   DUM x1419     -14.000 -16.000  15.050  0.00  0.00           O
HETATM 1406  N   DUM x1420     -14.000 -14.000 -15.050  0.00  0.00           N
HETATM 1407  O   DUM x1421     -14.000 -14.000  15.050  0.00  0.00           O
HETATM 1408  N   DUM x1422     -14.000 -12.000 -15.050  0.00  0.00           N
HETATM 1409  N   DUM x1424     -14.000 -10.000 -15.050  0.00  0.00           N
HETATM 1410  O   DUM x1429     -14.000  -6.000  15.050  0.00  0.00           O
HETATM 1411  O   DUM x1431     -14.000  -4.000  15.050  0.00  0.00           O
HETATM 1412  O   DUM x1433     -14.000  -2.000  15.050  0.00  0.00           O
HETATM 1413  O   DUM x1435     -14.000   0.000  15.050  0.00  0.00           O
HETATM 1414  N   DUM x1436     -14.000   2.000 -15.050  0.00  0.00           N
HETATM 1415  O   DUM x1437     -14.000   2.000  15.050  0.00  0.00           O
HETATM 1416  N   DUM x1438     -14.000   4.000 -15.050  0.00  0.00           N
HETATM 1417  O   DUM x1439     -14.000   4.000  15.050  0.00  0.00           O
HETATM 1418  N   DUM x1440     -14.000   6.000 -15.050  0.00  0.00           N
HETATM 1419  O   DUM x1441     -14.000   6.000  15.050  0.00  0.00           O
HETATM 1420  N   DUM x1442     -14.000   8.000 -15.050  0.00  0.00           N
HETATM 1421  O   DUM x1443     -14.000   8.000  15.050  0.00  0.00           O
HETATM 1422  N   DUM x1444     -14.000  10.000 -15.050  0.00  0.00           N
HETATM 1423  O   DUM x1445     -14.000  10.000  15.050  0.00  0.00           O
HETATM 1424  N   DUM x1446     -14.000  12.000 -15.050  0.00  0.00           N
HETATM 1425  O   DUM x1447     -14.000  12.000  15.050  0.00  0.00           O
HETATM 1426  N   DUM x1448     -14.000  14.000 -15.050  0.00  0.00           N
HETATM 1427  O   DUM x1449     -14.000  14.000  15.050  0.00  0.00           O
HETATM 1428  N   DUM x1450     -14.000  16.000 -15.050  0.00  0.00           N
HETATM 1429  O   DUM x1451     -14.000  16.000  15.050  0.00  0.00           O
HETATM 1430  N   DUM x1452     -14.000  18.000 -15.050  0.00  0.00           N
HETATM 1431  O   DUM x1453     -14.000  18.000  15.050  0.00  0.00           O
HETATM 1432  N   DUM x1454     -14.000  20.000 -15.050  0.00  0.00           N
HETATM 1433  O   DUM x1455     -14.000  20.000  15.050  0.00  0.00           O
HETATM 1434  N   DUM x1456     -14.000  22.000 -15.050  0.00  0.00           N
HETATM 1435  O   DUM x1457     -14.000  22.000  15.050  0.00  0.00           O
HETATM 1436  N   DUM x1458     -14.000  24.000 -15.050  0.00  0.00           N
HETATM 1437  O   DUM x1459     -14.000  24.000  15.050  0.00  0.00           O
HETATM 1438  N   DUM x1460     -14.000  26.000 -15.050  0.00  0.00           N
HETATM 1439  O   DUM x1461     -14.000  26.000  15.050  0.00  0.00           O
HETATM 1440  N   DUM x1462     -14.000  28.000 -15.050  0.00  0.00           N
HETATM 1441  O   DUM x1463     -14.000  28.000  15.050  0.00  0.00           O
HETATM 1442  N   DUM x1464     -14.000  30.000 -15.050  0.00  0.00           N
HETATM 1443  O   DUM x1465     -14.000  30.000  15.050  0.00  0.00           O
HETATM 1444  N   DUM x1466     -14.000  32.000 -15.050  0.00  0.00           N
HETATM 1445  O   DUM x1467     -14.000  32.000  15.050  0.00  0.00           O
HETATM 1446  N   DUM x1468     -14.000  34.000 -15.050  0.00  0.00           N
HETATM 1447  O   DUM x1469     -14.000  34.000  15.050  0.00  0.00           O
HETATM 1448  N   DUM x1470     -14.000  36.000 -15.050  0.00  0.00           N
HETATM 1449  O   DUM x1471     -14.000  36.000  15.050  0.00  0.00           O
HETATM 1450  N   DUM x1472     -14.000  38.000 -15.050  0.00  0.00           N
HETATM 1451  O   DUM x1473     -14.000  38.000  15.050  0.00  0.00           O
HETATM 1452  N   DUM x1474     -14.000  40.000 -15.050  0.00  0.00           N
HETATM 1453  O   DUM x1475     -14.000  40.000  15.050  0.00  0.00           O
HETATM 1454  N   DUM x1476     -14.000  42.000 -15.050  0.00  0.00           N
HETATM 1455  O   DUM x1477     -14.000  42.000  15.050  0.00  0.00           O
HETATM 1456  N   DUM x1478     -14.000  44.000 -15.050  0.00  0.00           N
HETATM 1457  O   DUM x1479     -14.000  44.000  15.050  0.00  0.00           O
HETATM 1458  N   DUM x1480     -14.000  46.000 -15.050  0.00  0.00           N
HETATM 1459  O   DUM x1481     -14.000  46.000  15.050  0.00  0.00           O
HETATM 1460  N   DUM x1482     -14.000  48.000 -15.050  0.00  0.00           N
HETATM 1461  O   DUM x1483     -14.000  48.000  15.050  0.00  0.00           O
HETATM 1462  N   DUM x1484     -14.000  50.000 -15.050  0.00  0.00           N
HETATM 1463  O   DUM x1485     -14.000  50.000  15.050  0.00  0.00           O
HETATM 1464  N   DUM x1486     -12.000 -50.000 -15.050  0.00  0.00           N
HETATM 1465  O   DUM x1487     -12.000 -50.000  15.050  0.00  0.00           O
HETATM 1466  N   DUM x1488     -12.000 -48.000 -15.050  0.00  0.00           N
HETATM 1467  O   DUM x1489     -12.000 -48.000  15.050  0.00  0.00           O
HETATM 1468  N   DUM x1490     -12.000 -46.000 -15.050  0.00  0.00           N
HETATM 1469  O   DUM x1491     -12.000 -46.000  15.050  0.00  0.00           O
HETATM 1470  N   DUM x1492     -12.000 -44.000 -15.050  0.00  0.00           N
HETATM 1471  O   DUM x1493     -12.000 -44.000  15.050  0.00  0.00           O
HETATM 1472  N   DUM x1494     -12.000 -42.000 -15.050  0.00  0.00           N
HETATM 1473  O   DUM x1495     -12.000 -42.000  15.050  0.00  0.00           O
HETATM 1474  N   DUM x1496     -12.000 -40.000 -15.050  0.00  0.00           N
HETATM 1475  O   DUM x1497     -12.000 -40.000  15.050  0.00  0.00           O
HETATM 1476  N   DUM x1498     -12.000 -38.000 -15.050  0.00  0.00           N
HETATM 1477  O   DUM x1499     -12.000 -38.000  15.050  0.00  0.00           O
HETATM 1478  N   DUM x1500     -12.000 -36.000 -15.050  0.00  0.00           N
HETATM 1479  O   DUM x1501     -12.000 -36.000  15.050  0.00  0.00           O
HETATM 1480  N   DUM x1502     -12.000 -34.000 -15.050  0.00  0.00           N
HETATM 1481  O   DUM x1503     -12.000 -34.000  15.050  0.00  0.00           O
HETATM 1482  N   DUM x1504     -12.000 -32.000 -15.050  0.00  0.00           N
HETATM 1483  O   DUM x1505     -12.000 -32.000  15.050  0.00  0.00           O
HETATM 1484  N   DUM x1506     -12.000 -30.000 -15.050  0.00  0.00           N
HETATM 1485  O   DUM x1507     -12.000 -30.000  15.050  0.00  0.00           O
HETATM 1486  N   DUM x1508     -12.000 -28.000 -15.050  0.00  0.00           N
HETATM 1487  O   DUM x1509     -12.000 -28.000  15.050  0.00  0.00           O
HETATM 1488  N   DUM x1510     -12.000 -26.000 -15.050  0.00  0.00           N
HETATM 1489  O   DUM x1511     -12.000 -26.000  15.050  0.00  0.00           O
HETATM 1490  N   DUM x1512     -12.000 -24.000 -15.050  0.00  0.00           N
HETATM 1491  O   DUM x1513     -12.000 -24.000  15.050  0.00  0.00           O
HETATM 1492  N   DUM x1514     -12.000 -22.000 -15.050  0.00  0.00           N
HETATM 1493  O   DUM x1515     -12.000 -22.000  15.050  0.00  0.00           O
HETATM 1494  N   DUM x1516     -12.000 -20.000 -15.050  0.00  0.00           N
HETATM 1495  O   DUM x1517     -12.000 -20.000  15.050  0.00  0.00           O
HETATM 1496  N   DUM x1518     -12.000 -18.000 -15.050  0.00  0.00           N
HETATM 1497  N   DUM x1520     -12.000 -16.000 -15.050  0.00  0.00           N
HETATM 1498  N   DUM x1522     -12.000 -14.000 -15.050  0.00  0.00           N
HETATM 1499  O   DUM x1523     -12.000 -14.000  15.050  0.00  0.00           O
HETATM 1500  N   DUM x1524     -12.000 -12.000 -15.050  0.00  0.00           N
HETATM 1501  N   DUM x1526     -12.000 -10.000 -15.050  0.00  0.00           N
HETATM 1502  O   DUM x1531     -12.000  -6.000  15.050  0.00  0.00           O
HETATM 1503  O   DUM x1533     -12.000  -4.000  15.050  0.00  0.00           O
HETATM 1504  O   DUM x1535     -12.000  -2.000  15.050  0.00  0.00           O
HETATM 1505  O   DUM x1537     -12.000   0.000  15.050  0.00  0.00           O
HETATM 1506  N   DUM x1538     -12.000   2.000 -15.050  0.00  0.00           N
HETATM 1507  O   DUM x1539     -12.000   2.000  15.050  0.00  0.00           O
HETATM 1508  N   DUM x1540     -12.000   4.000 -15.050  0.00  0.00           N
HETATM 1509  O   DUM x1541     -12.000   4.000  15.050  0.00  0.00           O
HETATM 1510  N   DUM x1542     -12.000   6.000 -15.050  0.00  0.00           N
HETATM 1511  O   DUM x1543     -12.000   6.000  15.050  0.00  0.00           O
HETATM 1512  N   DUM x1544     -12.000   8.000 -15.050  0.00  0.00           N
HETATM 1513  O   DUM x1545     -12.000   8.000  15.050  0.00  0.00           O
HETATM 1514  N   DUM x1546     -12.000  10.000 -15.050  0.00  0.00           N
HETATM 1515  O   DUM x1547     -12.000  10.000  15.050  0.00  0.00           O
HETATM 1516  N   DUM x1548     -12.000  12.000 -15.050  0.00  0.00           N
HETATM 1517  O   DUM x1549     -12.000  12.000  15.050  0.00  0.00           O
HETATM 1518  N   DUM x1550     -12.000  14.000 -15.050  0.00  0.00           N
HETATM 1519  O   DUM x1551     -12.000  14.000  15.050  0.00  0.00           O
HETATM 1520  N   DUM x1552     -12.000  16.000 -15.050  0.00  0.00           N
HETATM 1521  O   DUM x1553     -12.000  16.000  15.050  0.00  0.00           O
HETATM 1522  N   DUM x1554     -12.000  18.000 -15.050  0.00  0.00           N
HETATM 1523  O   DUM x1555     -12.000  18.000  15.050  0.00  0.00           O
HETATM 1524  N   DUM x1556     -12.000  20.000 -15.050  0.00  0.00           N
HETATM 1525  O   DUM x1557     -12.000  20.000  15.050  0.00  0.00           O
HETATM 1526  N   DUM x1558     -12.000  22.000 -15.050  0.00  0.00           N
HETATM 1527  O   DUM x1559     -12.000  22.000  15.050  0.00  0.00           O
HETATM 1528  N   DUM x1560     -12.000  24.000 -15.050  0.00  0.00           N
HETATM 1529  O   DUM x1561     -12.000  24.000  15.050  0.00  0.00           O
HETATM 1530  N   DUM x1562     -12.000  26.000 -15.050  0.00  0.00           N
HETATM 1531  O   DUM x1563     -12.000  26.000  15.050  0.00  0.00           O
HETATM 1532  N   DUM x1564     -12.000  28.000 -15.050  0.00  0.00           N
HETATM 1533  O   DUM x1565     -12.000  28.000  15.050  0.00  0.00           O
HETATM 1534  N   DUM x1566     -12.000  30.000 -15.050  0.00  0.00           N
HETATM 1535  O   DUM x1567     -12.000  30.000  15.050  0.00  0.00           O
HETATM 1536  N   DUM x1568     -12.000  32.000 -15.050  0.00  0.00           N
HETATM 1537  O   DUM x1569     -12.000  32.000  15.050  0.00  0.00           O
HETATM 1538  N   DUM x1570     -12.000  34.000 -15.050  0.00  0.00           N
HETATM 1539  O   DUM x1571     -12.000  34.000  15.050  0.00  0.00           O
HETATM 1540  N   DUM x1572     -12.000  36.000 -15.050  0.00  0.00           N
HETATM 1541  O   DUM x1573     -12.000  36.000  15.050  0.00  0.00           O
HETATM 1542  N   DUM x1574     -12.000  38.000 -15.050  0.00  0.00           N
HETATM 1543  O   DUM x1575     -12.000  38.000  15.050  0.00  0.00           O
HETATM 1544  N   DUM x1576     -12.000  40.000 -15.050  0.00  0.00           N
HETATM 1545  O   DUM x1577     -12.000  40.000  15.050  0.00  0.00           O
HETATM 1546  N   DUM x1578     -12.000  42.000 -15.050  0.00  0.00           N
HETATM 1547  N   DUM x1580     -12.000  44.000 -15.050  0.00  0.00           N
HETATM 1548  N   DUM x1582     -12.000  46.000 -15.050  0.00  0.00           N
HETATM 1549  O   DUM x1583     -12.000  46.000  15.050  0.00  0.00           O
HETATM 1550  N   DUM x1584     -12.000  48.000 -15.050  0.00  0.00           N
HETATM 1551  O   DUM x1585     -12.000  48.000  15.050  0.00  0.00           O
HETATM 1552  N   DUM x1586     -12.000  50.000 -15.050  0.00  0.00           N
HETATM 1553  O   DUM x1587     -12.000  50.000  15.050  0.00  0.00           O
HETATM 1554  N   DUM x1588     -10.000 -50.000 -15.050  0.00  0.00           N
HETATM 1555  O   DUM x1589     -10.000 -50.000  15.050  0.00  0.00           O
HETATM 1556  N   DUM x1590     -10.000 -48.000 -15.050  0.00  0.00           N
HETATM 1557  O   DUM x1591     -10.000 -48.000  15.050  0.00  0.00           O
HETATM 1558  N   DUM x1592     -10.000 -46.000 -15.050  0.00  0.00           N
HETATM 1559  O   DUM x1593     -10.000 -46.000  15.050  0.00  0.00           O
HETATM 1560  N   DUM x1594     -10.000 -44.000 -15.050  0.00  0.00           N
HETATM 1561  O   DUM x1595     -10.000 -44.000  15.050  0.00  0.00           O
HETATM 1562  N   DUM x1596     -10.000 -42.000 -15.050  0.00  0.00           N
HETATM 1563  O   DUM x1597     -10.000 -42.000  15.050  0.00  0.00           O
HETATM 1564  N   DUM x1598     -10.000 -40.000 -15.050  0.00  0.00           N
HETATM 1565  O   DUM x1599     -10.000 -40.000  15.050  0.00  0.00           O
HETATM 1566  N   DUM x1600     -10.000 -38.000 -15.050  0.00  0.00           N
HETATM 1567  O   DUM x1601     -10.000 -38.000  15.050  0.00  0.00           O
HETATM 1568  N   DUM x1602     -10.000 -36.000 -15.050  0.00  0.00           N
HETATM 1569  O   DUM x1603     -10.000 -36.000  15.050  0.00  0.00           O
HETATM 1570  N   DUM x1604     -10.000 -34.000 -15.050  0.00  0.00           N
HETATM 1571  O   DUM x1605     -10.000 -34.000  15.050  0.00  0.00           O
HETATM 1572  N   DUM x1606     -10.000 -32.000 -15.050  0.00  0.00           N
HETATM 1573  O   DUM x1607     -10.000 -32.000  15.050  0.00  0.00           O
HETATM 1574  N   DUM x1608     -10.000 -30.000 -15.050  0.00  0.00           N
HETATM 1575  O   DUM x1609     -10.000 -30.000  15.050  0.00  0.00           O
HETATM 1576  N   DUM x1610     -10.000 -28.000 -15.050  0.00  0.00           N
HETATM 1577  O   DUM x1611     -10.000 -28.000  15.050  0.00  0.00           O
HETATM 1578  N   DUM x1612     -10.000 -26.000 -15.050  0.00  0.00           N
HETATM 1579  O   DUM x1613     -10.000 -26.000  15.050  0.00  0.00           O
HETATM 1580  N   DUM x1614     -10.000 -24.000 -15.050  0.00  0.00           N
HETATM 1581  O   DUM x1615     -10.000 -24.000  15.050  0.00  0.00           O
HETATM 1582  N   DUM x1616     -10.000 -22.000 -15.050  0.00  0.00           N
HETATM 1583  O   DUM x1617     -10.000 -22.000  15.050  0.00  0.00           O
HETATM 1584  N   DUM x1618     -10.000 -20.000 -15.050  0.00  0.00           N
HETATM 1585  O   DUM x1619     -10.000 -20.000  15.050  0.00  0.00           O
HETATM 1586  N   DUM x1620     -10.000 -18.000 -15.050  0.00  0.00           N
HETATM 1587  N   DUM x1622     -10.000 -16.000 -15.050  0.00  0.00           N
HETATM 1588  N   DUM x1624     -10.000 -14.000 -15.050  0.00  0.00           N
HETATM 1589  N   DUM x1626     -10.000 -12.000 -15.050  0.00  0.00           N
HETATM 1590  N   DUM x1628     -10.000 -10.000 -15.050  0.00  0.00           N
HETATM 1591  N   DUM x1630     -10.000  -8.000 -15.050  0.00  0.00           N
HETATM 1592  O   DUM x1637     -10.000  -2.000  15.050  0.00  0.00           O
HETATM 1593  O   DUM x1639     -10.000   0.000  15.050  0.00  0.00           O
HETATM 1594  N   DUM x1640     -10.000   2.000 -15.050  0.00  0.00           N
HETATM 1595  O   DUM x1641     -10.000   2.000  15.050  0.00  0.00           O
HETATM 1596  N   DUM x1642     -10.000   4.000 -15.050  0.00  0.00           N
HETATM 1597  O   DUM x1643     -10.000   4.000  15.050  0.00  0.00           O
HETATM 1598  N   DUM x1644     -10.000   6.000 -15.050  0.00  0.00           N
HETATM 1599  O   DUM x1645     -10.000   6.000  15.050  0.00  0.00           O
HETATM 1600  N   DUM x1646     -10.000   8.000 -15.050  0.00  0.00           N
HETATM 1601  O   DUM x1647     -10.000   8.000  15.050  0.00  0.00           O
HETATM 1602  N   DUM x1648     -10.000  10.000 -15.050  0.00  0.00           N
HETATM 1603  O   DUM x1649     -10.000  10.000  15.050  0.00  0.00           O
HETATM 1604  N   DUM x1650     -10.000  12.000 -15.050  0.00  0.00           N
HETATM 1605  O   DUM x1651     -10.000  12.000  15.050  0.00  0.00           O
HETATM 1606  N   DUM x1652     -10.000  14.000 -15.050  0.00  0.00           N
HETATM 1607  N   DUM x1654     -10.000  16.000 -15.050  0.00  0.00           N
HETATM 1608  N   DUM x1656     -10.000  18.000 -15.050  0.00  0.00           N
HETATM 1609  O   DUM x1657     -10.000  18.000  15.050  0.00  0.00           O
HETATM 1610  N   DUM x1658     -10.000  20.000 -15.050  0.00  0.00           N
HETATM 1611  O   DUM x1659     -10.000  20.000  15.050  0.00  0.00           O
HETATM 1612  N   DUM x1660     -10.000  22.000 -15.050  0.00  0.00           N
HETATM 1613  O   DUM x1661     -10.000  22.000  15.050  0.00  0.00           O
HETATM 1614  N   DUM x1662     -10.000  24.000 -15.050  0.00  0.00           N
HETATM 1615  O   DUM x1667     -10.000  28.000  15.050  0.00  0.00           O
HETATM 1616  O   DUM x1669     -10.000  30.000  15.050  0.00  0.00           O
HETATM 1617  N   DUM x1670     -10.000  32.000 -15.050  0.00  0.00           N
HETATM 1618  O   DUM x1671     -10.000  32.000  15.050  0.00  0.00           O
HETATM 1619  N   DUM x1672     -10.000  34.000 -15.050  0.00  0.00           N
HETATM 1620  O   DUM x1673     -10.000  34.000  15.050  0.00  0.00           O
HETATM 1621  N   DUM x1674     -10.000  36.000 -15.050  0.00  0.00           N
HETATM 1622  O   DUM x1675     -10.000  36.000  15.050  0.00  0.00           O
HETATM 1623  N   DUM x1676     -10.000  38.000 -15.050  0.00  0.00           N
HETATM 1624  O   DUM x1677     -10.000  38.000  15.050  0.00  0.00           O
HETATM 1625  N   DUM x1678     -10.000  40.000 -15.050  0.00  0.00           N
HETATM 1626  N   DUM x1680     -10.000  42.000 -15.050  0.00  0.00           N
HETATM 1627  N   DUM x1682     -10.000  44.000 -15.050  0.00  0.00           N
HETATM 1628  N   DUM x1684     -10.000  46.000 -15.050  0.00  0.00           N
HETATM 1629  O   DUM x1685     -10.000  46.000  15.050  0.00  0.00           O
HETATM 1630  N   DUM x1686     -10.000  48.000 -15.050  0.00  0.00           N
HETATM 1631  N   DUM x1688     -10.000  50.000 -15.050  0.00  0.00           N
HETATM 1632  N   DUM x1690      -8.000 -50.000 -15.050  0.00  0.00           N
HETATM 1633  O   DUM x1691      -8.000 -50.000  15.050  0.00  0.00           O
HETATM 1634  N   DUM x1692      -8.000 -48.000 -15.050  0.00  0.00           N
HETATM 1635  O   DUM x1693      -8.000 -48.000  15.050  0.00  0.00           O
HETATM 1636  N   DUM x1694      -8.000 -46.000 -15.050  0.00  0.00           N
HETATM 1637  O   DUM x1695      -8.000 -46.000  15.050  0.00  0.00           O
HETATM 1638  N   DUM x1696      -8.000 -44.000 -15.050  0.00  0.00           N
HETATM 1639  O   DUM x1697      -8.000 -44.000  15.050  0.00  0.00           O
HETATM 1640  N   DUM x1698      -8.000 -42.000 -15.050  0.00  0.00           N
HETATM 1641  O   DUM x1699      -8.000 -42.000  15.050  0.00  0.00           O
HETATM 1642  N   DUM x1700      -8.000 -40.000 -15.050  0.00  0.00           N
HETATM 1643  O   DUM x1701      -8.000 -40.000  15.050  0.00  0.00           O
HETATM 1644  N   DUM x1702      -8.000 -38.000 -15.050  0.00  0.00           N
HETATM 1645  O   DUM x1703      -8.000 -38.000  15.050  0.00  0.00           O
HETATM 1646  N   DUM x1704      -8.000 -36.000 -15.050  0.00  0.00           N
HETATM 1647  O   DUM x1705      -8.000 -36.000  15.050  0.00  0.00           O
HETATM 1648  N   DUM x1706      -8.000 -34.000 -15.050  0.00  0.00           N
HETATM 1649  O   DUM x1707      -8.000 -34.000  15.050  0.00  0.00           O
HETATM 1650  N   DUM x1708      -8.000 -32.000 -15.050  0.00  0.00           N
HETATM 1651  O   DUM x1709      -8.000 -32.000  15.050  0.00  0.00           O
HETATM 1652  N   DUM x1710      -8.000 -30.000 -15.050  0.00  0.00           N
HETATM 1653  O   DUM x1711      -8.000 -30.000  15.050  0.00  0.00           O
HETATM 1654  N   DUM x1712      -8.000 -28.000 -15.050  0.00  0.00           N
HETATM 1655  O   DUM x1713      -8.000 -28.000  15.050  0.00  0.00           O
HETATM 1656  N   DUM x1714      -8.000 -26.000 -15.050  0.00  0.00           N
HETATM 1657  O   DUM x1715      -8.000 -26.000  15.050  0.00  0.00           O
HETATM 1658  N   DUM x1716      -8.000 -24.000 -15.050  0.00  0.00           N
HETATM 1659  O   DUM x1717      -8.000 -24.000  15.050  0.00  0.00           O
HETATM 1660  N   DUM x1718      -8.000 -22.000 -15.050  0.00  0.00           N
HETATM 1661  O   DUM x1719      -8.000 -22.000  15.050  0.00  0.00           O
HETATM 1662  N   DUM x1720      -8.000 -20.000 -15.050  0.00  0.00           N
HETATM 1663  O   DUM x1721      -8.000 -20.000  15.050  0.00  0.00           O
HETATM 1664  N   DUM x1722      -8.000 -18.000 -15.050  0.00  0.00           N
HETATM 1665  O   DUM x1723      -8.000 -18.000  15.050  0.00  0.00           O
HETATM 1666  N   DUM x1724      -8.000 -16.000 -15.050  0.00  0.00           N
HETATM 1667  N   DUM x1726      -8.000 -14.000 -15.050  0.00  0.00           N
HETATM 1668  N   DUM x1728      -8.000 -12.000 -15.050  0.00  0.00           N
HETATM 1669  N   DUM x1730      -8.000 -10.000 -15.050  0.00  0.00           N
HETATM 1670  O   DUM x1739      -8.000  -2.000  15.050  0.00  0.00           O
HETATM 1671  O   DUM x1741      -8.000   0.000  15.050  0.00  0.00           O
HETATM 1672  O   DUM x1743      -8.000   2.000  15.050  0.00  0.00           O
HETATM 1673  O   DUM x1745      -8.000   4.000  15.050  0.00  0.00           O
HETATM 1674  N   DUM x1746      -8.000   6.000 -15.050  0.00  0.00           N
HETATM 1675  O   DUM x1747      -8.000   6.000  15.050  0.00  0.00           O
HETATM 1676  N   DUM x1748      -8.000   8.000 -15.050  0.00  0.00           N
HETATM 1677  O   DUM x1749      -8.000   8.000  15.050  0.00  0.00           O
HETATM 1678  N   DUM x1750      -8.000  10.000 -15.050  0.00  0.00           N
HETATM 1679  O   DUM x1751      -8.000  10.000  15.050  0.00  0.00           O
HETATM 1680  N   DUM x1752      -8.000  12.000 -15.050  0.00  0.00           N
HETATM 1681  O   DUM x1753      -8.000  12.000  15.050  0.00  0.00           O
HETATM 1682  N   DUM x1754      -8.000  14.000 -15.050  0.00  0.00           N
HETATM 1683  N   DUM x1756      -8.000  16.000 -15.050  0.00  0.00           N
HETATM 1684  N   DUM x1758      -8.000  18.000 -15.050  0.00  0.00           N
HETATM 1685  O   DUM x1759      -8.000  18.000  15.050  0.00  0.00           O
HETATM 1686  N   DUM x1760      -8.000  20.000 -15.050  0.00  0.00           N
HETATM 1687  O   DUM x1761      -8.000  20.000  15.050  0.00  0.00           O
HETATM 1688  N   DUM x1762      -8.000  22.000 -15.050  0.00  0.00           N
HETATM 1689  O   DUM x1763      -8.000  22.000  15.050  0.00  0.00           O
HETATM 1690  O   DUM x1771      -8.000  30.000  15.050  0.00  0.00           O
HETATM 1691  O   DUM x1773      -8.000  32.000  15.050  0.00  0.00           O
HETATM 1692  N   DUM x1774      -8.000  34.000 -15.050  0.00  0.00           N
HETATM 1693  O   DUM x1775      -8.000  34.000  15.050  0.00  0.00           O
HETATM 1694  N   DUM x1776      -8.000  36.000 -15.050  0.00  0.00           N
HETATM 1695  O   DUM x1777      -8.000  36.000  15.050  0.00  0.00           O
HETATM 1696  N   DUM x1778      -8.000  38.000 -15.050  0.00  0.00           N
HETATM 1697  O   DUM x1779      -8.000  38.000  15.050  0.00  0.00           O
HETATM 1698  N   DUM x1780      -8.000  40.000 -15.050  0.00  0.00           N
HETATM 1699  N   DUM x1782      -8.000  42.000 -15.050  0.00  0.00           N
HETATM 1700  N   DUM x1784      -8.000  44.000 -15.050  0.00  0.00           N
HETATM 1701  N   DUM x1786      -8.000  46.000 -15.050  0.00  0.00           N
HETATM 1702  N   DUM x1788      -8.000  48.000 -15.050  0.00  0.00           N
HETATM 1703  N   DUM x1790      -8.000  50.000 -15.050  0.00  0.00           N
HETATM 1704  N   DUM x1792      -6.000 -52.000 -15.050  0.00  0.00           N
HETATM 1705  O   DUM x1793      -6.000 -52.000  15.050  0.00  0.00           O
HETATM 1706  N   DUM x1794      -6.000 -50.000 -15.050  0.00  0.00           N
HETATM 1707  O   DUM x1795      -6.000 -50.000  15.050  0.00  0.00           O
HETATM 1708  N   DUM x1796      -6.000 -48.000 -15.050  0.00  0.00           N
HETATM 1709  O   DUM x1797      -6.000 -48.000  15.050  0.00  0.00           O
HETATM 1710  N   DUM x1798      -6.000 -46.000 -15.050  0.00  0.00           N
HETATM 1711  O   DUM x1799      -6.000 -46.000  15.050  0.00  0.00           O
HETATM 1712  N   DUM x1800      -6.000 -44.000 -15.050  0.00  0.00           N
HETATM 1713  O   DUM x1801      -6.000 -44.000  15.050  0.00  0.00           O
HETATM 1714  N   DUM x1802      -6.000 -42.000 -15.050  0.00  0.00           N
HETATM 1715  O   DUM x1803      -6.000 -42.000  15.050  0.00  0.00           O
HETATM 1716  N   DUM x1804      -6.000 -40.000 -15.050  0.00  0.00           N
HETATM 1717  O   DUM x1805      -6.000 -40.000  15.050  0.00  0.00           O
HETATM 1718  N   DUM x1806      -6.000 -38.000 -15.050  0.00  0.00           N
HETATM 1719  O   DUM x1807      -6.000 -38.000  15.050  0.00  0.00           O
HETATM 1720  N   DUM x1808      -6.000 -36.000 -15.050  0.00  0.00           N
HETATM 1721  O   DUM x1809      -6.000 -36.000  15.050  0.00  0.00           O
HETATM 1722  N   DUM x1810      -6.000 -34.000 -15.050  0.00  0.00           N
HETATM 1723  O   DUM x1811      -6.000 -34.000  15.050  0.00  0.00           O
HETATM 1724  N   DUM x1812      -6.000 -32.000 -15.050  0.00  0.00           N
HETATM 1725  O   DUM x1813      -6.000 -32.000  15.050  0.00  0.00           O
HETATM 1726  N   DUM x1814      -6.000 -30.000 -15.050  0.00  0.00           N
HETATM 1727  O   DUM x1815      -6.000 -30.000  15.050  0.00  0.00           O
HETATM 1728  N   DUM x1816      -6.000 -28.000 -15.050  0.00  0.00           N
HETATM 1729  O   DUM x1817      -6.000 -28.000  15.050  0.00  0.00           O
HETATM 1730  N   DUM x1818      -6.000 -26.000 -15.050  0.00  0.00           N
HETATM 1731  O   DUM x1819      -6.000 -26.000  15.050  0.00  0.00           O
HETATM 1732  N   DUM x1820      -6.000 -24.000 -15.050  0.00  0.00           N
HETATM 1733  O   DUM x1821      -6.000 -24.000  15.050  0.00  0.00           O
HETATM 1734  N   DUM x1822      -6.000 -22.000 -15.050  0.00  0.00           N
HETATM 1735  O   DUM x1823      -6.000 -22.000  15.050  0.00  0.00           O
HETATM 1736  N   DUM x1824      -6.000 -20.000 -15.050  0.00  0.00           N
HETATM 1737  N   DUM x1826      -6.000 -18.000 -15.050  0.00  0.00           N
HETATM 1738  N   DUM x1828      -6.000 -16.000 -15.050  0.00  0.00           N
HETATM 1739  N   DUM x1830      -6.000 -14.000 -15.050  0.00  0.00           N
HETATM 1740  N   DUM x1832      -6.000 -12.000 -15.050  0.00  0.00           N
HETATM 1741  N   DUM x1834      -6.000 -10.000 -15.050  0.00  0.00           N
HETATM 1742  O   DUM x1841      -6.000  -4.000  15.050  0.00  0.00           O
HETATM 1743  O   DUM x1843      -6.000  -2.000  15.050  0.00  0.00           O
HETATM 1744  O   DUM x1845      -6.000   0.000  15.050  0.00  0.00           O
HETATM 1745  O   DUM x1847      -6.000   2.000  15.050  0.00  0.00           O
HETATM 1746  O   DUM x1849      -6.000   4.000  15.050  0.00  0.00           O
HETATM 1747  N   DUM x1850      -6.000   6.000 -15.050  0.00  0.00           N
HETATM 1748  O   DUM x1851      -6.000   6.000  15.050  0.00  0.00           O
HETATM 1749  N   DUM x1852      -6.000   8.000 -15.050  0.00  0.00           N
HETATM 1750  O   DUM x1853      -6.000   8.000  15.050  0.00  0.00           O
HETATM 1751  N   DUM x1854      -6.000  10.000 -15.050  0.00  0.00           N
HETATM 1752  O   DUM x1855      -6.000  10.000  15.050  0.00  0.00           O
HETATM 1753  N   DUM x1856      -6.000  12.000 -15.050  0.00  0.00           N
HETATM 1754  O   DUM x1857      -6.000  12.000  15.050  0.00  0.00           O
HETATM 1755  N   DUM x1858      -6.000  14.000 -15.050  0.00  0.00           N
HETATM 1756  N   DUM x1860      -6.000  16.000 -15.050  0.00  0.00           N
HETATM 1757  N   DUM x1862      -6.000  18.000 -15.050  0.00  0.00           N
HETATM 1758  N   DUM x1864      -6.000  20.000 -15.050  0.00  0.00           N
HETATM 1759  O   DUM x1865      -6.000  20.000  15.050  0.00  0.00           O
HETATM 1760  O   DUM x1867      -6.000  22.000  15.050  0.00  0.00           O
HETATM 1761  O   DUM x1875      -6.000  30.000  15.050  0.00  0.00           O
HETATM 1762  O   DUM x1877      -6.000  32.000  15.050  0.00  0.00           O
HETATM 1763  O   DUM x1879      -6.000  34.000  15.050  0.00  0.00           O
HETATM 1764  N   DUM x1880      -6.000  36.000 -15.050  0.00  0.00           N
HETATM 1765  O   DUM x1881      -6.000  36.000  15.050  0.00  0.00           O
HETATM 1766  N   DUM x1882      -6.000  38.000 -15.050  0.00  0.00           N
HETATM 1767  O   DUM x1883      -6.000  38.000  15.050  0.00  0.00           O
HETATM 1768  N   DUM x1884      -6.000  40.000 -15.050  0.00  0.00           N
HETATM 1769  O   DUM x1885      -6.000  40.000  15.050  0.00  0.00           O
HETATM 1770  N   DUM x1886      -6.000  42.000 -15.050  0.00  0.00           N
HETATM 1771  N   DUM x1888      -6.000  44.000 -15.050  0.00  0.00           N
HETATM 1772  N   DUM x1890      -6.000  46.000 -15.050  0.00  0.00           N
HETATM 1773  N   DUM x1892      -6.000  48.000 -15.050  0.00  0.00           N
HETATM 1774  N   DUM x1894      -6.000  50.000 -15.050  0.00  0.00           N
HETATM 1775  N   DUM x1896      -6.000  52.000 -15.050  0.00  0.00           N
HETATM 1776  O   DUM x1897      -6.000  52.000  15.050  0.00  0.00           O
HETATM 1777  N   DUM x1898      -4.000 -52.000 -15.050  0.00  0.00           N
HETATM 1778  O   DUM x1899      -4.000 -52.000  15.050  0.00  0.00           O
HETATM 1779  N   DUM x1900      -4.000 -50.000 -15.050  0.00  0.00           N
HETATM 1780  O   DUM x1901      -4.000 -50.000  15.050  0.00  0.00           O
HETATM 1781  N   DUM x1902      -4.000 -48.000 -15.050  0.00  0.00           N
HETATM 1782  O   DUM x1903      -4.000 -48.000  15.050  0.00  0.00           O
HETATM 1783  N   DUM x1904      -4.000 -46.000 -15.050  0.00  0.00           N
HETATM 1784  O   DUM x1905      -4.000 -46.000  15.050  0.00  0.00           O
HETATM 1785  N   DUM x1906      -4.000 -44.000 -15.050  0.00  0.00           N
HETATM 1786  O   DUM x1907      -4.000 -44.000  15.050  0.00  0.00           O
HETATM 1787  N   DUM x1908      -4.000 -42.000 -15.050  0.00  0.00           N
HETATM 1788  O   DUM x1909      -4.000 -42.000  15.050  0.00  0.00           O
HETATM 1789  N   DUM x1910      -4.000 -40.000 -15.050  0.00  0.00           N
HETATM 1790  O   DUM x1911      -4.000 -40.000  15.050  0.00  0.00           O
HETATM 1791  N   DUM x1912      -4.000 -38.000 -15.050  0.00  0.00           N
HETATM 1792  O   DUM x1913      -4.000 -38.000  15.050  0.00  0.00           O
HETATM 1793  N   DUM x1914      -4.000 -36.000 -15.050  0.00  0.00           N
HETATM 1794  O   DUM x1915      -4.000 -36.000  15.050  0.00  0.00           O
HETATM 1795  N   DUM x1916      -4.000 -34.000 -15.050  0.00  0.00           N
HETATM 1796  O   DUM x1917      -4.000 -34.000  15.050  0.00  0.00           O
HETATM 1797  N   DUM x1918      -4.000 -32.000 -15.050  0.00  0.00           N
HETATM 1798  O   DUM x1919      -4.000 -32.000  15.050  0.00  0.00           O
HETATM 1799  N   DUM x1920      -4.000 -30.000 -15.050  0.00  0.00           N
HETATM 1800  O   DUM x1921      -4.000 -30.000  15.050  0.00  0.00           O
HETATM 1801  N   DUM x1922      -4.000 -28.000 -15.050  0.00  0.00           N
HETATM 1802  O   DUM x1923      -4.000 -28.000  15.050  0.00  0.00           O
HETATM 1803  N   DUM x1924      -4.000 -26.000 -15.050  0.00  0.00           N
HETATM 1804  O   DUM x1925      -4.000 -26.000  15.050  0.00  0.00           O
HETATM 1805  N   DUM x1926      -4.000 -24.000 -15.050  0.00  0.00           N
HETATM 1806  O   DUM x1927      -4.000 -24.000  15.050  0.00  0.00           O
HETATM 1807  N   DUM x1928      -4.000 -22.000 -15.050  0.00  0.00           N
HETATM 1808  N   DUM x1930      -4.000 -20.000 -15.050  0.00  0.00           N
HETATM 1809  N   DUM x1932      -4.000 -18.000 -15.050  0.00  0.00           N
HETATM 1810  N   DUM x1934      -4.000 -16.000 -15.050  0.00  0.00           N
HETATM 1811  N   DUM x1936      -4.000 -14.000 -15.050  0.00  0.00           N
HETATM 1812  O   DUM x1947      -4.000  -4.000  15.050  0.00  0.00           O
HETATM 1813  O   DUM x1949      -4.000  -2.000  15.050  0.00  0.00           O
HETATM 1814  O   DUM x1951      -4.000   0.000  15.050  0.00  0.00           O
HETATM 1815  O   DUM x1953      -4.000   2.000  15.050  0.00  0.00           O
HETATM 1816  O   DUM x1955      -4.000   4.000  15.050  0.00  0.00           O
HETATM 1817  N   DUM x1956      -4.000   6.000 -15.050  0.00  0.00           N
HETATM 1818  O   DUM x1957      -4.000   6.000  15.050  0.00  0.00           O
HETATM 1819  N   DUM x1958      -4.000   8.000 -15.050  0.00  0.00           N
HETATM 1820  O   DUM x1959      -4.000   8.000  15.050  0.00  0.00           O
HETATM 1821  N   DUM x1960      -4.000  10.000 -15.050  0.00  0.00           N
HETATM 1822  O   DUM x1961      -4.000  10.000  15.050  0.00  0.00           O
HETATM 1823  N   DUM x1962      -4.000  12.000 -15.050  0.00  0.00           N
HETATM 1824  O   DUM x1963      -4.000  12.000  15.050  0.00  0.00           O
HETATM 1825  N   DUM x1964      -4.000  14.000 -15.050  0.00  0.00           N
HETATM 1826  N   DUM x1966      -4.000  16.000 -15.050  0.00  0.00           N
HETATM 1827  N   DUM x1968      -4.000  18.000 -15.050  0.00  0.00           N
HETATM 1828  N   DUM x1970      -4.000  20.000 -15.050  0.00  0.00           N
HETATM 1829  O   DUM x1973      -4.000  22.000  15.050  0.00  0.00           O
HETATM 1830  O   DUM x1983      -4.000  32.000  15.050  0.00  0.00           O
HETATM 1831  O   DUM x1985      -4.000  34.000  15.050  0.00  0.00           O
HETATM 1832  N   DUM x1986      -4.000  36.000 -15.050  0.00  0.00           N
HETATM 1833  N   DUM x1988      -4.000  38.000 -15.050  0.00  0.00           N
HETATM 1834  N   DUM x1990      -4.000  40.000 -15.050  0.00  0.00           N
HETATM 1835  N   DUM x1992      -4.000  42.000 -15.050  0.00  0.00           N
HETATM 1836  N   DUM x1994      -4.000  44.000 -15.050  0.00  0.00           N
HETATM 1837  N   DUM x1996      -4.000  46.000 -15.050  0.00  0.00           N
HETATM 1838  N   DUM x1998      -4.000  48.000 -15.050  0.00  0.00           N
HETATM 1839  N   DUM x2000      -4.000  50.000 -15.050  0.00  0.00           N
HETATM 1840  N   DUM x2002      -4.000  52.000 -15.050  0.00  0.00           N
HETATM 1841  O   DUM x2003      -4.000  52.000  15.050  0.00  0.00           O
HETATM 1842  N   DUM x2004      -2.000 -52.000 -15.050  0.00  0.00           N
HETATM 1843  O   DUM x2005      -2.000 -52.000  15.050  0.00  0.00           O
HETATM 1844  N   DUM x2006      -2.000 -50.000 -15.050  0.00  0.00           N
HETATM 1845  O   DUM x2007      -2.000 -50.000  15.050  0.00  0.00           O
HETATM 1846  N   DUM x2008      -2.000 -48.000 -15.050  0.00  0.00           N
HETATM 1847  O   DUM x2009      -2.000 -48.000  15.050  0.00  0.00           O
HETATM 1848  N   DUM x2010      -2.000 -46.000 -15.050  0.00  0.00           N
HETATM 1849  O   DUM x2011      -2.000 -46.000  15.050  0.00  0.00           O
HETATM 1850  N   DUM x2012      -2.000 -44.000 -15.050  0.00  0.00           N
HETATM 1851  O   DUM x2013      -2.000 -44.000  15.050  0.00  0.00           O
HETATM 1852  N   DUM x2014      -2.000 -42.000 -15.050  0.00  0.00           N
HETATM 1853  O   DUM x2015      -2.000 -42.000  15.050  0.00  0.00           O
HETATM 1854  N   DUM x2016      -2.000 -40.000 -15.050  0.00  0.00           N
HETATM 1855  O   DUM x2017      -2.000 -40.000  15.050  0.00  0.00           O
HETATM 1856  N   DUM x2018      -2.000 -38.000 -15.050  0.00  0.00           N
HETATM 1857  O   DUM x2019      -2.000 -38.000  15.050  0.00  0.00           O
HETATM 1858  N   DUM x2020      -2.000 -36.000 -15.050  0.00  0.00           N
HETATM 1859  O   DUM x2021      -2.000 -36.000  15.050  0.00  0.00           O
HETATM 1860  N   DUM x2022      -2.000 -34.000 -15.050  0.00  0.00           N
HETATM 1861  O   DUM x2023      -2.000 -34.000  15.050  0.00  0.00           O
HETATM 1862  N   DUM x2024      -2.000 -32.000 -15.050  0.00  0.00           N
HETATM 1863  O   DUM x2025      -2.000 -32.000  15.050  0.00  0.00           O
HETATM 1864  N   DUM x2026      -2.000 -30.000 -15.050  0.00  0.00           N
HETATM 1865  O   DUM x2027      -2.000 -30.000  15.050  0.00  0.00           O
HETATM 1866  N   DUM x2028      -2.000 -28.000 -15.050  0.00  0.00           N
HETATM 1867  O   DUM x2029      -2.000 -28.000  15.050  0.00  0.00           O
HETATM 1868  N   DUM x2030      -2.000 -26.000 -15.050  0.00  0.00           N
HETATM 1869  O   DUM x2031      -2.000 -26.000  15.050  0.00  0.00           O
HETATM 1870  N   DUM x2032      -2.000 -24.000 -15.050  0.00  0.00           N
HETATM 1871  O   DUM x2033      -2.000 -24.000  15.050  0.00  0.00           O
HETATM 1872  N   DUM x2034      -2.000 -22.000 -15.050  0.00  0.00           N
HETATM 1873  N   DUM x2036      -2.000 -20.000 -15.050  0.00  0.00           N
HETATM 1874  N   DUM x2038      -2.000 -18.000 -15.050  0.00  0.00           N
HETATM 1875  N   DUM x2040      -2.000 -16.000 -15.050  0.00  0.00           N
HETATM 1876  N   DUM x2042      -2.000 -14.000 -15.050  0.00  0.00           N
HETATM 1877  O   DUM x2049      -2.000  -8.000  15.050  0.00  0.00           O
HETATM 1878  O   DUM x2051      -2.000  -6.000  15.050  0.00  0.00           O
HETATM 1879  O   DUM x2053      -2.000  -4.000  15.050  0.00  0.00           O
HETATM 1880  O   DUM x2055      -2.000  -2.000  15.050  0.00  0.00           O
HETATM 1881  O   DUM x2057      -2.000   0.000  15.050  0.00  0.00           O
HETATM 1882  O   DUM x2059      -2.000   2.000  15.050  0.00  0.00           O
HETATM 1883  O   DUM x2061      -2.000   4.000  15.050  0.00  0.00           O
HETATM 1884  N   DUM x2062      -2.000   6.000 -15.050  0.00  0.00           N
HETATM 1885  O   DUM x2063      -2.000   6.000  15.050  0.00  0.00           O
HETATM 1886  N   DUM x2064      -2.000   8.000 -15.050  0.00  0.00           N
HETATM 1887  O   DUM x2065      -2.000   8.000  15.050  0.00  0.00           O
HETATM 1888  N   DUM x2066      -2.000  10.000 -15.050  0.00  0.00           N
HETATM 1889  O   DUM x2067      -2.000  10.000  15.050  0.00  0.00           O
HETATM 1890  N   DUM x2068      -2.000  12.000 -15.050  0.00  0.00           N
HETATM 1891  O   DUM x2069      -2.000  12.000  15.050  0.00  0.00           O
HETATM 1892  N   DUM x2070      -2.000  14.000 -15.050  0.00  0.00           N
HETATM 1893  N   DUM x2072      -2.000  16.000 -15.050  0.00  0.00           N
HETATM 1894  O   DUM x2079      -2.000  22.000  15.050  0.00  0.00           O
HETATM 1895  O   DUM x2089      -2.000  32.000  15.050  0.00  0.00           O
HETATM 1896  N   DUM x2090      -2.000  34.000 -15.050  0.00  0.00           N
HETATM 1897  O   DUM x2091      -2.000  34.000  15.050  0.00  0.00           O
HETATM 1898  N   DUM x2092      -2.000  36.000 -15.050  0.00  0.00           N
HETATM 1899  N   DUM x2094      -2.000  38.000 -15.050  0.00  0.00           N
HETATM 1900  N   DUM x2096      -2.000  40.000 -15.050  0.00  0.00           N
HETATM 1901  N   DUM x2098      -2.000  42.000 -15.050  0.00  0.00           N
HETATM 1902  N   DUM x2100      -2.000  44.000 -15.050  0.00  0.00           N
HETATM 1903  O   DUM x2101      -2.000  44.000  15.050  0.00  0.00           O
HETATM 1904  N   DUM x2102      -2.000  46.000 -15.050  0.00  0.00           N
HETATM 1905  O   DUM x2103      -2.000  46.000  15.050  0.00  0.00           O
HETATM 1906  N   DUM x2104      -2.000  48.000 -15.050  0.00  0.00           N
HETATM 1907  O   DUM x2105      -2.000  48.000  15.050  0.00  0.00           O
HETATM 1908  N   DUM x2106      -2.000  50.000 -15.050  0.00  0.00           N
HETATM 1909  O   DUM x2107      -2.000  50.000  15.050  0.00  0.00           O
HETATM 1910  N   DUM x2108      -2.000  52.000 -15.050  0.00  0.00           N
HETATM 1911  O   DUM x2109      -2.000  52.000  15.050  0.00  0.00           O
HETATM 1912  N   DUM x2110       0.000 -52.000 -15.050  0.00  0.00           N
HETATM 1913  O   DUM x2111       0.000 -52.000  15.050  0.00  0.00           O
HETATM 1914  N   DUM x2112       0.000 -50.000 -15.050  0.00  0.00           N
HETATM 1915  O   DUM x2113       0.000 -50.000  15.050  0.00  0.00           O
HETATM 1916  N   DUM x2114       0.000 -48.000 -15.050  0.00  0.00           N
HETATM 1917  O   DUM x2115       0.000 -48.000  15.050  0.00  0.00           O
HETATM 1918  N   DUM x2116       0.000 -46.000 -15.050  0.00  0.00           N
HETATM 1919  O   DUM x2117       0.000 -46.000  15.050  0.00  0.00           O
HETATM 1920  N   DUM x2118       0.000 -44.000 -15.050  0.00  0.00           N
HETATM 1921  O   DUM x2119       0.000 -44.000  15.050  0.00  0.00           O
HETATM 1922  N   DUM x2120       0.000 -42.000 -15.050  0.00  0.00           N
HETATM 1923  O   DUM x2121       0.000 -42.000  15.050  0.00  0.00           O
HETATM 1924  N   DUM x2122       0.000 -40.000 -15.050  0.00  0.00           N
HETATM 1925  O   DUM x2123       0.000 -40.000  15.050  0.00  0.00           O
HETATM 1926  N   DUM x2124       0.000 -38.000 -15.050  0.00  0.00           N
HETATM 1927  O   DUM x2125       0.000 -38.000  15.050  0.00  0.00           O
HETATM 1928  N   DUM x2126       0.000 -36.000 -15.050  0.00  0.00           N
HETATM 1929  O   DUM x2127       0.000 -36.000  15.050  0.00  0.00           O
HETATM 1930  N   DUM x2128       0.000 -34.000 -15.050  0.00  0.00           N
HETATM 1931  O   DUM x2129       0.000 -34.000  15.050  0.00  0.00           O
HETATM 1932  N   DUM x2130       0.000 -32.000 -15.050  0.00  0.00           N
HETATM 1933  O   DUM x2131       0.000 -32.000  15.050  0.00  0.00           O
HETATM 1934  N   DUM x2132       0.000 -30.000 -15.050  0.00  0.00           N
HETATM 1935  O   DUM x2133       0.000 -30.000  15.050  0.00  0.00           O
HETATM 1936  N   DUM x2134       0.000 -28.000 -15.050  0.00  0.00           N
HETATM 1937  O   DUM x2135       0.000 -28.000  15.050  0.00  0.00           O
HETATM 1938  N   DUM x2136       0.000 -26.000 -15.050  0.00  0.00           N
HETATM 1939  O   DUM x2137       0.000 -26.000  15.050  0.00  0.00           O
HETATM 1940  N   DUM x2138       0.000 -24.000 -15.050  0.00  0.00           N
HETATM 1941  O   DUM x2139       0.000 -24.000  15.050  0.00  0.00           O
HETATM 1942  N   DUM x2140       0.000 -22.000 -15.050  0.00  0.00           N
HETATM 1943  O   DUM x2141       0.000 -22.000  15.050  0.00  0.00           O
HETATM 1944  N   DUM x2142       0.000 -20.000 -15.050  0.00  0.00           N
HETATM 1945  N   DUM x2144       0.000 -18.000 -15.050  0.00  0.00           N
HETATM 1946  N   DUM x2146       0.000 -16.000 -15.050  0.00  0.00           N
HETATM 1947  N   DUM x2148       0.000 -14.000 -15.050  0.00  0.00           N
HETATM 1948  O   DUM x2155       0.000  -8.000  15.050  0.00  0.00           O
HETATM 1949  O   DUM x2157       0.000  -6.000  15.050  0.00  0.00           O
HETATM 1950  O   DUM x2159       0.000  -4.000  15.050  0.00  0.00           O
HETATM 1951  O   DUM x2161       0.000  -2.000  15.050  0.00  0.00           O
HETATM 1952  O   DUM x2163       0.000   0.000  15.050  0.00  0.00           O
HETATM 1953  O   DUM x2165       0.000   2.000  15.050  0.00  0.00           O
HETATM 1954  N   DUM x2166       0.000   4.000 -15.050  0.00  0.00           N
HETATM 1955  O   DUM x2167       0.000   4.000  15.050  0.00  0.00           O
HETATM 1956  N   DUM x2168       0.000   6.000 -15.050  0.00  0.00           N
HETATM 1957  N   DUM x2170       0.000   8.000 -15.050  0.00  0.00           N
HETATM 1958  N   DUM x2172       0.000  10.000 -15.050  0.00  0.00           N
HETATM 1959  O   DUM x2173       0.000  10.000  15.050  0.00  0.00           O
HETATM 1960  N   DUM x2174       0.000  12.000 -15.050  0.00  0.00           N
HETATM 1961  O   DUM x2175       0.000  12.000  15.050  0.00  0.00           O
HETATM 1962  N   DUM x2176       0.000  14.000 -15.050  0.00  0.00           N
HETATM 1963  N   DUM x2178       0.000  16.000 -15.050  0.00  0.00           N
HETATM 1964  O   DUM x2183       0.000  20.000  15.050  0.00  0.00           O
HETATM 1965  O   DUM x2185       0.000  22.000  15.050  0.00  0.00           O
HETATM 1966  N   DUM x2186       0.000  24.000 -15.050  0.00  0.00           N
HETATM 1967  O   DUM x2193       0.000  30.000  15.050  0.00  0.00           O
HETATM 1968  O   DUM x2195       0.000  32.000  15.050  0.00  0.00           O
HETATM 1969  N   DUM x2196       0.000  34.000 -15.050  0.00  0.00           N
HETATM 1970  O   DUM x2197       0.000  34.000  15.050  0.00  0.00           O
HETATM 1971  N   DUM x2198       0.000  36.000 -15.050  0.00  0.00           N
HETATM 1972  O   DUM x2199       0.000  36.000  15.050  0.00  0.00           O
HETATM 1973  N   DUM x2200       0.000  38.000 -15.050  0.00  0.00           N
HETATM 1974  N   DUM x2202       0.000  40.000 -15.050  0.00  0.00           N
HETATM 1975  N   DUM x2204       0.000  42.000 -15.050  0.00  0.00           N
HETATM 1976  O   DUM x2205       0.000  42.000  15.050  0.00  0.00           O
HETATM 1977  N   DUM x2206       0.000  44.000 -15.050  0.00  0.00           N
HETATM 1978  O   DUM x2207       0.000  44.000  15.050  0.00  0.00           O
HETATM 1979  N   DUM x2208       0.000  46.000 -15.050  0.00  0.00           N
HETATM 1980  O   DUM x2209       0.000  46.000  15.050  0.00  0.00           O
HETATM 1981  N   DUM x2210       0.000  48.000 -15.050  0.00  0.00           N
HETATM 1982  O   DUM x2211       0.000  48.000  15.050  0.00  0.00           O
HETATM 1983  N   DUM x2212       0.000  50.000 -15.050  0.00  0.00           N
HETATM 1984  O   DUM x2213       0.000  50.000  15.050  0.00  0.00           O
HETATM 1985  N   DUM x2214       0.000  52.000 -15.050  0.00  0.00           N
HETATM 1986  O   DUM x2215       0.000  52.000  15.050  0.00  0.00           O
HETATM 1987  N   DUM x2216       2.000 -52.000 -15.050  0.00  0.00           N
HETATM 1988  O   DUM x2217       2.000 -52.000  15.050  0.00  0.00           O
HETATM 1989  N   DUM x2218       2.000 -50.000 -15.050  0.00  0.00           N
HETATM 1990  O   DUM x2219       2.000 -50.000  15.050  0.00  0.00           O
HETATM 1991  N   DUM x2220       2.000 -48.000 -15.050  0.00  0.00           N
HETATM 1992  O   DUM x2221       2.000 -48.000  15.050  0.00  0.00           O
HETATM 1993  N   DUM x2222       2.000 -46.000 -15.050  0.00  0.00           N
HETATM 1994  O   DUM x2223       2.000 -46.000  15.050  0.00  0.00           O
HETATM 1995  N   DUM x2224       2.000 -44.000 -15.050  0.00  0.00           N
HETATM 1996  O   DUM x2225       2.000 -44.000  15.050  0.00  0.00           O
HETATM 1997  N   DUM x2226       2.000 -42.000 -15.050  0.00  0.00           N
HETATM 1998  O   DUM x2227       2.000 -42.000  15.050  0.00  0.00           O
HETATM 1999  N   DUM x2228       2.000 -40.000 -15.050  0.00  0.00           N
HETATM 2000  O   DUM x2229       2.000 -40.000  15.050  0.00  0.00           O
HETATM 2001  N   DUM x2230       2.000 -38.000 -15.050  0.00  0.00           N
HETATM 2002  O   DUM x2231       2.000 -38.000  15.050  0.00  0.00           O
HETATM 2003  N   DUM x2232       2.000 -36.000 -15.050  0.00  0.00           N
HETATM 2004  O   DUM x2233       2.000 -36.000  15.050  0.00  0.00           O
HETATM 2005  N   DUM x2234       2.000 -34.000 -15.050  0.00  0.00           N
HETATM 2006  O   DUM x2235       2.000 -34.000  15.050  0.00  0.00           O
HETATM 2007  N   DUM x2236       2.000 -32.000 -15.050  0.00  0.00           N
HETATM 2008  O   DUM x2237       2.000 -32.000  15.050  0.00  0.00           O
HETATM 2009  N   DUM x2238       2.000 -30.000 -15.050  0.00  0.00           N
HETATM 2010  O   DUM x2239       2.000 -30.000  15.050  0.00  0.00           O
HETATM 2011  N   DUM x2240       2.000 -28.000 -15.050  0.00  0.00           N
HETATM 2012  O   DUM x2241       2.000 -28.000  15.050  0.00  0.00           O
HETATM 2013  N   DUM x2242       2.000 -26.000 -15.050  0.00  0.00           N
HETATM 2014  O   DUM x2243       2.000 -26.000  15.050  0.00  0.00           O
HETATM 2015  N   DUM x2244       2.000 -24.000 -15.050  0.00  0.00           N
HETATM 2016  O   DUM x2245       2.000 -24.000  15.050  0.00  0.00           O
HETATM 2017  N   DUM x2246       2.000 -22.000 -15.050  0.00  0.00           N
HETATM 2018  N   DUM x2248       2.000 -20.000 -15.050  0.00  0.00           N
HETATM 2019  N   DUM x2250       2.000 -18.000 -15.050  0.00  0.00           N
HETATM 2020  N   DUM x2252       2.000 -16.000 -15.050  0.00  0.00           N
HETATM 2021  N   DUM x2254       2.000 -14.000 -15.050  0.00  0.00           N
HETATM 2022  N   DUM x2256       2.000 -12.000 -15.050  0.00  0.00           N
HETATM 2023  O   DUM x2263       2.000  -6.000  15.050  0.00  0.00           O
HETATM 2024  O   DUM x2265       2.000  -4.000  15.050  0.00  0.00           O
HETATM 2025  O   DUM x2267       2.000  -2.000  15.050  0.00  0.00           O
HETATM 2026  O   DUM x2269       2.000   0.000  15.050  0.00  0.00           O
HETATM 2027  O   DUM x2271       2.000   2.000  15.050  0.00  0.00           O
HETATM 2028  N   DUM x2272       2.000   4.000 -15.050  0.00  0.00           N
HETATM 2029  O   DUM x2273       2.000   4.000  15.050  0.00  0.00           O
HETATM 2030  N   DUM x2274       2.000   6.000 -15.050  0.00  0.00           N
HETATM 2031  N   DUM x2276       2.000   8.000 -15.050  0.00  0.00           N
HETATM 2032  N   DUM x2278       2.000  10.000 -15.050  0.00  0.00           N
HETATM 2033  N   DUM x2280       2.000  12.000 -15.050  0.00  0.00           N
HETATM 2034  N   DUM x2282       2.000  14.000 -15.050  0.00  0.00           N
HETATM 2035  O   DUM x2283       2.000  14.000  15.050  0.00  0.00           O
HETATM 2036  N   DUM x2284       2.000  16.000 -15.050  0.00  0.00           N
HETATM 2037  O   DUM x2285       2.000  16.000  15.050  0.00  0.00           O
HETATM 2038  N   DUM x2286       2.000  18.000 -15.050  0.00  0.00           N
HETATM 2039  O   DUM x2287       2.000  18.000  15.050  0.00  0.00           O
HETATM 2040  N   DUM x2288       2.000  20.000 -15.050  0.00  0.00           N
HETATM 2041  O   DUM x2289       2.000  20.000  15.050  0.00  0.00           O
HETATM 2042  N   DUM x2290       2.000  22.000 -15.050  0.00  0.00           N
HETATM 2043  O   DUM x2291       2.000  22.000  15.050  0.00  0.00           O
HETATM 2044  N   DUM x2292       2.000  24.000 -15.050  0.00  0.00           N
HETATM 2045  O   DUM x2293       2.000  24.000  15.050  0.00  0.00           O
HETATM 2046  O   DUM x2295       2.000  26.000  15.050  0.00  0.00           O
HETATM 2047  O   DUM x2297       2.000  28.000  15.050  0.00  0.00           O
HETATM 2048  N   DUM x2298       2.000  30.000 -15.050  0.00  0.00           N
HETATM 2049  O   DUM x2299       2.000  30.000  15.050  0.00  0.00           O
HETATM 2050  N   DUM x2300       2.000  32.000 -15.050  0.00  0.00           N
[truncated: 147,505 more chars]
