# Supplementary material for: Structural insights into the antibacterial function of the Pseudomonas putida effector Tke5
Source: EMBO J. 2026 Jan 12;45(4):1229–44. doi: 10.1038/s44318-025-00689-6 (PMC12909789; doi:10.1038/s44318-025-00689-6)
Supplement: Supplementary file 8 — Source data Fig. 7 [file 44318_2025_689_MOESM8_ESM.zip › Figure 7/7b/README.txt]

Proposed Molecular Mechanism for Tke5 Pore Formation

The files AF3_Tke5_608_996.pdb and AF3_Tke5_608_996.json contain the atomic coordinates predicted by AF3 for the Tke5 C-terminal fragment (residues 608-996). The JSON file also includes the per-residue confidence scores (pLDDT) and Predicted Aligned Error (PAE) values, which can be plotted using ChimeraX.


PPM 3.0 was employed to predict the position of the AF3_Tke5_608_996 structure on a model bacterial cytoplasmic membrane. The membrane is shown schematically, with black and blue surfaces representing the interface between the lipid polar head groups and the acyl chains.
